# Supplementary material for: Quantile regression of microgeographic variation in population characteristics of an invasive vertebrate predator
Source: PLoS One. 2017 Jun 1;12(6):e0177671. doi: 10.1371/journal.pone.0177671 (PMC5453442; doi:10.1371/journal.pone.0177671)
Supplement: S1 Dataset — (CSV) [file pone.0177671.s005.csv]

	PITTAG	IWVISLOCALE	Date	OBSERVER	MORPHED.BY	SVL	WEIGHT	SEX	SEAS	NO	SIT	HAB	HABITAT	PLOTORD	NAME	COL	PCH	NECSVL	NECSEX	NECWT	NECBY	FOR	FOR2	PREYWT	ADJWT	CI	STOM
1	487512770C	NWFO	19-Apr-10	TJH	TJH	980	69	NA	dry	1	NWF	LIM	Limestone	18	Northwest Field, AAFB	cadetblue4	22	980	M	69	TJH	FOR	FOR	0	69	-2.236702835	N
2	4879343D2D	NWFO	17-May-10	BML	BML	1096	153	NA	dry	1	NWF	LIM	Limestone	18	Northwest Field, AAFB	cadetblue4	22	1104	M	146	EOW	FOR	FOR	11.9	134.1	-0.90817166	Y
3	B036	NWFO	14-Apr-10	EOW	EOW	882	52	NA	dry	1	NWF	LIM	Limestone	18	Northwest Field, AAFB	cadetblue4	22	882	M	52	EOW	FOR	FOR	0	52	-1.445512885	N
4	B080	NWFO	20-Apr-10	BML	BML	689	29	NA	dry	1	NWF	LIM	Limestone	18	Northwest Field, AAFB	cadetblue4	22	689	M	29	EOW	FOR	FOR	1.1	27.9	-0.419897971	Y
5	B081	NWFO	20-Apr-10	BML	BML	768	41	NA	dry	1	NWF	LIM	Limestone	18	Northwest Field, AAFB	cadetblue4	22	768	M	41	GRH	FOR	FOR	1.5	39.5	-0.135902392	Y
6	B083	NWFO	20-Apr-10	BML	BML	831	54	NA	dry	1	NWF	LIM	Limestone	18	Northwest Field, AAFB	cadetblue4	22	831	M	54	BML	FOR	FOR	0	54	0.329781741	N
7	B084	NWFO	22-Apr-10	EOW	EOW	994	92	NA	dry	1	NWF	LIM	Limestone	18	Northwest Field, AAFB	cadetblue4	22	994	M	92	BML	FOR	FOR	0	92	-0.525473495	N
8	B085	NWFO	22-Apr-10	EOW	EOW	818	48	NA	dry	1	NWF	LIM	Limestone	18	Northwest Field, AAFB	cadetblue4	22	818	M	48	GRH	FOR	FOR	0.9	47.1	-0.296804123	Y
9	B086	NWFO	4-May-10	AFR	AFR	872	54	NA	dry	1	NWF	LIM	Limestone	18	Northwest Field, AAFB	cadetblue4	22	872	F	54	SRS	FOR	FOR	0	54	-0.873551717	N
10	B088	NWFO	4-May-10	BML	BML	992	97	NA	dry	1	NWF	LIM	Limestone	18	Northwest Field, AAFB	cadetblue4	22	992	F	97	SRS	FOR	FOR	1.3	95.7	-0.176735494	Y
11	B089	NWFO	4-May-10	BML	BML	958	85	NA	dry	1	NWF	LIM	Limestone	18	Northwest Field, AAFB	cadetblue4	22	958	F	85	SRS	FOR	FOR	0	85	-0.057032377	N
12	B091	NWFO	4-May-10	BML	BML	858	57	NA	dry	1	NWF	LIM	Limestone	18	Northwest Field, AAFB	cadetblue4	22	858	M	57	EOW	FOR	FOR	0	57	-0.063941006	N
13	B119	NWFO	19-Oct-10	TJH	TJH	850	56	NA	wet	1	NWF	LIM	Limestone	18	Northwest Field, AAFB	cadetblue4	22	850	F	54	GRH	FOR	FOR	0.2	53.8	-0.254737662	Y
14	B121	NWFO	19-Oct-10	TJH	TJH	584	21	NA	wet	1	NWF	LIM	Limestone	18	Northwest Field, AAFB	cadetblue4	22	583	M	19	GRH	FOR	FOR	0	19	-0.199092408	N
15	B132	NWFO	19-Oct-10	TJH	TJH	932	83	NA	wet	1	NWF	LIM	Limestone	18	Northwest Field, AAFB	cadetblue4	22	935	F	80	GRH	FOR	FOR	0	80	0.170685474	N
16	B133	NWFO	19-Oct-10	GRH	GRH	615	24	NA	wet	1	NWF	LIM	Limestone	18	Northwest Field, AAFB	cadetblue4	22	620	F	25	GRH	FOR	FOR	0	25	0.748494317	N
17	B134	NWFO	12-Apr-10	BML	BML	653	27	NA	dry	1	NWF	LIM	Limestone	18	Northwest Field, AAFB	cadetblue4	22	653	M	27	EOW	FOR	FOR	0.2	26.8	0.314211266	Y
18	B135	NWFO	12-Apr-10	BML	BML	778	45	NA	dry	1	NWF	LIM	Limestone	18	Northwest Field, AAFB	cadetblue4	22	778	M	45	EOW	FOR	FOR	2.1	42.9	0.181890754	Y
19	B147	NWFO	12-Apr-10	BML	BML	528	21	NA	dry	1	NWF	LIM	Limestone	18	Northwest Field, AAFB	cadetblue4	22	528	M	21	SRS	FOR	FOR	0.6	20.4	1.993178726	Y
20	B156	NWFO	12-Apr-10	BML	BML	610	24	NA	dry	1	NWF	LIM	Limestone	18	Northwest Field, AAFB	cadetblue4	22	610	M	24	BML	FOR	FOR	0	24	0.736117471	N
21	B157	NWFO	12-Apr-10	BML	BML	674	30	NA	dry	1	NWF	LIM	Limestone	18	Northwest Field, AAFB	cadetblue4	22	674	M	30	BML	FOR	FOR	0	30	0.544287967	N
22	B160	NWFO	12-Apr-10	BML	BML	886	74	NA	dry	1	NWF	LIM	Limestone	18	Northwest Field, AAFB	cadetblue4	22	886	F	74	SRS	FOR	FOR	3.1	70.9	0.720937458	Y
23	B161	NWFO	22-Mar-10	SRS	SRS	787	46	NA	dry	1	NWF	LIM	Limestone	18	Northwest Field, AAFB	cadetblue4	22	787	M	46	SRS	FOR	FOR	0	46	0.43399969	N
24	B162	NWFO	22-Mar-10	JWS	JWS	643	27	NA	dry	1	NWF	LIM	Limestone	18	Northwest Field, AAFB	cadetblue4	22	643	F	27	EOW	FOR	FOR	0	27	0.655290406	N
25	B163	NWFO	22-Mar-10	BML	BML	517	14	NA	dry	1	NWF	LIM	Limestone	18	Northwest Field, AAFB	cadetblue4	22	517	M	14	TJH	FOR	FOR	0	14	-0.427800136	N
26	B164	NWFO	22-Mar-10	BML	BML	599	20	NA	dry	1	NWF	LIM	Limestone	18	Northwest Field, AAFB	cadetblue4	22	599	M	20	SRS	FOR	FOR	0	20	-0.28843248	N
27	B165	NWFO	22-Mar-10	JWS	JWS	815	55	NA	dry	1	NWF	LIM	Limestone	18	Northwest Field, AAFB	cadetblue4	22	815	M	55	SRS	FOR	FOR	0	55	0.933304267	N
28	B166	NWFO	4-May-10	BML	BML	904	65	NA	dry	1	NWF	LIM	Limestone	18	Northwest Field, AAFB	cadetblue4	22	904	F	65	EOW	FOR	FOR	0	65	-0.44832249	N
29	B167	NWFO	4-May-10	TJH	TJH	1013	108	NA	dry	1	NWF	LIM	Limestone	18	Northwest Field, AAFB	cadetblue4	22	1013	F	108	EOW	FOR	FOR	0	108	0.103589647	N
30	B168	NWFO	4-May-10	BML	BML	796	44	NA	dry	1	NWF	LIM	Limestone	18	Northwest Field, AAFB	cadetblue4	22	796	F	44	EOW	FOR	FOR	0	44	-0.155770702	N
31	B169	NWFO	5-May-10	BML	BML	670	36	NA	dry	1	NWF	LIM	Limestone	18	Northwest Field, AAFB	cadetblue4	22	670	M	36	NA	FOR	FOR	0	36	2.001965736	N
32	B170	NWFO	5-May-10	AFR	AFR	844	56	NA	dry	1	NWF	LIM	Limestone	18	Northwest Field, AAFB	cadetblue4	22	841	M	55	TJH	FOR	FOR	0	55	0.17183157	N
33	B171	NWFO	6-May-10	AFR	AFR	821	53	NA	dry	1	NWF	LIM	Limestone	18	Northwest Field, AAFB	cadetblue4	22	826	M	52	TJH	FOR	FOR	2.8	49.2	-0.209585669	Y
34	B172	NWFO	6-May-10	BML	BML	670	27	NA	dry	1	NWF	LIM	Limestone	18	Northwest Field, AAFB	cadetblue4	22	670	F	27	NA	FOR	FOR	0	27	-0.117454206	N
35	B173	NWFO	11-May-10	BML	BML	995	95	NA	dry	1	NWF	LIM	Limestone	18	Northwest Field, AAFB	cadetblue4	22	1001	F	91	BML	FOR	FOR	0	91	-0.809689723	N
36	B174	NWFO	11-May-10	BML	BML	976	102	NA	dry	1	NWF	LIM	Limestone	18	Northwest Field, AAFB	cadetblue4	22	988	F	97	BML	FOR	FOR	0	97	0.039233001	N
37	B175	NWFO	11-May-10	BML	BML	1044	127	NA	dry	1	NWF	LIM	Limestone	18	Northwest Field, AAFB	cadetblue4	22	1040	F	122	BML	FOR	FOR	0	122	0.220966386	N
38	B176	NWFO	11-May-10	BML	BML	795	43	NA	dry	1	NWF	LIM	Limestone	18	Northwest Field, AAFB	cadetblue4	22	783	M	41	BML	FOR	FOR	0	41	-0.297294126	N
39	B177	NWFO	11-May-10	AFR	AFR	905	73	NA	dry	1	NWF	LIM	Limestone	18	Northwest Field, AAFB	cadetblue4	22	883	F	71	BML	FOR	FOR	0	71	0.819512712	N
40	B178	NWFO	11-May-10	AFR	AFR	769	34	NA	dry	1	NWF	LIM	Limestone	18	Northwest Field, AAFB	cadetblue4	22	750	M	33	BML	FOR	FOR	0	33	-0.938832031	N
41	B179	NWFO	11-May-10	AFR	AFR	997	85	NA	dry	1	NWF	LIM	Limestone	18	Northwest Field, AAFB	cadetblue4	22	970	F	82	BML	FOR	FOR	0	82	-0.672879707	N
42	B180	NWFO	11-May-10	AFR	AFR	1029	101	NA	dry	1	NWF	LIM	Limestone	18	Northwest Field, AAFB	cadetblue4	22	1011	F	97	BML	FOR	FOR	0	97	-0.629776133	N
43	B183	NWFO	17-May-10	BML	BML	856	76	NA	dry	1	NWF	LIM	Limestone	18	Northwest Field, AAFB	cadetblue4	22	865	M	71	EOW	FOR	FOR	7.8	63.2	0.491142016	Y
44	B184	NWFO	17-May-10	AFR	AFR	846	54	NA	dry	1	NWF	LIM	Limestone	18	Northwest Field, AAFB	cadetblue4	22	854	F	53	TJH	FOR	FOR	0	53	-0.482526592	N
45	B185	NWFO	27-May-10	BML	BML	981	85	NA	dry	1	NWF	LIM	Limestone	18	Northwest Field, AAFB	cadetblue4	22	985	F	83	TJH	FOR	FOR	0	83	-1.021621496	N
46	B186	NWFO	7-Jun-10	EOW	EOW	804	47	NA	wet	1	NWF	LIM	Limestone	18	Northwest Field, AAFB	cadetblue4	22	806	M	45	EOW	FOR	FOR	0	45	-0.282060013	N
47	B187	NWFO	7-Jun-10	EOW	EOW	1304	305	NA	wet	1	NWF	LIM	Limestone	18	Northwest Field, AAFB	cadetblue4	22	1305	M	299	EOW	FOR	FOR	2.5	296.5	-0.465901885	Y
48	B188	NWFO	7-Jun-10	EOW	EOW	980	90	NA	wet	1	NWF	LIM	Limestone	18	Northwest Field, AAFB	cadetblue4	22	979	M	88	EOW	FOR	FOR	0	88	-0.415575287	N
49	B189	NWFO	8-Jun-10	EOW	EOW	680	30	NA	wet	1	NWF	LIM	Limestone	18	Northwest Field, AAFB	cadetblue4	22	683	F	29	EOW	FOR	FOR	0	29	0.036865943	N
50	B190	NWFO	8-Jun-10	EOW	EOW	561	19	NA	wet	1	NWF	LIM	Limestone	18	Northwest Field, AAFB	cadetblue4	22	564	M	18	EOW	FOR	FOR	0	18	-0.034451792	N
51	B191	NWFO	8-Jun-10	RNR	RNR	783	41	NA	wet	1	NWF	LIM	Limestone	18	Northwest Field, AAFB	cadetblue4	22	793	M	39	EOW	FOR	FOR	0	39	-0.9569953	N
52	B192	NWFO	14-Jun-10	SRS	SRS	758	43	NA	wet	1	NWF	LIM	Limestone	18	Northwest Field, AAFB	cadetblue4	22	763	M	42	TJH	FOR	FOR	0	42	0.461288671	N
53	B193	NWFO	14-Jun-10	SRS	SRS	752	42	NA	wet	1	NWF	LIM	Limestone	18	Northwest Field, AAFB	cadetblue4	22	740	F	43	TJH	FOR	FOR	0.4	42.6	1.231433872	Y
54	B194	NWFO	14-Jun-10	SRS	SRS	907	61	NA	wet	1	NWF	LIM	Limestone	18	Northwest Field, AAFB	cadetblue4	22	892	M	63	TJH	FOR	FOR	0	63	-0.325787625	N
55	B195	NWFO	14-Jun-10	BML	BML	1017	71	NA	wet	1	NWF	LIM	Limestone	18	Northwest Field, AAFB	cadetblue4	22	1025	F	68	TJH	FOR	FOR	0	68	-3.652247368	N
56	B196	NWFO	14-Jun-10	BML	BML	890	57	NA	wet	1	NWF	LIM	Limestone	18	Northwest Field, AAFB	cadetblue4	22	883	M	55	TJH	FOR	FOR	0	55	-1.06168505	N
57	B197	NWFO	14-Jun-10	BML	BML	911	62	NA	wet	1	NWF	LIM	Limestone	18	Northwest Field, AAFB	cadetblue4	22	909	M	60	TJH	FOR	FOR	1.4	58.6	-1.358926565	Y
58	B198	NWFO	14-Jun-10	BML	BML	980	96	NA	wet	1	NWF	LIM	Limestone	18	Northwest Field, AAFB	cadetblue4	22	962	F	91	GRH	FOR	FOR	1.4	89.6	0.21414604	Y
59	B199	NWFO	14-Jun-10	BML	BML	961	80	NA	wet	1	NWF	LIM	Limestone	18	Northwest Field, AAFB	cadetblue4	22	964	M	77	GRH	FOR	FOR	0	77	-0.960886603	N
60	B200	NWFO	14-Jun-10	BML	BML	937	80	NA	wet	1	NWF	LIM	Limestone	18	Northwest Field, AAFB	cadetblue4	22	928	F	78	SRS	FOR	FOR	0	78	0.189674668	N
61	B201	NWFO	14-Jun-10	BML	BML	968	94	NA	wet	1	NWF	LIM	Limestone	18	Northwest Field, AAFB	cadetblue4	22	970	F	89	SRS	FOR	FOR	0.3	88.7	-0.094252747	Y
62	B202	NWFO	14-Jun-10	BML	BML	1021	94	NA	wet	1	NWF	LIM	Limestone	18	Northwest Field, AAFB	cadetblue4	22	1010	F	90	SRS	FOR	FOR	0	90	-1.152569726	N
63	B203	NWFO	12-Oct-10	TJH	TJH	710	37	NA	wet	1	NWF	LIM	Limestone	18	Northwest Field, AAFB	cadetblue4	22	716	M	41	TJH	FOR	FOR	0	41	1.641069122	N
64	B204	NWFO	12-Oct-10	TJH	TJH	824	55	NA	wet	1	NWF	LIM	Limestone	18	Northwest Field, AAFB	cadetblue4	22	834	F	54	TJH	FOR	FOR	1.2	52.8	0.076310272	Y
65	B205	NWFO	12-Oct-10	TJH	TJH	720	32	NA	wet	1	NWF	LIM	Limestone	18	Northwest Field, AAFB	cadetblue4	22	721	F	31	TJH	FOR	FOR	0.2	30.8	-0.610244171	Y
66	B206	NWFO	12-Oct-10	EOW	EOW	831	52	NA	wet	1	NWF	LIM	Limestone	18	Northwest Field, AAFB	cadetblue4	22	835	F	51	TJH	FOR	FOR	0	51	-0.208535212	N
67	B207	NWFO	18-Oct-10	TJH	TJH	946	74	NA	wet	1	NWF	LIM	Limestone	18	Northwest Field, AAFB	cadetblue4	22	932	F	70	EOW	FOR	FOR	0.4	69.6	-0.767226648	Y
68	B208	NWFO	18-Oct-10	AMG	AMG	775	39	NA	wet	1	NWF	LIM	Limestone	18	Northwest Field, AAFB	cadetblue4	22	777	F	39	EOW	FOR	FOR	0	39	-0.491205826	N
69	B209	NWFO	18-Oct-10	AMG	AMG	843	56	NA	wet	1	NWF	LIM	Limestone	18	Northwest Field, AAFB	cadetblue4	22	848	F	55	EOW	FOR	FOR	0	55	-0.033523792	N
70	B210	NWFO	21-Oct-10	AMG	AMG	890	61	NA	wet	1	NWF	LIM	Limestone	18	Northwest Field, AAFB	cadetblue4	22	878	F	60	GRH	FOR	FOR	0	60	-0.273678042	N
71	B211	NWFO	21-Oct-10	AMG	AMG	1094	127	NA	wet	1	NWF	LIM	Limestone	18	Northwest Field, AAFB	cadetblue4	22	1094	M	125	GRH	FOR	FOR	0	125	-1.143210676	N
72	B212	NWFO	21-Oct-10	EOW	EOW	500	15	NA	wet	1	NWF	LIM	Limestone	18	Northwest Field, AAFB	cadetblue4	22	502	M	17	GRH	FOR	FOR	0	17	1.498919944	N
73	B213	NWFO	21-Oct-10	EOW	EOW	811	49	NA	wet	1	NWF	LIM	Limestone	18	Northwest Field, AAFB	cadetblue4	22	809	F	51	GRH	FOR	FOR	1.3	49.7	0.362180391	Y
74	B214	NWFO	1-Nov-10	EOW	EOW	976	70	NA	wet	1	NWF	LIM	Limestone	18	Northwest Field, AAFB	cadetblue4	22	986	M	69	GRH	FOR	FOR	0	69	-2.411764644	N
75	B215	NWFO	1-Nov-10	EOW	EOW	932	72	NA	wet	1	NWF	LIM	Limestone	18	Northwest Field, AAFB	cadetblue4	22	934	M	70	GRH	FOR	FOR	0	70	-0.783718707	N
76	B216	NWFO	1-Nov-10	EOW	EOW	1039	91	NA	wet	1	NWF	LIM	Limestone	18	Northwest Field, AAFB	cadetblue4	22	1055	M	88	GRH	FOR	FOR	0	88	-2.617056747	N
77	B217	NWFO	1-Nov-10	EOW	EOW	845	58	NA	wet	1	NWF	LIM	Limestone	18	Northwest Field, AAFB	cadetblue4	22	847	F	56	GRH	FOR	FOR	0.7	55.3	0.035895824	Y
78	B218	NWFO	1-Nov-10	GRH	GRH	714	32	NA	wet	1	NWF	LIM	Limestone	18	Northwest Field, AAFB	cadetblue4	22	722	F	30	GRH	FOR	FOR	0.9	29.1	-1.05731671	Y
79	B219	NWFO	1-Nov-10	TJH	TJH	741	40	NA	wet	1	NWF	LIM	Limestone	18	Northwest Field, AAFB	cadetblue4	22	742	M	38	GRH	FOR	FOR	1.2	36.8	0.09542097	Y
80	B220	NWFO	1-Nov-10	TJH	TJH	891	60	NA	wet	1	NWF	LIM	Limestone	18	Northwest Field, AAFB	cadetblue4	22	890	M	56	GRH	FOR	FOR	1.5	54.5	-1.334751662	Y
81	B221	NWFO	1-Nov-10	TJH	TJH	805	46	NA	wet	1	NWF	LIM	Limestone	18	Northwest Field, AAFB	cadetblue4	22	810	M	44	GRH	FOR	FOR	0	44	-0.564481791	N
82	B222	NWFO	1-Nov-10	AMG	AMG	676	26	NA	wet	1	NWF	LIM	Limestone	18	Northwest Field, AAFB	cadetblue4	22	679	M	24	GRH	FOR	FOR	0	24	-1.242787145	N
83	B223	NWFO	1-Nov-10	AMG	AMG	706	32	NA	wet	1	NWF	LIM	Limestone	18	Northwest Field, AAFB	cadetblue4	22	708	M	31	EOW	FOR	FOR	0	31	-0.188755197	N
84	B224	NWFO	8-Nov-10	EOW	EOW	725	35	NA	wet	1	NWF	LIM	Limestone	18	Northwest Field, AAFB	cadetblue4	22	727	F	33	EOW	FOR	FOR	0	33	-0.274752626	N
85	B225	NWFO	8-Nov-10	EOW	EOW	814	53	NA	wet	1	NWF	LIM	Limestone	18	Northwest Field, AAFB	cadetblue4	22	814	F	51	EOW	FOR	FOR	0	51	0.406263319	N
86	B226	NWFO	8-Nov-10	TJH	TJH	1075	136	NA	wet	1	NWF	LIM	Limestone	18	Northwest Field, AAFB	cadetblue4	22	1072	F	131	EOW	FOR	FOR	0	131	-0.172356313	N
87	B227	NWFO	8-Nov-10	TJH	TJH	677	29	NA	wet	1	NWF	LIM	Limestone	18	Northwest Field, AAFB	cadetblue4	22	670	F	27	EOW	FOR	FOR	0	27	-0.117454206	N
88	B228	NWFO	8-Nov-10	AMG	AMG	1092	84	NA	wet	1	NWF	LIM	Limestone	18	Northwest Field, AAFB	cadetblue4	22	1091	M	82	EOW	FOR	FOR	0	82	-4.164189311	N
89	B229	NWFO	8-Nov-10	AMG	AMG	1075	97	NA	wet	1	NWF	LIM	Limestone	18	Northwest Field, AAFB	cadetblue4	22	1077	M	94	EOW	FOR	FOR	0	94	-2.760121653	N
90	B230	NWFO	8-Nov-10	AMG	AMG	1004	101	NA	wet	1	NWF	LIM	Limestone	18	Northwest Field, AAFB	cadetblue4	22	1001	F	99	EOW	FOR	FOR	0	99	-0.188924407	N
91	B231	NWFO	20-Dec-10	GRH	GRH	809	48	NA	dry	1	NWF	LIM	Limestone	18	Northwest Field, AAFB	cadetblue4	22	811	M	46	GRH	FOR	FOR	1.5	44.5	-0.510460257	Y
92	B232	NWFO	20-Dec-10	GRH	GRH	945	80	NA	dry	1	NWF	LIM	Limestone	18	Northwest Field, AAFB	cadetblue4	22	955	M	77	GRH	FOR	FOR	0.6	76.4	-0.755018036	Y
93	B233	NWFO	20-Dec-10	TJH	TJH	828	51	NA	dry	1	NWF	LIM	Limestone	18	Northwest Field, AAFB	cadetblue4	22	832	F	48	GRH	FOR	FOR	0	48	-0.56725279	N
94	B234	NWFO	20-Dec-10	AMG	AMG	565	20	NA	dry	1	NWF	LIM	Limestone	18	Northwest Field, AAFB	cadetblue4	22	572	M	19	GRH	FOR	FOR	0	19	0.125548349	N
95	B235	NWFO	20-Dec-10	AMG	AMG	550	22	NA	dry	1	NWF	LIM	Limestone	18	Northwest Field, AAFB	cadetblue4	22	550	F	21	GRH	FOR	FOR	2.1	18.9	0.747637626	Y
96	B236	NWFO	21-Dec-10	JCS	JCS	1018	75	NA	dry	1	NWF	LIM	Limestone	18	Northwest Field, AAFB	cadetblue4	22	1018	M	73	TJH	FOR	FOR	0	73	-2.926891505	N
97	B237	NWFO	21-Dec-10	GRH	GRH	885	56	NA	dry	1	NWF	LIM	Limestone	18	Northwest Field, AAFB	cadetblue4	22	890	M	53	TJH	FOR	FOR	0.6	52.4	-1.624240404	Y
98	B238	NWFO	21-Dec-10	TJH	TJH	905	61	NA	dry	1	NWF	LIM	Limestone	18	Northwest Field, AAFB	cadetblue4	22	895	M	59	TJH	FOR	FOR	0	59	-0.897255575	N
99	B239	NWFO	21-Dec-10	TJH	TJH	1049	126	NA	dry	1	NWF	LIM	Limestone	18	Northwest Field, AAFB	cadetblue4	22	1048	F	122	TJH	FOR	FOR	0	122	-0.009271853	N
100	B240	NWFO	21-Dec-10	AMG	AMG	960	69	NA	dry	1	NWF	LIM	Limestone	18	Northwest Field, AAFB	cadetblue4	22	972	M	67	TJH	FOR	FOR	0	67	-2.219720949	N
101	C001	HMUR	18-May-10	AFR	AFR	944	90	NA	dry	2	HMU	LIM	Limestone	17	Habitat Management Unit, AAFB	cadetblue4	22	925	M	88	SRS	FOR	FOR	2.9	85.1	0.919600719	Y
102	C002	HMUR	18-May-10	AFR	AFR	952	93	NA	dry	2	HMU	LIM	Limestone	17	Habitat Management Unit, AAFB	cadetblue4	22	953	M	90	SRS	FOR	FOR	0	90	0.51052751	N
103	C003	HMUR	18-May-10	AFR	AFR	691	35	NA	dry	2	HMU	LIM	Limestone	17	Habitat Management Unit, AAFB	cadetblue4	22	675	M	34	NA	FOR	FOR	0	34	1.437771966	N
104	C004	HMUR	18-May-10	AFR	AFR	786	45	NA	dry	2	HMU	LIM	Limestone	17	Habitat Management Unit, AAFB	cadetblue4	22	755	F	44	BML	FOR	FOR	0	44	1.035856299	N
105	C005	HMUR	18-May-10	AFR	AFR	660	32	NA	dry	2	HMU	LIM	Limestone	17	Habitat Management Unit, AAFB	cadetblue4	22	623	M	30	NA	FOR	FOR	0	30	2.00538195	N
106	C006	HMUR	18-May-10	BML	BML	633	28	NA	dry	2	HMU	LIM	Limestone	17	Habitat Management Unit, AAFB	cadetblue4	22	622	M	27	NA	FOR	FOR	0	27	1.257930509	N
107	C007	HMUR	18-May-10	BML	BML	775	39	NA	dry	2	HMU	LIM	Limestone	17	Habitat Management Unit, AAFB	cadetblue4	22	776	F	37	SRS	FOR	FOR	0	37	-0.849973876	N
108	C008	HMUR	18-May-10	BML	BML	1260	230	NA	dry	2	HMU	LIM	Limestone	17	Habitat Management Unit, AAFB	cadetblue4	22	1220	M	223	BML	FOR	FOR	0	223	-0.351506189	N
109	C009	HMUR	18-May-10	BML	BML	809	49	NA	dry	2	HMU	LIM	Limestone	17	Habitat Management Unit, AAFB	cadetblue4	22	795	F	48	SRS	FOR	FOR	0	48	0.514423145	N
110	C010	HMUR	18-May-10	SRS	SRS	953	121	NA	dry	2	HMU	LIM	Limestone	17	Habitat Management Unit, AAFB	cadetblue4	22	952	F	116	SRS	FOR	FOR	24.8	91.2	0.637410408	Y
111	C011	HMUR	1-Sep-10	GRH	GRH	748	38	NA	wet	2	HMU	LIM	Limestone	17	Habitat Management Unit, AAFB	cadetblue4	22	754	F	39	GRH	FOR	FOR	0.7	38.3	0.042685631	Y
112	C012	HMUR	2-Sep-10	EOW	EOW	750	39	NA	wet	2	HMU	LIM	Limestone	17	Habitat Management Unit, AAFB	cadetblue4	22	755	M	38	EOW	FOR	FOR	0.6	37.4	-0.161458004	Y
113	C013	HMUR	2-Sep-10	EOW	EOW	915	69	NA	wet	2	HMU	LIM	Limestone	17	Habitat Management Unit, AAFB	cadetblue4	22	920	F	69	EOW	FOR	FOR	0.7	68.3	-0.553702364	Y
114	C014	HMUR	2-Sep-10	EOW	EOW	669	27	NA	wet	2	HMU	LIM	Limestone	17	Habitat Management Unit, AAFB	cadetblue4	22	670	F	27	EOW	FOR	FOR	0.6	26.4	-0.283016899	Y
115	C015	HMUR	2-Sep-10	EOW	EOW	1064	125	NA	wet	2	HMU	LIM	Limestone	17	Habitat Management Unit, AAFB	cadetblue4	22	1064	F	121	EOW	FOR	FOR	3.9	117.1	-0.77014654	Y
116	C016	HMUR	2-Sep-10	TJH	TJH	455	11	NA	wet	2	HMU	LIM	Limestone	17	Habitat Management Unit, AAFB	cadetblue4	22	455	F	11	TJH	FOR	FOR	0	11	0.016927284	N
117	C017	HMUR	2-Sep-10	TJH	TJH	605	23	NA	wet	2	HMU	LIM	Limestone	17	Habitat Management Unit, AAFB	cadetblue4	22	605	F	22	TJH	FOR	FOR	0	22	0.239713032	N
118	C018	HMUR	2-Sep-10	TJH	TJH	611	25	NA	wet	2	HMU	LIM	Limestone	17	Habitat Management Unit, AAFB	cadetblue4	22	610	F	25	TJH	FOR	FOR	0	25	1.036862486	N
119	C019	HMUR	2-Sep-10	BML	BML	934	71	NA	wet	2	HMU	LIM	Limestone	17	Habitat Management Unit, AAFB	cadetblue4	22	927	M	69	TJH	FOR	FOR	0.2	68.8	-0.70558323	Y
120	C020	HMUR	2-Sep-10	BML	BML	1028	105	NA	wet	2	HMU	LIM	Limestone	17	Habitat Management Unit, AAFB	cadetblue4	22	1022	M	102	TJH	FOR	FOR	0	102	-0.578289452	N
121	C021	HMUR	2-Sep-10	BML	BML	580	21	NA	wet	2	HMU	LIM	Limestone	17	Habitat Management Unit, AAFB	cadetblue4	22	590	M	21	TJH	FOR	FOR	0	21	0.333198909	N
122	C022	HMUR	2-Sep-10	BML	BML	870	63	NA	wet	2	HMU	LIM	Limestone	17	Habitat Management Unit, AAFB	cadetblue4	22	880	M	62	GRH	FOR	FOR	0.3	61.7	-0.126629889	Y
123	C023	HMUR	2-Sep-10	BML	BML	1037	120	NA	wet	2	HMU	LIM	Limestone	17	Habitat Management Unit, AAFB	cadetblue4	22	1044	M	118	GRH	FOR	FOR	0	118	-0.139814125	N
124	C024	HMUR	23-Sep-10	EOW	EOW	871	66	NA	wet	2	HMU	LIM	Limestone	17	Habitat Management Unit, AAFB	cadetblue4	22	879	F	63	EOW	FOR	FOR	0.2	62.8	0.03295166	Y
125	C025	HMUR	23-Sep-10	EOW	EOW	1168	180	NA	wet	2	HMU	LIM	Limestone	17	Habitat Management Unit, AAFB	cadetblue4	22	1179	M	174	EOW	FOR	FOR	10.3	163.7	-1.521729714	Y
126	C026	HMUR	23-Sep-10	EOW	EOW	781	44	NA	wet	2	HMU	LIM	Limestone	17	Habitat Management Unit, AAFB	cadetblue4	22	783	F	42	GRH	FOR	FOR	0	42	-0.119761925	N
127	C027	HMUR	23-Sep-10	EOW	EOW	639	24	NA	wet	2	HMU	LIM	Limestone	17	Habitat Management Unit, AAFB	cadetblue4	22	644	F	22	GRH	FOR	FOR	0.1	21.9	-0.91568351	Y
128	C028	HMUR	21-Sep-10	EOW	EOW	1062	127	NA	wet	2	HMU	LIM	Limestone	17	Habitat Management Unit, AAFB	cadetblue4	22	1054	F	124	EOW	FOR	FOR	0	124	-0.061811113	N
129	C029	HMUR	21-Sep-10	EOW	EOW	694	30	NA	wet	2	HMU	LIM	Limestone	17	Habitat Management Unit, AAFB	cadetblue4	22	701	F	30	EOW	FOR	FOR	0	30	-0.229351492	N
130	C030	HMUR	21-Sep-10	TJH	TJH	412	8	NA	wet	2	HMU	LIM	Limestone	17	Habitat Management Unit, AAFB	cadetblue4	22	412	M	10	TJH	FOR	FOR	0.1	9.9	1.198003694	Y
131	C031	HMUR	21-Sep-10	TJH	TJH	835	58	NA	wet	2	HMU	LIM	Limestone	17	Habitat Management Unit, AAFB	cadetblue4	22	843	F	56	TJH	FOR	FOR	0	56	0.245917807	N
132	C032	HMUR	23-Sep-10	AMG	AMG	841	58	NA	wet	2	HMU	LIM	Limestone	17	Habitat Management Unit, AAFB	cadetblue4	22	840	M	55	GRH	FOR	FOR	0	55	0.20115768	N
133	C033	HMUR	23-Sep-10	AMG	AMG	1095	143	NA	wet	2	HMU	LIM	Limestone	17	Habitat Management Unit, AAFB	cadetblue4	22	1120	M	140	EOW	FOR	FOR	0	140	-1.040982104	N
134	C034	HMUR	27-Sep-10	GRH	GRH	455	12	NA	wet	2	HMU	LIM	Limestone	17	Habitat Management Unit, AAFB	cadetblue4	22	460	M	12	NA	FOR	FOR	0	12	0.458396172	N
135	C035	HMUR	27-Sep-10	GRH	GRH	675	32	NA	wet	2	HMU	LIM	Limestone	17	Habitat Management Unit, AAFB	cadetblue4	22	680	M	28	GRH	FOR	FOR	0	28	-0.135754397	N
136	C036	HMUR	27-Sep-10	GRH	GRH	1018	120	NA	wet	2	HMU	LIM	Limestone	17	Habitat Management Unit, AAFB	cadetblue4	22	1025	M	114	GRH	FOR	FOR	0	114	0.154332082	N
137	C037	HMUR	27-Sep-10	GRH	GRH	483	14	NA	wet	2	HMU	LIM	Limestone	17	Habitat Management Unit, AAFB	cadetblue4	22	486	M	15	NA	FOR	FOR	0	15	1.130685283	N
138	C038	HMUR	27-Sep-10	GRH	GRH	996	97	NA	wet	2	HMU	LIM	Limestone	17	Habitat Management Unit, AAFB	cadetblue4	22	992	M	96	GRH	FOR	FOR	1.5	94.5	-0.269698618	Y
139	C039	HMUR	27-Sep-10	GRH	GRH	668	30	NA	wet	2	HMU	LIM	Limestone	17	Habitat Management Unit, AAFB	cadetblue4	22	670	M	30	GRH	FOR	FOR	0.7	29.3	0.484821621	Y
140	C040	HMUR	27-Sep-10	GRH	GRH	945	94	NA	wet	2	HMU	LIM	Limestone	17	Habitat Management Unit, AAFB	cadetblue4	22	944	M	92	GRH	FOR	FOR	0	92	0.936283853	N
141	C041	HMUR	27-Sep-10	TJH	TJH	459	12	NA	wet	2	HMU	LIM	Limestone	17	Habitat Management Unit, AAFB	cadetblue4	22	456	M	11	NA	FOR	FOR	0	11	-0.023361811	N
142	C042	HMUR	27-Sep-10	TJH	TJH	423	11	NA	wet	2	HMU	LIM	Limestone	17	Habitat Management Unit, AAFB	cadetblue4	22	420	M	11	NA	FOR	FOR	0	11	1.570858602	N
143	C043	HMUR	27-Sep-10	TJH	TJH	1015	138	NA	wet	2	HMU	LIM	Limestone	17	Habitat Management Unit, AAFB	cadetblue4	22	1015	M	135	TJH	FOR	FOR	2.5	132.5	1.551832345	Y
144	C044	HMUR	27-Sep-10	TJH	TJH	854	62	NA	wet	2	HMU	LIM	Limestone	17	Habitat Management Unit, AAFB	cadetblue4	22	860	M	59	TJH	FOR	FOR	1	58	0.005451967	Y
145	C045	HMUR	28-Sep-10	EOW	EOW	922	81	NA	wet	2	HMU	LIM	Limestone	17	Habitat Management Unit, AAFB	cadetblue4	22	917	F	80	EOW	FOR	FOR	0.7	79.3	0.634578947	Y
146	C046	HMUR	28-Sep-10	EOW	EOW	1041	116	NA	wet	2	HMU	LIM	Limestone	17	Habitat Management Unit, AAFB	cadetblue4	22	1040	M	116	EOW	FOR	FOR	1	115	-0.214355241	Y
147	C047	HMUR	28-Sep-10	EOW	EOW	1040	121	NA	wet	2	HMU	LIM	Limestone	17	Habitat Management Unit, AAFB	cadetblue4	22	1038	M	121	EOW	FOR	FOR	0	121	0.2179694	N
148	C048	HMUR	29-Sep-10	GRH	GRH	475	12	NA	wet	2	HMU	LIM	Limestone	17	Habitat Management Unit, AAFB	cadetblue4	22	477	M	15	NA	FOR	FOR	0	15	1.455755543	N
149	C049	HMUR	4-Oct-10	EOW	EOW	881	69	NA	wet	2	HMU	LIM	Limestone	17	Habitat Management Unit, AAFB	cadetblue4	22	882	F	67	EOW	FOR	FOR	1	66	0.310915915	Y
150	C050	HMUR	4-Oct-10	EOW	EOW	852	55	NA	wet	2	HMU	LIM	Limestone	17	Habitat Management Unit, AAFB	cadetblue4	22	852	F	54	EOW	FOR	FOR	0	54	-0.286104848	N
151	C051	HMUR	4-Oct-10	EOW	EOW	794	42	NA	wet	2	HMU	LIM	Limestone	17	Habitat Management Unit, AAFB	cadetblue4	22	789	M	42	EOW	FOR	FOR	0	42	-0.294463106	N
152	C052	HMUR	4-Oct-10	AMG	AMG	842	52	NA	wet	2	HMU	LIM	Limestone	17	Habitat Management Unit, AAFB	cadetblue4	22	835	M	52	EOW	FOR	FOR	0.1	51.9	-0.079659101	Y
153	C053	HMUR	4-Oct-10	TJH	TJH	836	56	NA	wet	2	HMU	LIM	Limestone	17	Habitat Management Unit, AAFB	cadetblue4	22	835	M	54	EOW	FOR	FOR	1	53	0.074854719	Y
154	C054	HMUR	4-Oct-10	TJH	TJH	725	35	NA	wet	2	HMU	LIM	Limestone	17	Habitat Management Unit, AAFB	cadetblue4	22	732	F	33	EOW	FOR	FOR	0.4	32.6	-0.508730714	Y
155	C055	HMUR	4-Oct-10	TJH	TJH	1028	101	NA	wet	2	HMU	LIM	Limestone	17	Habitat Management Unit, AAFB	cadetblue4	22	1008	F	97	EOW	FOR	FOR	0	97	-0.542692478	N
156	C056	HMUR	4-Oct-10	TJH	TJH	727	36	NA	wet	2	HMU	LIM	Limestone	17	Habitat Management Unit, AAFB	cadetblue4	22	726	F	36	TJH	FOR	FOR	0	36	0.395091647	N
157	C057	HMUR	4-Oct-10	TJH	TJH	610	24	NA	wet	2	HMU	LIM	Limestone	17	Habitat Management Unit, AAFB	cadetblue4	22	613	M	23	EOW	FOR	FOR	0	23	0.335945533	N
158	C058	HMUR	4-Oct-10	TJH	TJH	710	34	NA	wet	2	HMU	LIM	Limestone	17	Habitat Management Unit, AAFB	cadetblue4	22	710	M	33	TJH	FOR	FOR	0	33	0.214387865	N
159	C059	HMUR	4-Oct-10	TJH	TJH	835	55	NA	wet	2	HMU	LIM	Limestone	17	Habitat Management Unit, AAFB	cadetblue4	22	837	F	54	EOW	FOR	FOR	0	54	0.153937094	N
160	C060	HMUR	4-Oct-10	TJH	TJH	946	81	NA	wet	2	HMU	LIM	Limestone	17	Habitat Management Unit, AAFB	cadetblue4	22	956	M	78	TJH	FOR	FOR	0.9	77.1	-0.717116792	Y
161	C061	HMUR	4-Oct-10	TJH	TJH	828	53	NA	wet	2	HMU	LIM	Limestone	17	Habitat Management Unit, AAFB	cadetblue4	22	828	M	51	TJH	FOR	FOR	0	51	-0.003436962	N
162	C062	HMUR	4-Oct-10	TJH	TJH	660	30	NA	wet	2	HMU	LIM	Limestone	17	Habitat Management Unit, AAFB	cadetblue4	22	666	F	28	TJH	FOR	FOR	0	28	0.264931746	N
163	C063	HMUR	5-Oct-10	EOW	EOW	1088	117	NA	wet	2	HMU	LIM	Limestone	17	Habitat Management Unit, AAFB	cadetblue4	22	1089	F	111	EOW	FOR	FOR	0.6	110.4	-1.916521309	Y
164	C064	HMUR	5-Oct-10	AMG	AMG	388	7	NA	wet	2	HMU	LIM	Limestone	17	Habitat Management Unit, AAFB	cadetblue4	22	378	F	8	NA	FOR	FOR	0	8	1.626929148	N
165	C065	HMUR	5-Oct-10	AMG	AMG	715	33	NA	wet	2	HMU	LIM	Limestone	17	Habitat Management Unit, AAFB	cadetblue4	22	723	F	33	EOW	FOR	FOR	0	33	-0.159536482	N
166	C066	HMUR	5-Oct-10	AMG	AMG	412	9	NA	wet	2	HMU	LIM	Limestone	17	Habitat Management Unit, AAFB	cadetblue4	22	409	M	9	NA	FOR	FOR	0	9	0.652756936	N
167	C067	HMUR	7-Oct-10	AMG	AMG	717	39	NA	wet	2	HMU	LIM	Limestone	17	Habitat Management Unit, AAFB	cadetblue4	22	691	F	38	EOW	FOR	FOR	0	38	1.798961314	N
168	C068	HMUR	7-Oct-10	EOW	EOW	565	20	NA	wet	2	HMU	LIM	Limestone	17	Habitat Management Unit, AAFB	cadetblue4	22	568	M	19	EOW	FOR	FOR	0	19	0.244453428	N
169	C069	HMUR	7-Oct-10	EOW	EOW	597	23	NA	wet	2	HMU	LIM	Limestone	17	Habitat Management Unit, AAFB	cadetblue4	22	605	F	24	EOW	FOR	FOR	0.4	23.6	0.75692394	Y
170	C070	HMUR	7-Oct-10	EOW	EOW	760	37	NA	wet	2	HMU	LIM	Limestone	17	Habitat Management Unit, AAFB	cadetblue4	22	763	M	37	EOW	FOR	FOR	0.6	36.4	-0.592968131	Y
171	C071	HMUR	7-Oct-10	EOW	EOW	630	23	NA	wet	2	HMU	LIM	Limestone	17	Habitat Management Unit, AAFB	cadetblue4	22	635	M	22	EOW	FOR	FOR	1.5	20.5	-1.144449433	Y
172	C072	HMUR	18-Oct-10	EOW	EOW	718	37	NA	wet	2	HMU	LIM	Limestone	17	Habitat Management Unit, AAFB	cadetblue4	22	717	M	37	EOW	FOR	FOR	1.8	35.2	0.488612006	Y
173	C073	HMUR	18-Oct-10	GRH	GRH	978	95	NA	wet	2	HMU	LIM	Limestone	17	Habitat Management Unit, AAFB	cadetblue4	22	985	M	93	EOW	FOR	FOR	0	93	-0.183533643	N
174	C074	HMUR	18-Oct-10	GRH	GRH	854	66	NA	wet	2	HMU	LIM	Limestone	17	Habitat Management Unit, AAFB	cadetblue4	22	874	F	64	EOW	FOR	FOR	1.8	62.2	0.109184078	Y
175	C075	HMUR	18-Oct-10	GRH	GRH	575	24	NA	wet	2	HMU	LIM	Limestone	17	Habitat Management Unit, AAFB	cadetblue4	22	586	M	24	EOW	FOR	FOR	0.3	23.7	1.341321311	Y
176	C076	HMUR	19-Oct-10	EOW	EOW	802	47	NA	wet	2	HMU	LIM	Limestone	17	Habitat Management Unit, AAFB	cadetblue4	22	801	F	46	GRH	FOR	FOR	0.5	45.5	-0.054673228	Y
177	C077	HMUR	19-Oct-10	EOW	EOW	1097	134	NA	wet	2	HMU	LIM	Limestone	17	Habitat Management Unit, AAFB	cadetblue4	22	1093	F	133	GRH	FOR	FOR	2.9	130.1	-0.820273069	Y
178	C078	HMUR	19-Oct-10	AMG	AMG	795	42	NA	wet	2	HMU	LIM	Limestone	17	Habitat Management Unit, AAFB	cadetblue4	22	790	M	42	GRH	FOR	FOR	0	42	-0.323596564	N
179	C079	HMUR	21-Oct-10	GRH	GRH	476	13	NA	wet	2	HMU	LIM	Limestone	17	Habitat Management Unit, AAFB	cadetblue4	22	468	M	12	GRH	FOR	FOR	0	12	0.148345324	N
180	C080	HMUR	21-Oct-10	TJH	TJH	1240	246	NA	wet	2	HMU	LIM	Limestone	17	Habitat Management Unit, AAFB	cadetblue4	22	1235	F	240	GRH	FOR	FOR	5.3	234.7	-0.373691113	Y
181	C081	HMUR	21-Oct-10	TJH	TJH	821	50	NA	wet	2	HMU	LIM	Limestone	17	Habitat Management Unit, AAFB	cadetblue4	22	821	M	46	GRH	FOR	FOR	0.5	45.5	-0.639198216	Y
182	C082	HMUR	25-Oct-10	EOW	EOW	755	37	NA	wet	2	HMU	LIM	Limestone	17	Habitat Management Unit, AAFB	cadetblue4	22	755	M	35	EOW	FOR	FOR	0	35	-0.650072157	N
183	C083	HMUR	25-Oct-10	EOW	EOW	1630	907	NA	wet	2	HMU	LIM	Limestone	17	Habitat Management Unit, AAFB	cadetblue4	22	1597	M	907	EOW	FOR	FOR	0	907	1.184200175	N
184	C084	HMUR	25-Oct-10	GRH	GRH	635	25	NA	wet	2	HMU	LIM	Limestone	17	Habitat Management Unit, AAFB	cadetblue4	22	636	M	24	EOW	FOR	FOR	0	24	-0.011837077	N
185	C085	HMUR	25-Oct-10	TJH	TJH	615	26	NA	wet	2	HMU	LIM	Limestone	17	Habitat Management Unit, AAFB	cadetblue4	22	616	F	24	EOW	FOR	FOR	2.8	21.2	-0.350955407	Y
186	C086	HMUR	25-Oct-10	TJH	TJH	616	26	NA	wet	2	HMU	LIM	Limestone	17	Habitat Management Unit, AAFB	cadetblue4	22	621	F	25	EOW	FOR	FOR	0	25	0.719713127	N
187	C087	HMUR	27-Oct-10	EOW	EOW	997	107	NA	wet	2	HMU	LIM	Limestone	17	Habitat Management Unit, AAFB	cadetblue4	22	992	F	106	EOW	FOR	FOR	2.1	103.9	0.428928887	Y
188	C088	HMUR	27-Oct-10	EOW	EOW	431	11	NA	wet	2	HMU	LIM	Limestone	17	Habitat Management Unit, AAFB	cadetblue4	22	435	M	11	EOW	FOR	FOR	0.8	10.2	0.31093786	Y
189	C089	HMUR	27-Oct-10	EOW	EOW	718	34	NA	wet	2	HMU	LIM	Limestone	17	Habitat Management Unit, AAFB	cadetblue4	22	720	F	34	EOW	FOR	FOR	0.3	33.7	0.081464433	Y
190	C090	HMUR	27-Oct-10	EOW	EOW	964	89	NA	wet	2	HMU	LIM	Limestone	17	Habitat Management Unit, AAFB	cadetblue4	22	965	F	87	EOW	FOR	FOR	1.1	85.9	-0.18432977	Y
191	C091	HMUR	27-Oct-10	EOW	EOW	435	9	NA	wet	2	HMU	LIM	Limestone	17	Habitat Management Unit, AAFB	cadetblue4	22	437	F	9	EOW	FOR	FOR	0	9	-0.700363198	N
192	C092	HMUR	27-Oct-10	EOW	EOW	1005	110	NA	wet	2	HMU	LIM	Limestone	17	Habitat Management Unit, AAFB	cadetblue4	22	1011	F	108	EOW	FOR	FOR	0	108	0.161613526	N
193	C093	HMUR	27-Oct-10	GRH	GRH	1189	179	NA	wet	2	HMU	LIM	Limestone	17	Habitat Management Unit, AAFB	cadetblue4	22	1195	M	176	EOW	FOR	FOR	0	176	-1.422939867	N
194	C094	HMUR	27-Oct-10	TJH	TJH	1090	124	NA	wet	2	HMU	LIM	Limestone	17	Habitat Management Unit, AAFB	cadetblue4	22	1084	M	119	EOW	FOR	FOR	0	119	-1.221901912	N
195	C095	HMUR	28-Oct-10	AMG	AMG	647	22	NA	wet	2	HMU	LIM	Limestone	17	Habitat Management Unit, AAFB	cadetblue4	22	640	M	22	AMG	FOR	FOR	0	22	-0.767527552	N
196	C096	HMUR	28-Oct-10	AMG	AMG	1060	101	NA	wet	2	HMU	LIM	Limestone	17	Habitat Management Unit, AAFB	cadetblue4	22	1055	F	100	AMG	FOR	FOR	0	100	-1.67527892	N
197	C097	HMUR	28-Oct-10	AMG	AMG	1223	200	NA	wet	2	HMU	LIM	Limestone	17	Habitat Management Unit, AAFB	cadetblue4	22	1225	M	196	AMG	FOR	FOR	4.3	191.7	-1.599079089	Y
198	C098	HMUR	28-Oct-10	EOW	EOW	925	81	NA	wet	2	HMU	LIM	Limestone	17	Habitat Management Unit, AAFB	cadetblue4	22	928	F	79	AMG	FOR	FOR	5.3	73.7	-0.228091668	Y
199	C099	HMUR	28-Oct-10	EOW	EOW	1005	118	NA	wet	2	HMU	LIM	Limestone	17	Habitat Management Unit, AAFB	cadetblue4	22	1008	F	118	AMG	FOR	FOR	0	118	0.90109041	N
200	C100	HMUR	28-Oct-10	EOW	EOW	988	105	NA	wet	2	HMU	LIM	Limestone	17	Habitat Management Unit, AAFB	cadetblue4	22	988	F	104	AMG	FOR	FOR	0	104	0.55258099	N
201	D001	ASOU	13-Jul-10	SRS	SRS	780	53	NA	wet	4	MAR	SCR	Scrub	15	Marbo Annex, AAFB	darkolivegreen	23	785	F	51	SRS	FOR	FOR	1.1	49.9	1.091775748	Y
202	D002	ASOU	13-Jul-10	SRS	SRS	880	74	NA	wet	4	MAR	SCR	Scrub	15	Marbo Annex, AAFB	darkolivegreen	23	907	F	73	SRS	FOR	FOR	0	73	0.318622606	N
203	D003	ASOU	13-Jul-10	SRS	SRS	908	68	NA	wet	4	MAR	SCR	Scrub	15	Marbo Annex, AAFB	darkolivegreen	23	915	M	67	SRS	FOR	FOR	1.1	65.9	-0.670323044	Y
204	D004	ASOU	13-Jul-10	GRH	GRH	590	20	NA	wet	4	MAR	SCR	Scrub	15	Marbo Annex, AAFB	darkolivegreen	23	585	F	20	GRH	FOR	FOR	1.2	18.8	-0.335749368	Y
205	D005	ASOU	13-Jul-10	GRH	GRH	663	34	NA	wet	4	MAR	SCR	Scrub	15	Marbo Annex, AAFB	darkolivegreen	23	644	F	33	GRH	FOR	FOR	2	31	1.644433033	Y
206	D006	ASOU	13-Jul-10	GRH	GRH	555	17	NA	wet	4	MAR	SCR	Scrub	15	Marbo Annex, AAFB	darkolivegreen	23	555	M	16	GRH	FOR	FOR	0	16	-0.63139077	N
207	D007	ASOU	20-Jul-10	GRH	GRH	818	56	NA	wet	4	MAR	SCR	Scrub	15	Marbo Annex, AAFB	darkolivegreen	23	813	M	52	EOW	FOR	FOR	0.6	51.4	0.493056781	Y
208	D008	ASOU	20-Jul-10	GRH	GRH	687	38	NA	wet	4	MAR	SCR	Scrub	15	Marbo Annex, AAFB	darkolivegreen	23	687	M	38	NA	FOR	FOR	0	38	1.913581634	N
209	D009	ASOU	20-Jul-10	GRH	GRH	615	26	NA	wet	4	MAR	SCR	Scrub	15	Marbo Annex, AAFB	darkolivegreen	23	615	F	26	NA	FOR	FOR	0	26	1.181492159	N
210	D010	ASOU	20-Jul-10	GRH	GRH	778	44	NA	wet	4	MAR	SCR	Scrub	15	Marbo Annex, AAFB	darkolivegreen	23	775	M	42	EOW	FOR	FOR	0.1	41.9	0.095338557	Y
211	D011	ASOU	20-Jul-10	GRH	GRH	695	39	NA	wet	4	MAR	SCR	Scrub	15	Marbo Annex, AAFB	darkolivegreen	23	695	F	39	NA	FOR	FOR	0	39	1.875657892	N
212	D012	ASOU	20-Jul-10	GRH	GRH	843	46	NA	wet	4	MAR	SCR	Scrub	15	Marbo Annex, AAFB	darkolivegreen	23	847	M	42	EOW	FOR	FOR	0	42	-1.990853338	N
213	D013	ASOU	20-Jul-10	BML	BML	975	87	NA	wet	4	MAR	SCR	Scrub	15	Marbo Annex, AAFB	darkolivegreen	23	972	M	84	EOW	FOR	FOR	0	84	-0.553812151	N
214	D014	ASOU	20-Jul-10	BML	BML	911	71	NA	wet	4	MAR	SCR	Scrub	15	Marbo Annex, AAFB	darkolivegreen	23	885	M	70	EOW	FOR	FOR	0	70	0.656217335	N
215	D015	ASOU	20-Jul-10	BML	BML	1028	118	NA	wet	4	MAR	SCR	Scrub	15	Marbo Annex, AAFB	darkolivegreen	23	1041	F	114	EOW	FOR	FOR	0	114	-0.307506019	N
216	D016	ASOU	20-Jul-10	BML	BML	721	43	NA	wet	4	MAR	SCR	Scrub	15	Marbo Annex, AAFB	darkolivegreen	23	738	F	42	EOW	FOR	FOR	0	42	1.184683127	N
217	D017	ASOU	20-Jul-10	BML	BML	934	78	NA	wet	4	MAR	SCR	Scrub	15	Marbo Annex, AAFB	darkolivegreen	23	935	F	76	GRH	FOR	FOR	1.1	74.9	-0.31461417	Y
218	D018	ASOU	20-Jul-10	BML	BML	863	64	NA	wet	4	MAR	SCR	Scrub	15	Marbo Annex, AAFB	darkolivegreen	23	864	M	61	GRH	FOR	FOR	0	61	0.259495011	N
219	D019	ASOU	20-Jul-10	BML	BML	1110	137	NA	wet	4	MAR	SCR	Scrub	15	Marbo Annex, AAFB	darkolivegreen	23	1123	M	133	GRH	FOR	FOR	0.6	132.4	-1.536240354	Y
220	D020	ASOU	20-Jul-10	BML	BML	711	37	NA	wet	4	MAR	SCR	Scrub	15	Marbo Annex, AAFB	darkolivegreen	23	723	F	37	GRH	FOR	FOR	0	37	0.683350869	N
221	D021	ASOU	9-Sep-10	GRH	GRH	828	49	NA	wet	4	MAR	SCR	Scrub	15	Marbo Annex, AAFB	darkolivegreen	23	820	M	48	GRH	FOR	FOR	0.8	47.2	-0.339693835	Y
222	D022	ASOU	9-Sep-10	GRH	GRH	514	16	NA	wet	4	MAR	SCR	Scrub	15	Marbo Annex, AAFB	darkolivegreen	23	515	M	16	GRH	FOR	FOR	0.05	15.95	0.597972283	Y
223	D023	ASOU	9-Sep-10	GRH	GRH	760	41	NA	wet	4	MAR	SCR	Scrub	15	Marbo Annex, AAFB	darkolivegreen	23	760	M	40	GRH	FOR	FOR	0.4	39.6	0.114777968	Y
224	D023	ASOU	9-Sep-10	GRH	GRH	760	41	NA	wet	4	MAR	SCR	Scrub	15	Marbo Annex, AAFB	darkolivegreen	23	760	M	40	GRH	FOR	FOR	0.4	39.6	0.114777968	Y
225	D024	ASOU	9-Sep-10	GRH	GRH	455	11	NA	wet	4	MAR	SCR	Scrub	15	Marbo Annex, AAFB	darkolivegreen	23	456	M	11	GRH	FOR	FOR	0	11	-0.023361811	N
226	D024	ASOU	9-Sep-10	GRH	GRH	455	11	NA	wet	4	MAR	SCR	Scrub	15	Marbo Annex, AAFB	darkolivegreen	23	456	M	11	GRH	FOR	FOR	0	11	-0.023361811	N
227	D025	ASOU	9-Sep-10	AMG	AMG	873	59	NA	wet	4	MAR	SCR	Scrub	15	Marbo Annex, AAFB	darkolivegreen	23	862	M	57	GRH	FOR	FOR	0	57	-0.181420013	N
228	D026	ASOU	2-Nov-10	EOW	EOW	446	12	NA	wet	4	MAR	SCR	Scrub	15	Marbo Annex, AAFB	darkolivegreen	23	447	M	11	EOW	FOR	FOR	0	11	0.346441426	N
229	D027	ASOU	2-Nov-10	AMG	AMG	450	11	NA	wet	4	MAR	SCR	Scrub	15	Marbo Annex, AAFB	darkolivegreen	23	442	F	11	GRH	FOR	FOR	0	11	0.559330235	N
230	D028	ASOU	2-Nov-10	AMG	AMG	402	9	NA	wet	4	MAR	SCR	Scrub	15	Marbo Annex, AAFB	darkolivegreen	23	400	F	8	EOW	FOR	FOR	0	8	0.276115476	N
231	D029	ASOU	2-Nov-10	TJH	TJH	435	10	NA	wet	4	MAR	SCR	Scrub	15	Marbo Annex, AAFB	darkolivegreen	23	430	M	9	GRH	FOR	FOR	0	9	-0.383639605	N
232	D030	ASOU	2-Nov-10	GRH	GRH	485	15	NA	wet	4	MAR	SCR	Scrub	15	Marbo Annex, AAFB	darkolivegreen	23	486	M	15	EOW	FOR	FOR	0	15	1.130685283	N
233	D031	ASOU	2-Nov-10	GRH	GRH	655	25	NA	wet	4	MAR	SCR	Scrub	15	Marbo Annex, AAFB	darkolivegreen	23	651	F	25	GRH	FOR	FOR	0	25	-0.140760687	N
234	D032	ASOU	2-Nov-10	GRH	GRH	685	29	NA	wet	4	MAR	SCR	Scrub	15	Marbo Annex, AAFB	darkolivegreen	23	681	F	29	EOW	FOR	FOR	0	29	0.094138541	N
235	D033	ASOU	2-Nov-10	GRH	GRH	852	57	NA	wet	4	MAR	SCR	Scrub	15	Marbo Annex, AAFB	darkolivegreen	23	850	F	57	GRH	FOR	FOR	0	57	0.170924674	N
236	D034	ASOU	2-Nov-10	GRH	GRH	542	18	NA	wet	4	MAR	SCR	Scrub	15	Marbo Annex, AAFB	darkolivegreen	23	543	F	17	EOW	FOR	FOR	0	17	0.181581294	N
237	D035	ASOU	2-Nov-10	GRH	GRH	490	14	NA	wet	4	MAR	SCR	Scrub	15	Marbo Annex, AAFB	darkolivegreen	23	496	F	13	GRH	FOR	FOR	0	13	-0.273017714	N
238	D036	ASOU	2-Nov-10	GRH	GRH	1009	100	NA	wet	4	MAR	SCR	Scrub	15	Marbo Annex, AAFB	darkolivegreen	23	1012	M	100	EOW	FOR	FOR	0	100	-0.434391314	N
239	D037	ASOU	2-Nov-10	GRH	GRH	800	47	NA	wet	4	MAR	SCR	Scrub	15	Marbo Annex, AAFB	darkolivegreen	23	800	M	45	GRH	FOR	FOR	0	45	-0.106896741	N
240	D038	ASOU	3-Nov-10	TJH	TJH	735	43	NA	wet	4	MAR	SCR	Scrub	15	Marbo Annex, AAFB	darkolivegreen	23	738	F	41	TJH	FOR	FOR	0.7	40.3	0.880282825	Y
241	D039	ASOU	3-Nov-10	TJH	TJH	462	13	NA	wet	4	MAR	SCR	Scrub	15	Marbo Annex, AAFB	darkolivegreen	23	458	M	13	TJH	FOR	FOR	0	13	1.127355588	N
242	D040	ASOU	3-Nov-10	TJH	TJH	746	41	NA	wet	4	MAR	SCR	Scrub	15	Marbo Annex, AAFB	darkolivegreen	23	742	F	39	TJH	FOR	FOR	0	39	0.523190336	N
243	D041	ASOU	3-Nov-10	TJH	TJH	686	30	NA	wet	4	MAR	SCR	Scrub	15	Marbo Annex, AAFB	darkolivegreen	23	688	M	30	TJH	FOR	FOR	0	30	0.143400543	N
244	D042	ASOU	3-Nov-10	TJH	TJH	971	92	NA	wet	4	MAR	SCR	Scrub	15	Marbo Annex, AAFB	darkolivegreen	23	968	F	88	TJH	FOR	FOR	0	88	-0.094142295	N
245	D043	ASOU	3-Nov-10	TJH	TJH	930	96	NA	wet	4	MAR	SCR	Scrub	15	Marbo Annex, AAFB	darkolivegreen	23	928	M	92	TJH	FOR	FOR	0	92	1.405855127	N
246	D044	ASOU	3-Nov-10	EOW	EOW	886	79	NA	wet	4	MAR	SCR	Scrub	15	Marbo Annex, AAFB	darkolivegreen	23	888	M	77	TJH	FOR	FOR	0.6	76.4	1.212563457	Y
247	D045	ASOU	3-Nov-10	EOW	EOW	708	32	NA	wet	4	MAR	SCR	Scrub	15	Marbo Annex, AAFB	darkolivegreen	23	708	M	30	TJH	FOR	FOR	0	30	-0.430325358	N
248	D046	ASOU	3-Nov-10	GRH	GRH	503	16	NA	wet	4	MAR	SCR	Scrub	15	Marbo Annex, AAFB	darkolivegreen	23	493	M	15	TJH	FOR	FOR	0	15	0.88487448	N
249	D047	ASOU	3-Nov-10	GRH	GRH	803	66	NA	wet	4	MAR	SCR	Scrub	15	Marbo Annex, AAFB	darkolivegreen	23	808	F	61	TJH	FOR	FOR	0	61	1.900713719	N
250	D048	ASOU	3-Nov-10	GRH	GRH	914	81	NA	wet	4	MAR	SCR	Scrub	15	Marbo Annex, AAFB	darkolivegreen	23	915	F	80	TJH	FOR	FOR	0.9	79.1	0.674744765	Y
251	D049	ASOU	3-Nov-10	GRH	GRH	408	9	NA	wet	4	MAR	SCR	Scrub	15	Marbo Annex, AAFB	darkolivegreen	23	406	M	10	TJH	FOR	FOR	0.2	9.8	1.440352466	Y
252	D050	ASOU	3-Nov-10	GRH	GRH	818	56	NA	wet	4	MAR	SCR	Scrub	15	Marbo Annex, AAFB	darkolivegreen	23	818	M	55	TJH	FOR	FOR	0	55	0.84555989	N
253	D051	ASOU	3-Nov-10	AMG	AMG	441	12	NA	wet	4	MAR	SCR	Scrub	15	Marbo Annex, AAFB	darkolivegreen	23	439	F	11	TJH	FOR	FOR	0.1	10.9	0.622542663	Y
254	D052	ASOU	3-Nov-10	AMG	AMG	843	67	NA	wet	4	MAR	SCR	Scrub	15	Marbo Annex, AAFB	darkolivegreen	23	850	F	65	TJH	FOR	FOR	1.8	63.2	0.9316135	Y
255	D053	ASOU	3-Jan-11	GRH	GRH	876	74	NA	dry	4	MAR	SCR	Scrub	15	Marbo Annex, AAFB	darkolivegreen	23	880	F	71	EOW	FOR	FOR	0	71	0.907699312	N
256	D054	ASOU	3-Jan-11	GRH	GRH	1060	136	NA	dry	4	MAR	SCR	Scrub	15	Marbo Annex, AAFB	darkolivegreen	23	1054	F	134	EOW	FOR	FOR	1.2	132.8	0.443305844	Y
257	D055	ASOU	3-Jan-11	AMG	AMG	569	23	NA	dry	4	MAR	SCR	Scrub	15	Marbo Annex, AAFB	darkolivegreen	23	571	M	22	GRH	FOR	FOR	0.2	21.8	1.168008841	Y
258	D056	ASOU	3-Jan-11	AMG	AMG	574	22	NA	dry	4	MAR	SCR	Scrub	15	Marbo Annex, AAFB	darkolivegreen	23	570	M	22	GRH	FOR	FOR	0	22	1.265000427	N
259	D057	ASOU	3-Jan-11	TJH	TJH	705	32	NA	dry	4	MAR	SCR	Scrub	15	Marbo Annex, AAFB	darkolivegreen	23	706	M	30	GRH	FOR	FOR	0	30	-0.372883687	N
260	D058	ASOU	3-Jan-11	TJH	TJH	866	56	NA	dry	4	MAR	SCR	Scrub	15	Marbo Annex, AAFB	darkolivegreen	23	862	M	53	GRH	FOR	FOR	0	53	-0.717454897	N
261	D059	ASOU	7-Feb-11	JCS	JCS	894	71	NA	dry	4	MAR	SCR	Scrub	15	Marbo Annex, AAFB	darkolivegreen	23	891	F	72	JJC	FOR	FOR	0	72	0.687368007	N
262	D060	ASOU	7-Feb-11	PML	PML	1021	88	NA	dry	4	MAR	SCR	Scrub	15	Marbo Annex, AAFB	darkolivegreen	23	1034	F	88	JJC	FOR	FOR	2.7	85.3	-2.242362113	Y
263	D061	ASOU	7-Feb-11	PML	PML	542	22	NA	dry	4	MAR	SCR	Scrub	15	Marbo Annex, AAFB	darkolivegreen	23	561	F	23	GRH	FOR	FOR	0	23	1.861349725	N
264	D062	ASOU	7-Feb-11	PML	PML	879	66	NA	dry	4	MAR	SCR	Scrub	15	Marbo Annex, AAFB	darkolivegreen	23	879	F	65	MJC	FOR	FOR	0	65	0.286621565	N
265	D063	ASOU	7-Feb-11	PML	PML	935	96	NA	dry	4	MAR	SCR	Scrub	15	Marbo Annex, AAFB	darkolivegreen	23	924	F	96	GRH	FOR	FOR	0	96	1.836880083	N
266	D064	ASOU	7-Feb-11	PML	PML	928	71	NA	dry	4	MAR	SCR	Scrub	15	Marbo Annex, AAFB	darkolivegreen	23	939	M	74	MJC	FOR	FOR	5.4	68.6	-1.079294439	Y
267	D065	ASOU	7-Feb-11	MJC	MJC	504	16	NA	dry	4	MAR	SCR	Scrub	15	Marbo Annex, AAFB	darkolivegreen	23	495	F	14	EOW	FOR	FOR	0.2	13.8	0.201383626	Y
268	D066	ASOU	7-Feb-11	MJC	MJC	845	81	NA	dry	4	MAR	SCR	Scrub	15	Marbo Annex, AAFB	darkolivegreen	23	844	F	80	MJC	FOR	FOR	0	80	2.844290058	N
269	D067	ASOU	7-Feb-11	MJC	MJC	894	65	NA	dry	4	MAR	SCR	Scrub	15	Marbo Annex, AAFB	darkolivegreen	23	891	M	64	MJC	FOR	FOR	0	64	-0.180366685	N
270	D068	ASOU	7-Feb-11	MJC	MJC	481	13	NA	dry	4	MAR	SCR	Scrub	15	Marbo Annex, AAFB	darkolivegreen	23	485	M	13	EOW	FOR	FOR	0	13	0.112026234	N
271	D069	ASOU	8-Feb-11	PML	PML	445	10	NA	dry	4	MAR	SCR	Scrub	15	Marbo Annex, AAFB	darkolivegreen	23	451	F	11	PML	FOR	FOR	0	11	0.180046399	N
272	D070	ASOU	8-Feb-11	PML	PML	688	34	NA	dry	4	MAR	SCR	Scrub	15	Marbo Annex, AAFB	darkolivegreen	23	681	M	34	PML	FOR	FOR	0.5	33.5	1.15685856	Y
273	D071	ASOU	8-Feb-11	PML	PML	430	10	NA	dry	4	MAR	SCR	Scrub	15	Marbo Annex, AAFB	darkolivegreen	23	427	M	10	EOW	FOR	FOR	0	10	0.532352298	N
274	D072	ASOU	8-Feb-11	MJC	MJC	891	67	NA	dry	4	MAR	SCR	Scrub	15	Marbo Annex, AAFB	darkolivegreen	23	884	M	64	EOW	FOR	FOR	0	64	0.025421171	N
275	D073	ASOU	8-Feb-11	MJC	MJC	854	56	NA	dry	4	MAR	SCR	Scrub	15	Marbo Annex, AAFB	darkolivegreen	23	854	M	54	PML	FOR	FOR	0	54	-0.344817353	N
276	D074	ASOU	8-Feb-11	MJC	MJC	926	77	NA	dry	4	MAR	SCR	Scrub	15	Marbo Annex, AAFB	darkolivegreen	23	924	F	75	EOW	FOR	FOR	2.4	72.6	-0.221400672	Y
277	D075	ASOU	8-Feb-11	MJC	MJC	1007	104	NA	dry	4	MAR	SCR	Scrub	15	Marbo Annex, AAFB	darkolivegreen	23	1006	F	104	PML	FOR	FOR	3	101	-0.18689906	Y
278	D076	ASOU	8-Feb-11	JCS	JCS	585	23	NA	dry	4	MAR	SCR	Scrub	15	Marbo Annex, AAFB	darkolivegreen	23	585	M	23	EOW	FOR	FOR	0	23	1.1497593	N
279	D077	ASOU	8-Feb-11	JJC	JJC	554	12	NA	dry	4	MAR	SCR	Scrub	15	Marbo Annex, AAFB	darkolivegreen	23	541	M	15	EOW	FOR	FOR	0	15	-0.678797874	N
280	D078	ASOU	2-May-11	JJC	JJC	650	31	NA	dry	4	MAR	SCR	Scrub	15	Marbo Annex, AAFB	darkolivegreen	23	654	F	28	EOW	FOR	FOR	0	28	0.608296409	N
281	D079	ASOU	2-May-11	JJC	JJC	845	50	NA	dry	4	MAR	SCR	Scrub	15	Marbo Annex, AAFB	darkolivegreen	23	829	F	47	MJC	FOR	FOR	0	47	-0.634468057	N
282	D080	ASOU	2-May-11	JJC	JJC	775	46	NA	dry	4	MAR	SCR	Scrub	15	Marbo Annex, AAFB	darkolivegreen	23	764	F	46	EOW	FOR	FOR	0.7	45.3	0.989522864	Y
283	D081	ASOU	2-May-11	JJC	JJC	720	45	NA	dry	4	MAR	SCR	Scrub	15	Marbo Annex, AAFB	darkolivegreen	23	716	F	33	MJC	FOR	FOR	0.4	32.6	-0.047940352	Y
284	D082	ASOU	2-May-11	JJC	JJC	835	76	NA	dry	4	MAR	SCR	Scrub	15	Marbo Annex, AAFB	darkolivegreen	23	845	F	74	EOW	FOR	FOR	1	73	2.140356924	Y
285	D083	ASOU	2-May-11	JJC	JJC	534	15	NA	dry	4	MAR	SCR	Scrub	15	Marbo Annex, AAFB	darkolivegreen	23	536	F	15	MJC	FOR	FOR	0	15	-0.523548401	N
286	D084	ASOU	2-May-11	JJC	JJC	528	20	NA	dry	4	MAR	SCR	Scrub	15	Marbo Annex, AAFB	darkolivegreen	23	541	F	18	EOW	FOR	FOR	0.4	17.6	0.498844242	Y
287	D085	ASOU	2-May-11	MJC	MJC	544	20	NA	dry	4	MAR	SCR	Scrub	15	Marbo Annex, AAFB	darkolivegreen	23	538	F	19	MJC	FOR	FOR	1.1	17.9	0.716348912	Y
288	D086	ASOU	2-May-11	MJC	MJC	691	30	NA	dry	4	MAR	SCR	Scrub	15	Marbo Annex, AAFB	darkolivegreen	23	694	M	30	EOW	FOR	FOR	0	30	-0.028567229	N
289	D087	ASOU	2-May-11	MJC	MJC	675	38	NA	dry	4	MAR	SCR	Scrub	15	Marbo Annex, AAFB	darkolivegreen	23	677	F	36	EOW	FOR	FOR	0.8	35.2	1.636060262	Y
290	D088	ASOU	2-May-11	MJC	MJC	925	75	NA	dry	4	MAR	SCR	Scrub	15	Marbo Annex, AAFB	darkolivegreen	23	925	F	72	MJC	FOR	FOR	0	72	-0.311912169	N
291	D089	ASOU	2-May-11	MJC	MJC	1053	152	NA	dry	4	MAR	SCR	Scrub	15	Marbo Annex, AAFB	darkolivegreen	23	1063	F	148	EOW	FOR	FOR	0.8	147.2	0.943823998	Y
292	D090	ASOU	2-May-11	MJC	MJC	579	20	NA	dry	4	MAR	SCR	Scrub	15	Marbo Annex, AAFB	darkolivegreen	23	575	M	19	MJC	FOR	FOR	0	19	0.036684349	N
293	D091	ASOU	2-May-11	MJC	MJC	679	32	NA	dry	4	MAR	SCR	Scrub	15	Marbo Annex, AAFB	darkolivegreen	23	676	M	30	EOW	FOR	FOR	0	30	0.487043092	N
294	D092	ASOU	3-May-11	GRH	GRH	528	16	NA	dry	4	MAR	SCR	Scrub	15	Marbo Annex, AAFB	darkolivegreen	23	538	F	15	EOW	FOR	FOR	0	15	-0.585812728	N
295	D093	ASOU	3-May-11	GRH	GRH	821	52	NA	dry	4	MAR	SCR	Scrub	15	Marbo Annex, AAFB	darkolivegreen	23	826	M	52	EOW	FOR	FOR	0.9	51.1	0.069565106	Y
296	D094	ASOU	3-May-11	GRH	GRH	934	78	NA	dry	4	MAR	SCR	Scrub	15	Marbo Annex, AAFB	darkolivegreen	23	947	M	79	TJH	FOR	FOR	0.4	78.6	-0.311413931	Y
297	D095	ASOU	3-May-11	GRH	GRH	780	50	NA	dry	4	MAR	SCR	Scrub	15	Marbo Annex, AAFB	darkolivegreen	23	783	M	46	EOW	FOR	FOR	0.6	45.4	0.453721564	Y
298	D096	ASOU	3-May-11	GRH	GRH	918	76	NA	dry	4	MAR	SCR	Scrub	15	Marbo Annex, AAFB	darkolivegreen	23	925	M	75	TJH	FOR	FOR	0.8	74.2	-0.090173057	Y
299	D097	ASOU	3-May-11	EOW	EOW	936	102	NA	dry	4	MAR	SCR	Scrub	15	Marbo Annex, AAFB	darkolivegreen	23	929	F	102	EOW	FOR	FOR	1.4	100.6	2.034852938	Y
300	D098	ASOU	3-May-11	EOW	EOW	578	24	NA	dry	4	MAR	SCR	Scrub	15	Marbo Annex, AAFB	darkolivegreen	23	580	F	24	TJH	FOR	FOR	0	24	1.610225596	N
301	D099	ASOU	3-May-11	EOW	EOW	984	85	NA	dry	4	MAR	SCR	Scrub	15	Marbo Annex, AAFB	darkolivegreen	23	989	M	83	EOW	FOR	FOR	1.4	81.6	-1.263575466	Y
302	D100	ASOU	3-May-11	EOW	EOW	923	72	NA	dry	4	MAR	SCR	Scrub	15	Marbo Annex, AAFB	darkolivegreen	23	923	M	68	TJH	FOR	FOR	0	68	-0.674265022	N
303	D101	ASOU	9-Nov-11	JCS	JCS	398	8	NA	wet	4	MAR	SCR	Scrub	15	Marbo Annex, AAFB	darkolivegreen	23	400	M	8	EOW	FOR	FOR	0.3	7.7	-0.005468983	Y
304	D102	ASOU	9-Nov-11	JCS	JCS	816	58	NA	wet	4	MAR	SCR	Scrub	15	Marbo Annex, AAFB	darkolivegreen	23	819	F	56	EOW	FOR	FOR	0	56	0.949050785	N
305	E001	FB3R	23-Nov-10	AMG	AMG	1235	280	NA	wet	14	OAS	SAV	Savanna	5	Ordnance Annex, NBG	cornsilk3	21	1240	M	276	AMG	SAV	SAV	0	276	0.688277247	N
306	E002	FB3R	23-Nov-10	AMG	AMG	875	56	NA	wet	14	OAS	SAV	Savanna	5	Ordnance Annex, NBG	cornsilk3	21	870	M	55	AMG	SAV	SAV	0.8	54.2	-0.787544122	Y
307	F001	IHAS	4-Jan-11	EOW	EOW	880	68	NA	dry	15	IHA	SAV	Savanna	4	Iha	cornsilk3	21	886	M	64	GRH	SAV	SAV	0	64	-0.033373681	N
308	F002	IHAS	3-Mar-11	EOW	EOW	1543	784	NA	dry	15	IHA	SAV	Savanna	4	Iha	cornsilk3	21	1548	M	774	EOW	SAV	SAV	0	774	1.001384884	N
309	F003	IHAS	3-Mar-11	EOW	EOW	1135	290	NA	dry	15	IHA	SAV	Savanna	4	Iha	cornsilk3	21	1125	F	287	EOW	SAV	SAV	2	285	4.055950413	Y
310	F004	IHAS	3-Mar-11	MJC	MJC	626	24	NA	dry	15	IHA	SAV	Savanna	4	Iha	cornsilk3	21	640	M	22	TJH	SAV	SAV	0	22	-0.767527552	N
311	F005	IHAS	3-Mar-11	MJC	MJC	1300	317	NA	dry	15	IHA	SAV	Savanna	4	Iha	cornsilk3	21	1298	F	306	EOW	SAV	SAV	2.3	303.7	-0.111382122	Y
312	F006	IHAS	3-Mar-11	PML	PML	971	107	NA	dry	15	IHA	SAV	Savanna	4	Iha	cornsilk3	21	977	M	102	TJH	SAV	SAV	0	102	0.730495072	N
313	F007	IHAS	14-Mar-11	EOW	EOW	887	64	NA	dry	15	IHA	SAV	Savanna	4	Iha	cornsilk3	21	880	F	63	EOW	SAV	SAV	0	63	0.026982713	N
314	F008	IHAS	14-Mar-11	EOW	EOW	494	14	NA	dry	15	IHA	SAV	Savanna	4	Iha	cornsilk3	21	494	F	14	EOW	SAV	SAV	0	14	0.341933349	N
315	F009	IHAS	14-Mar-11	EOW	EOW	864	80	NA	dry	15	IHA	SAV	Savanna	4	Iha	cornsilk3	21	870	M	78	EOW	SAV	SAV	0	78	1.894333212	N
316	F010	IHAS	14-Mar-11	AMG	AMG	710	42	NA	dry	15	IHA	SAV	Savanna	4	Iha	cornsilk3	21	714	M	40	EOW	SAV	SAV	0	40	1.516665366	N
317	F011	IHAS	14-Mar-11	AMG	AMG	853	74	NA	dry	15	IHA	SAV	Savanna	4	Iha	cornsilk3	21	860	F	73	EOW	SAV	SAV	1.2	71.8	1.577924296	Y
318	F012	IHAS	14-Mar-11	AMG	AMG	1157	217	NA	dry	15	IHA	SAV	Savanna	4	Iha	cornsilk3	21	1156	M	217	EOW	SAV	SAV	4.7	212.3	1.024819947	Y
319	F013	IHAS	14-Mar-11	AMG	AMG	665	33	NA	dry	15	IHA	SAV	Savanna	4	Iha	cornsilk3	21	668	F	34	EOW	SAV	SAV	2.2	31.8	1.145271405	Y
320	F014	IHAS	14-Mar-11	AMG	AMG	531	19	NA	dry	15	IHA	SAV	Savanna	4	Iha	cornsilk3	21	534	F	19	EOW	SAV	SAV	0	19	1.280474502	N
321	F015	IHAS	15-Mar-11	MJC	MJC	560	21	NA	dry	15	IHA	SAV	Savanna	4	Iha	cornsilk3	21	553	F	19	PML	SAV	SAV	0	19	0.695279332	N
322	F016	IHAS	16-Mar-11	JJC	JJC	1203	232	NA	dry	15	IHA	SAV	Savanna	4	Iha	cornsilk3	21	1203	M	235	PML	SAV	SAV	2.5	232.5	0.412018298	Y
323	F017	IHAS	16-Mar-11	JJC	JJC	948	85	NA	dry	15	IHA	SAV	Savanna	4	Iha	cornsilk3	21	943	M	89	GRH	SAV	SAV	1	88	0.638127011	Y
324	F018	IHAS	16-Mar-11	MJC	MJC	615	27	NA	dry	15	IHA	SAV	Savanna	4	Iha	cornsilk3	21	617	F	26	GRH	SAV	SAV	0.7	25.3	0.922774745	Y
325	F019	IHAS	16-Mar-11	MJC	MJC	600	24	NA	dry	15	IHA	SAV	Savanna	4	Iha	cornsilk3	21	597	F	24	AMG	SAV	SAV	0.1	23.9	1.082148054	Y
326	F020	IHAS	28-Mar-11	MJC	MJC	1255	342	NA	dry	15	IHA	SAV	Savanna	4	Iha	cornsilk3	21	1261	M	340	GRH	SAV	SAV	4.8	335.2	1.56895107	Y
327	F021	IHAS	28-Mar-11	MJC	MJC	810	55	NA	dry	15	IHA	SAV	Savanna	4	Iha	cornsilk3	21	807	M	54	GRH	SAV	SAV	1.1	52.9	0.880313365	Y
328	F022	IHAS	28-Mar-11	MJC	MJC	1040	117	NA	dry	15	IHA	SAV	Savanna	4	Iha	cornsilk3	21	1035	M	116	GRH	SAV	SAV	0	116	-0.006413828	N
329	F023	IHAS	28-Mar-11	PML	PML	651	25	NA	dry	15	IHA	SAV	Savanna	4	Iha	cornsilk3	21	654	F	24	EOW	SAV	SAV	0	24	-0.527367076	N
330	F024	IHAS	28-Mar-11	PML	PML	576	21	NA	dry	15	IHA	SAV	Savanna	4	Iha	cornsilk3	21	572	F	20	GRH	SAV	SAV	0	20	0.503437837	N
331	F025	IHAS	28-Mar-11	PML	PML	1152	250	NA	dry	15	IHA	SAV	Savanna	4	Iha	cornsilk3	21	1171	F	245	EOW	SAV	SAV	0	245	1.667700635	N
332	F026	IHAS	29-Mar-11	AMG	AMG	738	44	NA	dry	15	IHA	SAV	Savanna	4	Iha	cornsilk3	21	741	M	42	PML	SAV	SAV	0	42	1.098049218	N
333	F027	IHAS	29-Mar-11	AMG	AMG	599	21	NA	dry	15	IHA	SAV	Savanna	4	Iha	cornsilk3	21	602	F	21	MJC	SAV	SAV	0	21	-0.01606631	N
334	F028	IHAS	29-Mar-11	TJH	TJH	1093	216	NA	dry	15	IHA	SAV	Savanna	4	Iha	cornsilk3	21	1102	F	210	MJC	SAV	SAV	0	210	2.45264062	N
335	F029	IHAS	29-Mar-11	TJH	TJH	1336	397	NA	dry	15	IHA	SAV	Savanna	4	Iha	cornsilk3	21	1318	F	395	PML	SAV	SAV	19.6	375.4	0.944487975	Y
336	F030	IHAS	29-Mar-11	TJH	TJH	560	24	NA	dry	15	IHA	SAV	Savanna	4	Iha	cornsilk3	21	554	F	22	MJC	SAV	SAV	0	22	1.745015047	N
337	F031	IHAS	30-Mar-11	EOW	EOW	737	42	NA	dry	15	IHA	SAV	Savanna	4	Iha	cornsilk3	21	743	M	48	EOW	SAV	SAV	2	46	1.710477134	Y
338	F032	IHAS	30-Mar-11	MJC	MJC	1210	242	NA	dry	15	IHA	SAV	Savanna	4	Iha	cornsilk3	21	1205	F	258	EOW	SAV	SAV	2.9	255.1	1.041554983	Y
339	F033	IHAS	30-Mar-11	MJC	MJC	433	11	NA	dry	15	IHA	SAV	Savanna	4	Iha	cornsilk3	21	437	F	7	EOW	SAV	SAV	0	7	-2.551854348	N
340	F034	IHAS	31-Mar-11	EOW	EOW	1423	534	NA	dry	15	IHA	SAV	Savanna	4	Iha	cornsilk3	21	1420	M	526	GRH	SAV	SAV	0	526	0.963439301	N
341	F035	IHAS	4-Apr-11	GRH	GRH	769	40	NA	dry	15	IHA	SAV	Savanna	4	Iha	cornsilk3	21	772	M	39	EOW	SAV	SAV	0	39	-0.345903919	N
342	F036	IHAS	5-Apr-11	PML	PML	829	72	NA	dry	15	IHA	SAV	Savanna	4	Iha	cornsilk3	21	825	M	69	JJC	SAV	SAV	10.3	58.7	1.120350355	Y
343	F037	IHAS	5-Apr-11	PML	PML	926	117	NA	dry	15	IHA	SAV	Savanna	4	Iha	cornsilk3	21	974	F	113	EOW	SAV	SAV	0	113	1.572647416	N
344	F038	IHAS	5-Apr-11	PML	PML	561	21	NA	dry	15	IHA	SAV	Savanna	4	Iha	cornsilk3	21	569	M	19	JJC	SAV	SAV	0.4	18.6	0.05792491	Y
345	F039	IHAS	5-Apr-11	MJC	MJC	1213	257	NA	dry	15	IHA	SAV	Savanna	4	Iha	cornsilk3	21	1206	M	260	EOW	SAV	SAV	0	260	1.154802019	N
346	F040	IHAS	5-Apr-11	MJC	MJC	635	27	NA	dry	15	IHA	SAV	Savanna	4	Iha	cornsilk3	21	638	F	30	JJC	SAV	SAV	0	30	1.57477486	N
347	F041	IHAS	5-Apr-11	MJC	MJC	718	33	NA	dry	15	IHA	SAV	Savanna	4	Iha	cornsilk3	21	720	M	30	JJC	SAV	SAV	0	30	-0.775347752	N
348	F042	IHAS	5-Apr-11	MJC	MJC	667	28	NA	dry	15	IHA	SAV	Savanna	4	Iha	cornsilk3	21	666	M	26	EOW	SAV	SAV	0	26	-0.281038717	N
349	F043	IHAS	5-Apr-11	MJC	MJC	816	52	NA	dry	15	IHA	SAV	Savanna	4	Iha	cornsilk3	21	816	M	51	EOW	SAV	SAV	0.3	50.7	0.304313805	Y
350	F044	IHAS	5-Apr-11	TJH	TJH	711	35	NA	dry	15	IHA	SAV	Savanna	4	Iha	cornsilk3	21	706	F	34	JJC	SAV	SAV	0	34	0.549221952	N
351	F045	IHAS	7-Apr-11	EOW	EOW	1252	360	NA	dry	15	IHA	SAV	Savanna	4	Iha	cornsilk3	21	1246	M	350	MJC	SAV	SAV	0	350	2.280098849	N
352	F046	IHAS	7-Apr-11	EOW	EOW	497	15	NA	dry	15	IHA	SAV	Savanna	4	Iha	cornsilk3	21	488	M	12	MJC	SAV	SAV	0	12	-0.584089733	N
353	F047	IHAS	7-Apr-11	MJC	MJC	713	41	NA	dry	15	IHA	SAV	Savanna	4	Iha	cornsilk3	21	707	M	41	MJC	SAV	SAV	0	41	1.899733683	N
354	F048	IHAS	7-Apr-11	TJH	TJH	913	92	NA	dry	15	IHA	SAV	Savanna	4	Iha	cornsilk3	21	913	M	88	MJC	SAV	SAV	0	88	1.519042574	N
355	F049	IHAS	7-Apr-11	AMG	AMG	789	66	NA	dry	15	IHA	SAV	Savanna	4	Iha	cornsilk3	21	803	M	65	MJC	SAV	SAV	4.9	60.1	1.937229233	Y
356	F050	IHAS	7-Apr-11	AMG	AMG	660	24	NA	dry	15	IHA	SAV	Savanna	4	Iha	cornsilk3	21	654	M	25	MJC	SAV	SAV	0	25	-0.226622061	N
357	F051	IHAS	20-Jul-11	EOW	EOW	831	48	NA	wet	15	IHA	SAV	Savanna	4	Iha	cornsilk3	21	829	M	45	MJC	SAV	SAV	0	45	-0.954832871	N
358	F052	IHAS	20-Jul-11	EOW	EOW	433	12	NA	wet	15	IHA	SAV	Savanna	4	Iha	cornsilk3	21	433	F	10	MJC	SAV	SAV	0	10	0.255265996	N
359	F053	IHAS	20-Jul-11	EOW	EOW	756	46	NA	wet	15	IHA	SAV	Savanna	4	Iha	cornsilk3	21	758	F	46	MJC	SAV	SAV	0	46	1.276440483	N
360	F054	IHAS	20-Jul-11	EOW	EOW	1591	647	NA	wet	15	IHA	SAV	Savanna	4	Iha	cornsilk3	21	1480	M	645	TJH	SAV	SAV	0	645	1.108541877	N
361	F055	IHAS	20-Jul-11	TJH	TJH	941	102	NA	wet	15	IHA	SAV	Savanna	4	Iha	cornsilk3	21	935	M	97	MJC	SAV	SAV	0.3	96.7	1.567414763	Y
362	F056	IHAS	20-Jul-11	TJH	TJH	512	18	NA	wet	15	IHA	SAV	Savanna	4	Iha	cornsilk3	21	510	F	15	TJH	SAV	SAV	0.2	14.8	0.210779425	Y
363	F057	IHAS	20-Jul-11	TJH	TJH	850	49	NA	wet	15	IHA	SAV	Savanna	4	Iha	cornsilk3	21	853	F	46	TJH	SAV	SAV	0	46	-1.4967412	N
364	F058	IHAS	20-Jul-11	TJH	TJH	703	39	NA	wet	15	IHA	SAV	Savanna	4	Iha	cornsilk3	21	708	M	37	MJC	SAV	SAV	1.5	35.5	0.809839593	Y
365	F059	IHAS	24-Oct-11	TJH	TJH	721	41	NA	wet	15	IHA	SAV	Savanna	4	Iha	cornsilk3	21	725	M	38	JJC	SAV	SAV	0	38	0.822223785	N
366	F060	IHAS	24-Oct-11	MJC	MJC	742	41	NA	wet	15	IHA	SAV	Savanna	4	Iha	cornsilk3	21	706	F	40	JJC	SAV	SAV	0.2	39.8	1.709607707	Y
367	F061	IHAS	1-Nov-11	PML	PML	1876	1435	NA	wet	15	IHA	SAV	Savanna	4	Iha	cornsilk3	21	1876	M	1435	PML	SAV	SAV	0	1435	-0.061111407	N
368	F062	IHAS	1-Nov-11	MJC	MJC	633	26	NA	wet	15	IHA	SAV	Savanna	4	Iha	cornsilk3	21	621	F	26	PML	SAV	SAV	0	26	1.008661135	N
369	F063	IHAS	1-Nov-11	MJC	MJC	880	65	NA	wet	15	IHA	SAV	Savanna	4	Iha	cornsilk3	21	885	M	65	EOW	SAV	SAV	0.4	64.6	0.064770001	Y
370	F064	IHAS	4-Jun-12	TJH	TJH	646	27	NA	wet	15	IHA	SAV	Savanna	4	Iha	cornsilk3	21	647	F	35	RDW	SAV	SAV	0	35	2.452617047	N
371	F065	IHAS	4-Jun-12	TJH	TJH	386	7	NA	wet	15	IHA	SAV	Savanna	4	Iha	cornsilk3	21	393	F	8	MJC	SAV	SAV	0	8	0.681065719	N
372	F066	IHAS	5-Jun-12	MJC	MJC	1204	256	NA	wet	15	IHA	SAV	Savanna	4	Iha	cornsilk3	21	1211	M	246	MJC	SAV	SAV	1	245	0.582625155	Y
373	F067	IHAS	5-Jun-12	RGL	RGL	421	8	NA	wet	15	IHA	SAV	Savanna	4	Iha	cornsilk3	21	421	F	9	MJC	SAV	SAV	0	9	0.04351375	N
374	F068	IHAS	14-Jun-12	MJC	MJC	1810	869	NA	wet	15	IHA	SAV	Savanna	4	Iha	cornsilk3	21	1810	M	869	RDW	SAV	SAV	0	869	-2.815257232	N
375	F070	IHAS	14-Jun-12	RGL	RGL	804	45	NA	wet	15	IHA	SAV	Savanna	4	Iha	cornsilk3	21	794	F	46	RDW	SAV	SAV	0	46	0.230033198	N
376	F071	IHAS	14-Jun-12	RGL	RGL	838	57	NA	wet	15	IHA	SAV	Savanna	4	Iha	cornsilk3	21	828	F	58	RDW	SAV	SAV	0	58	0.944116819	N
377	F072	IHAS	14-Jun-12	RGL	RGL	1015	101	NA	wet	15	IHA	SAV	Savanna	4	Iha	cornsilk3	21	1015	M	101	RDW	SAV	SAV	0	101	-0.448091543	N
378	F073	IHAS	21-Jun-12	MJC	MJC	574	22	NA	wet	15	IHA	SAV	Savanna	4	Iha	cornsilk3	21	568	F	21	RDW	SAV	SAV	2.1	18.9	0.205576136	Y
379	F074	IHAS	21-Jun-12	TJH	TJH	1073	190	NA	wet	15	IHA	SAV	Savanna	4	Iha	cornsilk3	21	1055	F	181	RDW	SAV	SAV	5.2	175.8	2.481141217	Y
380	F075	IHAS	21-Jun-12	EMS	EMS	354	8	NA	wet	15	IHA	SAV	Savanna	4	Iha	cornsilk3	21	350	M	7	RDW	SAV	SAV	2.3	4.7	-0.165591622	Y
381	F076	IHAS	21-Jun-12	PML	PML	962	90	NA	wet	15	IHA	SAV	Savanna	4	Iha	cornsilk3	21	956	M	87	PML	SAV	SAV	0	87	0.172880213	N
382	F077	IHAS	21-Jun-12	PML	PML	1345	297	NA	wet	15	IHA	SAV	Savanna	4	Iha	cornsilk3	21	1346	F	293	PML	SAV	SAV	0	293	-1.577303186	N
383	F078	IHAS	25-Jun-12	RDW	RDW	1043	110	NA	wet	15	IHA	SAV	Savanna	4	Iha	cornsilk3	21	1021	M	110	RGL	SAV	SAV	0	110	0.006940444	N
384	F079	IHAS	5-Jul-12	TJH	TJH	725	32	NA	wet	15	IHA	SAV	Savanna	4	Iha	cornsilk3	21	721	M	30	PML	SAV	SAV	0	30	-0.804129829	N
385	F080	IHAS	5-Jul-12	TJH	TJH	1044	170	NA	wet	15	IHA	SAV	Savanna	4	Iha	cornsilk3	21	1035	F	164	PML	SAV	SAV	22.4	141.6	1.462729601	Y
386	F081	IHAS	5-Jul-12	TJH	TJH	514	14	NA	wet	15	IHA	SAV	Savanna	4	Iha	cornsilk3	21	510	F	13	PML	SAV	SAV	0	13	-0.744586901	N
387	F082	IHAS	5-Jul-12	MJC	MJC	404	7	NA	wet	15	IHA	SAV	Savanna	4	Iha	cornsilk3	21	405	M	7	PML	SAV	SAV	0	7	-0.984354163	N
388	F083	IHAS	10-Jul-12	EMS	EMS	715	41	NA	wet	15	IHA	SAV	Savanna	4	Iha	cornsilk3	21	705	F	40	RGL	SAV	SAV	0	40	1.775250807	N
389	F084	IHAS	10-Jul-12	EMS	EMS	394	8	NA	wet	15	IHA	SAV	Savanna	4	Iha	cornsilk3	21	395	M	6	RGL	SAV	SAV	0	6	-1.556240597	N
390	F085	IHAS	10-Jul-12	PML	PML	619	24	NA	wet	15	IHA	SAV	Savanna	4	Iha	cornsilk3	21	619	F	24	RGL	SAV	SAV	0	24	0.476539681	N
391	F086	IHAS	26-Jul-12	MJC	MJC	671	26	NA	wet	15	IHA	SAV	Savanna	4	Iha	cornsilk3	21	668	F	26	RGL	SAV	SAV	0	26	-0.338265834	N
392	F087	IHAS	26-Jul-12	MJC	MJC	402	9	NA	wet	15	IHA	SAV	Savanna	4	Iha	cornsilk3	21	398	M	9	MJC	SAV	SAV	0	9	1.257393671	N
393	F088	IHAS	26-Jul-12	MJC	MJC	585	21	NA	wet	15	IHA	SAV	Savanna	4	Iha	cornsilk3	21	582	M	19	MJC	SAV	SAV	0	19	-0.169708951	N
394	F089	IHAS	26-Jul-12	RGL	RGL	530	13	NA	wet	15	IHA	SAV	Savanna	4	Iha	cornsilk3	21	529	F	14	RGL	SAV	SAV	0	14	-0.81206202	N
395	F090	IHAS	26-Jul-12	RGL	RGL	432	10	NA	wet	15	IHA	SAV	Savanna	4	Iha	cornsilk3	21	436	M	11	MJC	SAV	SAV	0	11	0.822495505	N
396	F091	IHAS	26-Jul-12	RGL	RGL	585	20	NA	wet	15	IHA	SAV	Savanna	4	Iha	cornsilk3	21	587	M	20	RGL	SAV	SAV	0	20	0.061495885	N
397	F092	IHAS	26-Jul-12	RGL	RGL	640	24	NA	wet	15	IHA	SAV	Savanna	4	Iha	cornsilk3	21	645	M	25	RGL	SAV	SAV	0.2	24.8	-0.028156209	Y
398	F093	IHAS	9-Aug-12	TJH	TJH	892	77	NA	wet	15	IHA	SAV	Savanna	4	Iha	cornsilk3	21	890	M	70	MJC	SAV	SAV	0.9	69.1	0.413890018	Y
399	F094	IHAS	9-Aug-12	RGL	RGL	450	10	NA	wet	15	IHA	SAV	Savanna	4	Iha	cornsilk3	21	456	F	10	MJC	SAV	SAV	0	10	-0.725533809	N
400	F095	IHAS	9-Aug-12	RGL	RGL	392	7	NA	wet	15	IHA	SAV	Savanna	4	Iha	cornsilk3	21	400	M	7	MJC	SAV	SAV	0	7	-0.707640982	N
401	F096	IHAS	15-Aug-12	MJC	MJC	624	25	NA	wet	15	IHA	SAV	Savanna	4	Iha	cornsilk3	21	622	F	23	MJC	SAV	SAV	0	23	0.076649356	N
402	F097	IHAS	15-Aug-12	MJC	MJC	897	79	NA	wet	15	IHA	SAV	Savanna	4	Iha	cornsilk3	21	900	F	76	RGL	SAV	SAV	0	76	0.821103329	N
403	F098	IHAS	15-Aug-12	TJH	TJH	988	120	NA	wet	15	IHA	SAV	Savanna	4	Iha	cornsilk3	21	989	M	119	MJC	SAV	SAV	0	119	1.516037843	N
404	F099	IHAS	15-Aug-12	RGL	RGL	637	27	NA	wet	15	IHA	SAV	Savanna	4	Iha	cornsilk3	21	633	M	26	MJC	SAV	SAV	1.1	24.9	0.34542471	Y
405	F100	IHAS	15-Aug-12	RGL	RGL	750	36	NA	wet	15	IHA	SAV	Savanna	4	Iha	cornsilk3	21	740	F	36	RGL	SAV	SAV	0	36	-0.008731079	N
406	F101	IHAS	15-Aug-12	RGL	RGL	964	110	NA	wet	15	IHA	SAV	Savanna	4	Iha	cornsilk3	21	961	F	106	RGL	SAV	SAV	0	106	1.48172841	N
407	F102	IHAS	15-Aug-12	RGL	RGL	450	11	NA	wet	15	IHA	SAV	Savanna	4	Iha	cornsilk3	21	444	F	10	MJC	SAV	SAV	0	10	-0.22867141	N
408	G001	NMGB	6-Jan-11	EOW	EOW	720	33	NA	dry	3	OAL	LIM	Limestone	16	Ordnance Annex, NBG	cadetblue4	22	723	M	33	EOW	FOR	FOR	0	33	-0.159536482	N
409	G002	NMGB	6-Jan-11	EOW	EOW	609	21	NA	dry	3	OAL	LIM	Limestone	16	Ordnance Annex, NBG	cadetblue4	22	610	M	22	TJH	FOR	FOR	0	22	0.09508466	N
410	G003	NMGB	6-Jan-11	GRH	GRH	745	32	NA	dry	3	OAL	LIM	Limestone	16	Ordnance Annex, NBG	cadetblue4	22	750	M	32	EOW	FOR	FOR	0	32	-1.165533912	N
411	G004	NMGB	6-Jan-11	GRH	GRH	518	16	NA	dry	3	OAL	LIM	Limestone	16	Ordnance Annex, NBG	cadetblue4	22	525	F	15	EOW	FOR	FOR	0	15	-0.176805272	N
412	G005	NMGB	6-Jan-11	GRH	GRH	698	27	NA	dry	3	OAL	LIM	Limestone	16	Ordnance Annex, NBG	cadetblue4	22	702	M	27	TJH	FOR	FOR	0.6	26.4	-1.199827762	Y
413	G006	NMGB	6-Jan-11	TJH	TJH	933	74	NA	dry	3	OAL	LIM	Limestone	16	Ordnance Annex, NBG	cadetblue4	22	931	F	71	EOW	FOR	FOR	0	71	-0.591147116	N
414	G007	NMGB	6-Jan-11	TJH	TJH	431	11	NA	dry	3	OAL	LIM	Limestone	16	Ordnance Annex, NBG	cadetblue4	22	427	F	8	TJH	FOR	FOR	0	8	-1.111597527	N
415	G008	NMGB	6-Jan-11	TJH	TJH	644	25	NA	dry	3	OAL	LIM	Limestone	16	Ordnance Annex, NBG	cadetblue4	22	647	F	24	EOW	FOR	FOR	0	24	-0.326996263	N
416	G009	NMGB	6-Jan-11	TJH	TJH	661	27	NA	dry	3	OAL	LIM	Limestone	16	Ordnance Annex, NBG	cadetblue4	22	664	F	26	TJH	FOR	FOR	0	26	-0.223813444	N
417	G010	NMGB	6-Jan-11	AMG	AMG	962	94	NA	dry	3	OAL	LIM	Limestone	16	Ordnance Annex, NBG	cadetblue4	22	968	F	92	EOW	FOR	FOR	0	92	0.233344055	N
418	G011	NMGB	6-Jan-11	AMG	AMG	391	8	NA	dry	3	OAL	LIM	Limestone	16	Ordnance Annex, NBG	cadetblue4	22	391	M	7	TJH	FOR	FOR	0	7	-0.182982205	N
419	G012	NMGB	6-Jan-11	AMG	AMG	687	38	NA	dry	3	OAL	LIM	Limestone	16	Ordnance Annex, NBG	cadetblue4	22	690	F	33	EOW	FOR	FOR	1.3	31.7	0.492167013	Y
420	G013	NMGB	6-Jan-11	AMG	AMG	853	52	NA	dry	3	OAL	LIM	Limestone	16	Ordnance Annex, NBG	cadetblue4	22	855	F	52	TJH	FOR	FOR	0.5	51.5	-0.723399904	Y
421	G014	NMGB	6-Jan-11	AMG	AMG	431	11	NA	dry	3	OAL	LIM	Limestone	16	Ordnance Annex, NBG	cadetblue4	22	429	F	9	EOW	FOR	FOR	0	9	-0.33732655	N
422	G015	NMGB	6-Jan-11	AMG	AMG	458	11	NA	dry	3	OAL	LIM	Limestone	16	Ordnance Annex, NBG	cadetblue4	22	450	M	8	TJH	FOR	FOR	0	8	-2.124790983	N
423	G016	NMGB	18-Jan-11	EOW	EOW	733	34	NA	dry	3	OAL	LIM	Limestone	16	Ordnance Annex, NBG	cadetblue4	22	730	F	34	EOW	FOR	FOR	0	34	-0.14128344	N
424	G017	NMGB	18-Jan-11	EOW	EOW	691	28	NA	dry	3	OAL	LIM	Limestone	16	Ordnance Annex, NBG	cadetblue4	22	689	NA	27	EOW	FOR	FOR	0	27	-0.661468131	N
425	G018	NMGB	18-Jan-11	EOW	EOW	780	40	NA	dry	3	OAL	LIM	Limestone	16	Ordnance Annex, NBG	cadetblue4	22	776	M	39	EOW	FOR	FOR	0	39	-0.462135393	N
426	G019	NMGB	18-Jan-11	EOW	EOW	736	35	NA	dry	3	OAL	LIM	Limestone	16	Ordnance Annex, NBG	cadetblue4	22	738	M	35	EOW	FOR	FOR	0.4	34.6	-0.243203418	Y
427	G020	NMGB	18-Jan-11	EOW	EOW	802	43	NA	dry	3	OAL	LIM	Limestone	16	Ordnance Annex, NBG	cadetblue4	22	797	F	42	EOW	FOR	FOR	0	42	-0.527659874	N
428	G021	NMGB	18-Jan-11	JCS	JCS	925	83	NA	dry	3	OAL	LIM	Limestone	16	Ordnance Annex, NBG	cadetblue4	22	916	M	82	EOW	FOR	FOR	0.1	81.9	0.901636477	Y
429	G022	NMGB	18-Jan-11	JCS	JCS	841	57	NA	dry	3	OAL	LIM	Limestone	16	Ordnance Annex, NBG	cadetblue4	22	840	F	56	EOW	FOR	FOR	0.5	55.5	0.267829898	Y
430	G023	NMGB	18-Jan-11	TJH	TJH	482	13	NA	dry	3	OAL	LIM	Limestone	16	Ordnance Annex, NBG	cadetblue4	22	475	F	11	EOW	FOR	FOR	0	11	-0.755484576	N
431	G024	NMGB	18-Jan-11	TJH	TJH	470	12	NA	dry	3	OAL	LIM	Limestone	16	Ordnance Annex, NBG	cadetblue4	22	465	M	12	EOW	FOR	FOR	0	12	0.26334222	N
432	G025	NMGB	11-Apr-11	TJH	TJH	576	23	NA	dry	3	OAL	LIM	Limestone	16	Ordnance Annex, NBG	cadetblue4	22	572	M	20	MJC	FOR	FOR	0.2	19.8	0.429394703	Y
433	G026	NMGB	11-Apr-11	TJH	TJH	745	38	NA	dry	3	OAL	LIM	Limestone	16	Ordnance Annex, NBG	cadetblue4	22	748	M	37	TJH	FOR	FOR	0	37	-0.038088948	N
434	G027	NMGB	11-Apr-11	TJH	TJH	545	20	NA	dry	3	OAL	LIM	Limestone	16	Ordnance Annex, NBG	cadetblue4	22	556	M	19	MJC	FOR	FOR	0.3	18.7	0.487173789	Y
435	G028	NMGB	11-Apr-11	MJC	MJC	642	23	NA	dry	3	OAL	LIM	Limestone	16	Ordnance Annex, NBG	cadetblue4	22	647	F	24	TJH	FOR	FOR	0	24	-0.326996263	N
436	G029	NMGB	12-Apr-11	AMG	AMG	620	25	NA	dry	3	OAL	LIM	Limestone	16	Ordnance Annex, NBG	cadetblue4	22	620	M	25	EOW	FOR	FOR	0	25	0.748494317	N
437	G030	NMGB	12-Apr-11	AMG	AMG	525	14	NA	dry	3	OAL	LIM	Limestone	16	Ordnance Annex, NBG	cadetblue4	22	532	F	14	EOW	FOR	FOR	0	14	-0.90661401	N
438	G031	NMGB	12-Apr-11	AMG	AMG	495	13	NA	dry	3	OAL	LIM	Limestone	16	Ordnance Annex, NBG	cadetblue4	22	494	M	13	EOW	FOR	FOR	0	13	-0.204037114	N
439	G032	NMGB	12-Apr-11	AMG	AMG	989	98	NA	dry	3	OAL	LIM	Limestone	16	Ordnance Annex, NBG	cadetblue4	22	1009	F	98	EOW	FOR	FOR	0	98	-0.496164679	N
440	G033	NMGB	12-Apr-11	AMG	AMG	483	11	NA	dry	3	OAL	LIM	Limestone	16	Ordnance Annex, NBG	cadetblue4	22	487	M	12	EOW	FOR	FOR	0.4	11.6	-0.798498776	Y
441	G034	NMGB	12-Apr-11	AMG	AMG	457	11	NA	dry	3	OAL	LIM	Limestone	16	Ordnance Annex, NBG	cadetblue4	22	457	F	11	EOW	FOR	FOR	0	11	-0.063460097	N
442	G035	NMGB	12-Apr-11	AMG	AMG	1032	106	NA	dry	3	OAL	LIM	Limestone	16	Ordnance Annex, NBG	cadetblue4	22	1042	F	107	EOW	FOR	FOR	0	107	-0.803164385	N
443	G036	NMGB	13-Apr-11	GRH	GRH	509	14	NA	dry	3	OAL	LIM	Limestone	16	Ordnance Annex, NBG	cadetblue4	22	510	F	14	TJH	FOR	FOR	0	14	-0.198616439	N
444	G037	NMGB	18-Apr-11	PML	PML	634	22	NA	dry	3	OAL	LIM	Limestone	16	Ordnance Annex, NBG	cadetblue4	22	640	M	22	JJC	FOR	FOR	0	22	-0.767527552	N
445	G038	NMGB	18-Apr-11	PML	PML	846	58	NA	dry	3	OAL	LIM	Limestone	16	Ordnance Annex, NBG	cadetblue4	22	851	M	58	MJC	FOR	FOR	2.4	55.6	-0.041634924	Y
446	G039	NMGB	18-Apr-11	PML	PML	501	15	NA	dry	3	OAL	LIM	Limestone	16	Ordnance Annex, NBG	cadetblue4	22	502	F	14	JJC	FOR	FOR	1.4	12.6	-0.707687168	Y
447	G040	NMGB	18-Apr-11	PML	PML	522	15	NA	dry	3	OAL	LIM	Limestone	16	Ordnance Annex, NBG	cadetblue4	22	516	M	13	MJC	FOR	FOR	0.1	12.9	-0.998162771	Y
448	G041	NMGB	18-Apr-11	PML	PML	1029	150	NA	dry	3	OAL	LIM	Limestone	16	Ordnance Annex, NBG	cadetblue4	22	1070	F	148	JJC	FOR	FOR	0	148	0.783646892	N
449	G042	NMGB	18-Apr-11	TJH	TJH	735	36	NA	dry	3	OAL	LIM	Limestone	16	Ordnance Annex, NBG	cadetblue4	22	735	F	34	MJC	FOR	FOR	0.2	33.8	-0.328957016	Y
450	G043	NMGB	19-Apr-11	PML	PML	746	36	NA	dry	3	OAL	LIM	Limestone	16	Ordnance Annex, NBG	cadetblue4	22	742	F	34	EOW	FOR	FOR	0	34	-0.487601858	N
451	G044	NMGB	19-Apr-11	JJC	JJC	972	76	NA	dry	3	OAL	LIM	Limestone	16	Ordnance Annex, NBG	cadetblue4	22	965	F	74	TJH	FOR	FOR	0	74	-1.282921767	N
452	G045	NMGB	19-Apr-11	JJC	JJC	720	32	NA	dry	3	OAL	LIM	Limestone	16	Ordnance Annex, NBG	cadetblue4	22	719	F	28	EOW	FOR	FOR	0	28	-1.254856803	N
453	G046	NMGB	19-Apr-11	JJC	JJC	971	93	NA	dry	3	OAL	LIM	Limestone	16	Ordnance Annex, NBG	cadetblue4	22	965	F	94	TJH	FOR	FOR	0	94	0.479538332	N
454	G047	NMGB	19-Apr-11	JJC	JJC	970	75	NA	dry	3	OAL	LIM	Limestone	16	Ordnance Annex, NBG	cadetblue4	22	970	M	77	EOW	FOR	FOR	0	77	-1.136380317	N
455	G048	NMGB	19-Apr-11	JJC	JJC	537	16	NA	dry	3	OAL	LIM	Limestone	16	Ordnance Annex, NBG	cadetblue4	22	534	F	15	TJH	FOR	FOR	0.1	14.9	-0.510335265	Y
456	G049	NMGB	19-Apr-11	JCS	JCS	680	28	NA	dry	3	OAL	LIM	Limestone	16	Ordnance Annex, NBG	cadetblue4	22	678	F	28	EOW	FOR	FOR	0	28	-0.078494962	N
457	G050	NMGB	19-Apr-11	JCS	JCS	798	46	NA	dry	3	OAL	LIM	Limestone	16	Ordnance Annex, NBG	cadetblue4	22	798	M	44	TJH	FOR	FOR	0	44	-0.214106213	N
458	G051	NMGB	21-Jun-11	MJC	MJC	957	81	NA	wet	3	OAL	LIM	Limestone	16	Ordnance Annex, NBG	cadetblue4	22	957	F	79	PML	FOR	FOR	0	79	-0.567053468	N
459	G052	NMGB	21-Jun-11	MJC	MJC	577	18	NA	wet	3	OAL	LIM	Limestone	16	Ordnance Annex, NBG	cadetblue4	22	585	F	17	EOW	FOR	FOR	0.1	16.9	-1.120677961	Y
460	G053	NMGB	21-Jun-11	MJC	MJC	749	31	NA	wet	3	OAL	LIM	Limestone	16	Ordnance Annex, NBG	cadetblue4	22	753	F	33	EOW	FOR	FOR	0.2	32.8	-1.070440912	Y
461	G054	NMGB	21-Jun-11	GRH	GRH	904	84	NA	wet	3	OAL	LIM	Limestone	16	Ordnance Annex, NBG	cadetblue4	22	915	F	73	PML	FOR	FOR	0	73	0.083499276	N
462	G055	NMGB	23-Jun-11	JJC	JJC	635	26	NA	wet	3	OAL	LIM	Limestone	16	Ordnance Annex, NBG	cadetblue4	22	644	F	24	EOW	FOR	FOR	0	24	-0.241086952	N
463	G056	NMGB	23-Jun-11	JJC	JJC	535	16	NA	wet	3	OAL	LIM	Limestone	16	Ordnance Annex, NBG	cadetblue4	22	550	M	15	TJH	FOR	FOR	0	15	-0.955015536	N
464	G057	NMGB	23-Jun-11	JJC	JJC	555	20	NA	wet	3	OAL	LIM	Limestone	16	Ordnance Annex, NBG	cadetblue4	22	567	M	17	EOW	FOR	FOR	0	17	-0.545166155	N
465	G058	NMGB	23-Jun-11	JJC	JJC	725	36	NA	wet	3	OAL	LIM	Limestone	16	Ordnance Annex, NBG	cadetblue4	22	754	F	34	EOW	FOR	FOR	0	34	-0.834673138	N
466	G059	NMGB	23-Jun-11	JJC	JJC	565	18	NA	wet	3	OAL	LIM	Limestone	16	Ordnance Annex, NBG	cadetblue4	22	574	M	17	TJH	FOR	FOR	0	17	-0.753147941	N
467	G060	NMGB	23-Jun-11	TJH	TJH	981	96	NA	wet	3	OAL	LIM	Limestone	16	Ordnance Annex, NBG	cadetblue4	22	988	F	92	TJH	FOR	FOR	0	92	-0.350658493	N
468	G061	NMGB	23-Jun-11	TJH	TJH	645	34	NA	wet	3	OAL	LIM	Limestone	16	Ordnance Annex, NBG	cadetblue4	22	647	M	32	EOW	FOR	FOR	1	31	1.558523723	Y
469	G062	NMGB	23-Jun-11	TJH	TJH	812	43	NA	wet	3	OAL	LIM	Limestone	16	Ordnance Annex, NBG	cadetblue4	22	816	M	43	EOW	FOR	FOR	0	43	-0.909258983	N
470	G063	NMGB	23-Jun-11	TJH	TJH	874	68	NA	wet	3	OAL	LIM	Limestone	16	Ordnance Annex, NBG	cadetblue4	22	881	F	63	TJH	FOR	FOR	0	63	-0.00241218	N
471	G064	NMGB	23-Jun-11	TJH	TJH	549	17	NA	wet	3	OAL	LIM	Limestone	16	Ordnance Annex, NBG	cadetblue4	22	553	F	15	EOW	FOR	FOR	0	15	-1.046251122	N
472	G065	NMGB	28-Jun-11	TJH	TJH	1120	146	NA	wet	3	OAL	LIM	Limestone	16	Ordnance Annex, NBG	cadetblue4	22	1128	F	142	EOW	FOR	FOR	0	142	-1.160403702	N
473	G066	NMGB	28-Jun-11	TJH	TJH	1002	122	NA	wet	3	OAL	LIM	Limestone	16	Ordnance Annex, NBG	cadetblue4	22	1003	F	117	PML	FOR	FOR	0	117	0.983653763	N
474	G067	NMGB	28-Jun-11	TJH	TJH	656	32	NA	wet	3	OAL	LIM	Limestone	16	Ordnance Annex, NBG	cadetblue4	22	655	F	26	PML	FOR	FOR	0	26	0.033708485	N
475	G068	NMGB	28-Jun-11	TJH	TJH	1035	134	NA	wet	3	OAL	LIM	Limestone	16	Ordnance Annex, NBG	cadetblue4	22	1051	M	132	EOW	FOR	FOR	1.3	130.7	0.412004461	Y
476	G069	NMGB	28-Jun-11	TJH	TJH	676	28	NA	wet	3	OAL	LIM	Limestone	16	Ordnance Annex, NBG	cadetblue4	22	689	F	28	PML	FOR	FOR	0.5	27.5	-0.52628581	Y
477	G070	NMGB	28-Jun-11	TJH	TJH	791	49	NA	wet	3	OAL	LIM	Limestone	16	Ordnance Annex, NBG	cadetblue4	22	791	M	47	EOW	FOR	FOR	0	47	0.475916462	N
478	G071	NMGB	28-Jun-11	MJC	MJC	987	100	NA	wet	3	OAL	LIM	Limestone	16	Ordnance Annex, NBG	cadetblue4	22	1005	M	94	PML	FOR	FOR	0	94	-0.68700299	N
479	G072	NMGB	28-Jun-11	MJC	MJC	559	17	NA	wet	3	OAL	LIM	Limestone	16	Ordnance Annex, NBG	cadetblue4	22	565	F	16	EOW	FOR	FOR	0.2	15.8	-1.024762882	Y
480	G073	NMGB	28-Jun-11	MJC	MJC	748	36	NA	wet	3	OAL	LIM	Limestone	16	Ordnance Annex, NBG	cadetblue4	22	759	M	35	PML	FOR	FOR	0.1	34.9	-0.787031574	Y
481	G074	NMGB	28-Jun-11	MJC	MJC	874	60	NA	wet	3	OAL	LIM	Limestone	16	Ordnance Annex, NBG	cadetblue4	22	872	F	59	EOW	FOR	FOR	0	59	-0.221158488	N
482	G075	NMGB	3-Oct-11	MJC	MJC	458	11	NA	wet	3	OAL	LIM	Limestone	16	Ordnance Annex, NBG	cadetblue4	22	456	M	11	TJH	FOR	FOR	0	11	-0.023361811	N
483	G076	NMGB	3-Oct-11	MJC	MJC	1062	105	NA	wet	3	OAL	LIM	Limestone	16	Ordnance Annex, NBG	cadetblue4	22	1061	M	104	TJH	FOR	FOR	0	104	-1.558306395	N
484	G077	NMGB	3-Oct-11	MJC	MJC	944	65	NA	wet	3	OAL	LIM	Limestone	16	Ordnance Annex, NBG	cadetblue4	22	940	M	64	TJH	FOR	FOR	0.7	63.3	-1.701012983	Y
485	G078	NMGB	3-Oct-11	MJC	MJC	753	36	NA	wet	3	OAL	LIM	Limestone	16	Ordnance Annex, NBG	cadetblue4	22	750	M	36	TJH	FOR	FOR	0	36	-0.29779922	N
486	G079	NMGB	4-Oct-11	PML	PML	961	94	NA	wet	3	OAL	LIM	Limestone	16	Ordnance Annex, NBG	cadetblue4	22	971	F	89	MJC	FOR	FOR	0.1	88.9	-0.106894344	Y
487	G080	NMGB	4-Oct-11	PML	PML	890	60	NA	wet	3	OAL	LIM	Limestone	16	Ordnance Annex, NBG	cadetblue4	22	893	F	54	EOW	FOR	FOR	0	54	-1.490850349	N
488	G081	NMGB	4-Oct-11	PML	PML	859	64	NA	wet	3	OAL	LIM	Limestone	16	Ordnance Annex, NBG	cadetblue4	22	870	F	59	EOW	FOR	FOR	0	59	-0.162386523	N
489	G082	NMGB	11-Oct-11	JJC	JJC	619	22	NA	wet	3	OAL	LIM	Limestone	16	Ordnance Annex, NBG	cadetblue4	22	630	F	21	EOW	FOR	FOR	0	21	-0.823452706	N
490	G083	NMGB	11-Oct-11	JJC	JJC	446	10	NA	wet	3	OAL	LIM	Limestone	16	Ordnance Annex, NBG	cadetblue4	22	454	M	9	EOW	FOR	FOR	0	9	-1.420977237	N
491	G084	NMGB	11-Oct-11	JJC	JJC	908	64	NA	wet	3	OAL	LIM	Limestone	16	Ordnance Annex, NBG	cadetblue4	22	908	M	59	EOW	FOR	FOR	0	59	-1.279416328	N
492	G085	NMGB	11-Oct-11	EOW	EOW	497	14	NA	wet	3	OAL	LIM	Limestone	16	Ordnance Annex, NBG	cadetblue4	22	503	F	15	EOW	FOR	FOR	0.3	14.7	0.394256371	Y
493	G086	NMGB	11-Oct-11	EOW	EOW	970	71	NA	wet	3	OAL	LIM	Limestone	16	Ordnance Annex, NBG	cadetblue4	22	976	F	70	EOW	FOR	FOR	0	70	-2.013893765	N
494	G087	NMGB	11-Oct-11	EOW	EOW	786	40	NA	wet	3	OAL	LIM	Limestone	16	Ordnance Annex, NBG	cadetblue4	22	784	F	39	EOW	FOR	FOR	0	39	-0.694837267	N
495	G088	NMGB	12-Oct-11	PML	PML	951	77	NA	wet	3	OAL	LIM	Limestone	16	Ordnance Annex, NBG	cadetblue4	22	949	M	76	MJC	FOR	FOR	0.4	75.6	-0.656745626	Y
496	G089	NMGB	12-Oct-11	PML	PML	709	32	NA	wet	3	OAL	LIM	Limestone	16	Ordnance Annex, NBG	cadetblue4	22	704	M	30	MJC	FOR	FOR	0	30	-0.315458697	N
497	G090	NMGB	12-Oct-11	PML	PML	755	34	NA	wet	3	OAL	LIM	Limestone	16	Ordnance Annex, NBG	cadetblue4	22	755	F	33	MJC	FOR	FOR	0	33	-1.083563643	N
498	G091	NMGB	12-Oct-11	PML	PML	1189	162	NA	wet	3	OAL	LIM	Limestone	16	Ordnance Annex, NBG	cadetblue4	22	1186	M	159	MJC	FOR	FOR	0	159	-1.927077347	N
499	G092	NMGB	13-Oct-11	TJH	TJH	895	56	NA	wet	3	OAL	LIM	Limestone	16	Ordnance Annex, NBG	cadetblue4	22	903	M	53	JJC	FOR	FOR	0	53	-1.922543538	N
500	G093	NMGB	13-Oct-11	TJH	TJH	833	52	NA	wet	3	OAL	LIM	Limestone	16	Ordnance Annex, NBG	cadetblue4	22	847	F	51	PML	FOR	FOR	0	51	-0.56046136	N
501	G094	NMGB	13-Oct-11	TJH	TJH	757	46	NA	wet	3	OAL	LIM	Limestone	16	Ordnance Annex, NBG	cadetblue4	22	760	F	44	JJC	FOR	FOR	0.5	43.5	0.806795272	Y
502	G095	NMGB	13-Oct-11	TJH	TJH	852	53	NA	wet	3	OAL	LIM	Limestone	16	Ordnance Annex, NBG	cadetblue4	22	852	F	50	PML	FOR	FOR	0	50	-0.853094525	N
503	G096	NMGB	13-Oct-11	TJH	TJH	652	26	NA	wet	3	OAL	LIM	Limestone	16	Ordnance Annex, NBG	cadetblue4	22	652	F	26	JJC	FOR	FOR	0	26	0.11956519	N
504	G097	NMGB	13-Oct-11	TJH	TJH	485	11	NA	wet	3	OAL	LIM	Limestone	16	Ordnance Annex, NBG	cadetblue4	22	487	F	11	PML	FOR	FOR	0	11	-1.189771065	N
505	G098	NMGB	13-Oct-11	TJH	TJH	863	54	NA	wet	3	OAL	LIM	Limestone	16	Ordnance Annex, NBG	cadetblue4	22	862	F	50	JJC	FOR	FOR	0	50	-1.146735335	N
506	G099	NMGB	13-Oct-11	MJC	MJC	966	84	NA	wet	3	OAL	LIM	Limestone	16	Ordnance Annex, NBG	cadetblue4	22	971	F	81	PML	FOR	FOR	0	81	-0.792510763	N
507	G100	NMGB	13-Oct-11	MJC	MJC	653	26	NA	wet	3	OAL	LIM	Limestone	16	Ordnance Annex, NBG	cadetblue4	22	650	M	25	JJC	FOR	FOR	0	25	-0.112136649	N
508	H001	OARF	19-Jan-11	AMG	AMG	846	55	NA	dry	8	OAR	RAV	Ravine	11	Ordnance Annex, NBG	darkorange3	24	850	F	53	TJH	FOR	RAV	0	53	-0.36511021	N
509	H002	OARF	19-Jan-11	AMG	AMG	627	20	NA	dry	8	OAR	RAV	Ravine	11	Ordnance Annex, NBG	darkorange3	24	639	M	24	TJH	FOR	RAV	0	24	-0.097837005	N
510	H003	OARF	19-Jan-11	EOW	EOW	910	74	NA	dry	8	OAR	RAV	Ravine	11	Ordnance Annex, NBG	darkorange3	24	926	F	72	TJH	FOR	RAV	0	72	-0.341282725	N
511	H004	OARF	19-Jan-11	EOW	EOW	715	33	NA	dry	8	OAR	RAV	Ravine	11	Ordnance Annex, NBG	darkorange3	24	724	F	33	TJH	FOR	RAV	0.5	32.5	-0.300812095	Y
512	H005	OARF	19-Jan-11	BML	BML	1135	191	NA	dry	8	OAR	RAV	Ravine	11	Ordnance Annex, NBG	darkorange3	24	1136	M	187	TJH	FOR	RAV	0	187	0.644487477	N
513	H006	OARF	19-Jan-11	BML	BML	973	79	NA	dry	8	OAR	RAV	Ravine	11	Ordnance Annex, NBG	darkorange3	24	981	M	77	TJH	FOR	RAV	0	77	-1.457714912	N
514	H007	OARF	19-Jan-11	TJH	TJH	743	37	NA	dry	8	OAR	RAV	Ravine	11	Ordnance Annex, NBG	darkorange3	24	749	M	35	TJH	FOR	RAV	0	35	-0.476410042	N
515	H008	OARF	20-Jan-11	EOW	EOW	845	51	NA	dry	8	OAR	RAV	Ravine	11	Ordnance Annex, NBG	darkorange3	24	841	F	52	EOW	FOR	RAV	0	52	-0.241392421	N
516	H009	OARF	20-Jan-11	EOW	EOW	720	31	NA	dry	8	OAR	RAV	Ravine	11	Ordnance Annex, NBG	darkorange3	24	750	F	37	EOW	FOR	RAV	0.4	36.6	-0.176024053	Y
517	H010	OARF	20-Jan-11	EOW	EOW	749	37	NA	dry	8	OAR	RAV	Ravine	11	Ordnance Annex, NBG	darkorange3	24	711	F	32	EOW	FOR	RAV	0	32	-0.041049944	N
518	H011	OARF	20-Jan-11	AMG	AMG	576	21	NA	dry	8	OAR	RAV	Ravine	11	Ordnance Annex, NBG	darkorange3	24	559	F	18	EOW	FOR	RAV	0	18	0.115610968	N
519	H012	OARF	27-Jan-11	EOW	EOW	504	14	NA	dry	8	OAR	RAV	Ravine	11	Ordnance Annex, NBG	darkorange3	24	504	F	14	EOW	FOR	RAV	0	14	0.001184329	N
520	H013	OARF	27-Jan-11	EOW	EOW	657	23	NA	dry	8	OAR	RAV	Ravine	11	Ordnance Annex, NBG	darkorange3	24	649	F	22	EOW	FOR	RAV	0	22	-1.025288346	N
521	H014	OARF	27-Jan-11	TJH	TJH	482	11	NA	dry	8	OAR	RAV	Ravine	11	Ordnance Annex, NBG	darkorange3	24	476	M	9	EOW	FOR	RAV	0	9	-2.270814705	N
522	H015	OARF	27-Jan-11	AMG	AMG	765	37	NA	dry	8	OAR	RAV	Ravine	11	Ordnance Annex, NBG	darkorange3	24	767	F	40	EOW	FOR	RAV	0.2	39.8	-0.051135432	Y
523	H016	OARF	31-Jan-11	TJH	TJH	588	21	NA	dry	8	OAR	RAV	Ravine	11	Ordnance Annex, NBG	darkorange3	24	584	M	19	AMG	FOR	RAV	0	19	-0.228452102	N
524	H017	OARF	31-Jan-11	MJC	MJC	751	37	NA	dry	8	OAR	RAV	Ravine	11	Ordnance Annex, NBG	darkorange3	24	741	M	36	JJC	FOR	RAV	0.3	35.7	-0.099265086	Y
525	H018	OARF	2-Feb-11	TJH	TJH	410	9	NA	dry	8	OAR	RAV	Ravine	11	Ordnance Annex, NBG	darkorange3	24	398	F	9	PML	FOR	RAV	0	9	1.257393671	N
526	H019	OARF	2-Feb-11	TJH	TJH	609	21	NA	dry	8	OAR	RAV	Ravine	11	Ordnance Annex, NBG	darkorange3	24	603	M	20	TJH	FOR	RAV	0	20	-0.404510903	N
527	H020	OARF	2-Feb-11	TJH	TJH	516	17	NA	dry	8	OAR	RAV	Ravine	11	Ordnance Annex, NBG	darkorange3	24	520	F	15	PML	FOR	RAV	0.6	14.4	-0.317292115	Y
528	H021	OARF	2-Feb-11	PML	PML	704	31	NA	dry	8	OAR	RAV	Ravine	11	Ordnance Annex, NBG	darkorange3	24	712	F	31	TJH	FOR	RAV	0	31	-0.303690254	N
529	H022	OARF	2-Feb-11	PML	PML	749	40	NA	dry	8	OAR	RAV	Ravine	11	Ordnance Annex, NBG	darkorange3	24	746	F	38	PML	FOR	RAV	0	38	0.216216803	N
530	H023	OARF	2-Feb-11	PML	PML	550	11	NA	dry	8	OAR	RAV	Ravine	11	Ordnance Annex, NBG	darkorange3	24	517	F	11	TJH	FOR	RAV	0	11	-2.204496432	N
531	H024	OARF	2-Feb-11	MJC	MJC	583	19	NA	dry	8	OAR	RAV	Ravine	11	Ordnance Annex, NBG	darkorange3	24	584	M	18	MJC	FOR	RAV	0	18	-0.626777747	N
532	H025	OARF	2-Feb-11	AMG	AMG	1205	228	NA	dry	8	OAR	RAV	Ravine	11	Ordnance Annex, NBG	darkorange3	24	1221	F	244	TJH	FOR	RAV	0	244	0.284817858	N
533	H026	OARF	11-Apr-11	AMG	AMG	551	18	NA	dry	8	OAR	RAV	Ravine	11	Ordnance Annex, NBG	darkorange3	24	560	M	18	TJH	FOR	RAV	0	18	0.08552488	N
534	H027	OARF	11-Apr-11	AMG	AMG	574	19	NA	dry	8	OAR	RAV	Ravine	11	Ordnance Annex, NBG	darkorange3	24	580	F	19	MJC	FOR	RAV	0	19	-0.110868701	N
535	H028	OARF	11-Apr-11	AMG	AMG	585	19	NA	dry	8	OAR	RAV	Ravine	11	Ordnance Annex, NBG	darkorange3	24	599	F	19	TJH	FOR	RAV	0	19	-0.666321968	N
536	H029	OARF	11-Apr-11	AMG	AMG	648	23	NA	dry	8	OAR	RAV	Ravine	11	Ordnance Annex, NBG	darkorange3	24	665	F	26	MJC	FOR	RAV	0.4	25.6	-0.366648824	Y
537	H030	OARF	11-Apr-11	EOW	EOW	655	25	NA	dry	8	OAR	RAV	Ravine	11	Ordnance Annex, NBG	darkorange3	24	670	M	23	TJH	FOR	RAV	0.3	22.7	-1.395461866	Y
538	H031	OARF	12-Apr-11	JJC	JJC	705	32	NA	dry	8	OAR	RAV	Ravine	11	Ordnance Annex, NBG	darkorange3	24	704	F	30	EOW	FOR	RAV	0	30	-0.315458697	N
539	H032	OARF	12-Apr-11	TJH	TJH	634	25	NA	dry	8	OAR	RAV	Ravine	11	Ordnance Annex, NBG	darkorange3	24	641	M	25	EOW	FOR	RAV	0	25	0.145596625	N
540	H033	OARF	13-Apr-11	PML	PML	801	43	NA	dry	8	OAR	RAV	Ravine	11	Ordnance Annex, NBG	darkorange3	24	792	M	41	JJC	FOR	RAV	0	41	-0.559409659	N
541	H034	OARF	13-Apr-11	PML	PML	736	33	NA	dry	8	OAR	RAV	Ravine	11	Ordnance Annex, NBG	darkorange3	24	718	M	31	GRH	FOR	RAV	0	31	-0.476227768	N
542	H035	OARF	13-Apr-11	PML	PML	816	49	NA	dry	8	OAR	RAV	Ravine	11	Ordnance Annex, NBG	darkorange3	24	812	F	47	JJC	FOR	RAV	0	47	-0.137008028	N
543	H036	OARF	13-Apr-11	MJC	MJC	825	50	NA	dry	8	OAR	RAV	Ravine	11	Ordnance Annex, NBG	darkorange3	24	820	F	48	GRH	FOR	RAV	0.4	47.6	-0.27752275	Y
544	H037	OARF	13-Apr-11	MJC	MJC	563	16	NA	dry	8	OAR	RAV	Ravine	11	Ordnance Annex, NBG	darkorange3	24	552	M	16	GRH	FOR	RAV	0	16	-0.5404127	N
545	H038	OARF	18-Apr-11	EOW	EOW	843	53	NA	dry	8	OAR	RAV	Ravine	11	Ordnance Annex, NBG	darkorange3	24	837	F	50	JJC	FOR	RAV	0	50	-0.413052583	N
546	H039	OARF	18-Apr-11	EOW	EOW	889	55	NA	dry	8	OAR	RAV	Ravine	11	Ordnance Annex, NBG	darkorange3	24	890	M	54	JJC	FOR	RAV	0.9	53.1	-1.526474782	Y
547	H040	OARF	18-Apr-11	EOW	EOW	713	32	NA	dry	8	OAR	RAV	Ravine	11	Ordnance Annex, NBG	darkorange3	24	717	M	31	MJC	FOR	RAV	0	31	-0.447459949	N
548	H041	OARF	18-Apr-11	EOW	EOW	729	30	NA	dry	8	OAR	RAV	Ravine	11	Ordnance Annex, NBG	darkorange3	24	724	M	27	MJC	FOR	RAV	0	27	-1.66672025	N
549	H042	OARF	18-Apr-11	MJC	MJC	594	20	NA	dry	8	OAR	RAV	Ravine	11	Ordnance Annex, NBG	darkorange3	24	595	M	18	JJC	FOR	RAV	0	18	-0.948305022	N
550	H043	OARF	20-Apr-11	JJC	JJC	685	32	NA	dry	8	OAR	RAV	Ravine	11	Ordnance Annex, NBG	darkorange3	24	684	M	28	EOW	FOR	RAV	0.1	27.9	-0.276658423	Y
551	H044	OARF	20-Apr-11	JJC	JJC	720	34	NA	dry	8	OAR	RAV	Ravine	11	Ordnance Annex, NBG	darkorange3	24	722	F	31	EOW	FOR	RAV	0	31	-0.591346568	N
552	H045	OARF	20-Apr-11	JJC	JJC	718	34	NA	dry	8	OAR	RAV	Ravine	11	Ordnance Annex, NBG	darkorange3	24	711	F	32	EOW	FOR	RAV	0	32	-0.041049944	N
553	H046	OARF	20-Apr-11	JJC	JJC	705	33	NA	dry	8	OAR	RAV	Ravine	11	Ordnance Annex, NBG	darkorange3	24	709	F	31	EOW	FOR	RAV	0	31	-0.217482421	N
554	H047	OARF	20-Apr-11	JJC	JJC	930	66	NA	dry	8	OAR	RAV	Ravine	11	Ordnance Annex, NBG	darkorange3	24	933	F	64	EOW	FOR	RAV	0	64	-1.414557545	N
555	H048	OARF	20-Apr-11	MJC	MJC	470	11	NA	dry	8	OAR	RAV	Ravine	11	Ordnance Annex, NBG	darkorange3	24	472	M	10	EOW	FOR	RAV	0	10	-1.34594571	N
556	H049	OARF	20-Apr-11	MJC	MJC	544	18	NA	dry	8	OAR	RAV	Ravine	11	Ordnance Annex, NBG	darkorange3	24	546	F	17	EOW	FOR	RAV	1.3	15.7	-0.496713083	Y
557	H050	OARF	20-Apr-11	AMG	AMG	874	66	NA	dry	8	OAR	RAV	Ravine	11	Ordnance Annex, NBG	darkorange3	24	899	F	64	EOW	FOR	RAV	0	64	-0.415558843	N
558	H051	OARF	23-Jun-11	PML	PML	839	44	NA	wet	8	OAR	RAV	Ravine	11	Ordnance Annex, NBG	darkorange3	24	834	F	42	TJH	FOR	RAV	0	42	-1.609618184	N
559	H052	OARF	23-Jun-11	PML	PML	703	28	NA	wet	8	OAR	RAV	Ravine	11	Ordnance Annex, NBG	darkorange3	24	711	M	26	TJH	FOR	RAV	0	26	-1.570776864	N
560	H053	OARF	23-Jun-11	PML	PML	772	34	NA	wet	8	OAR	RAV	Ravine	11	Ordnance Annex, NBG	darkorange3	24	784	M	33	EOW	FOR	RAV	0	33	-1.9255631	N
561	H054	OARF	23-Jun-11	GRH	GRH	582	21	NA	wet	8	OAR	RAV	Ravine	11	Ordnance Annex, NBG	darkorange3	24	595	M	19	TJH	FOR	RAV	0	19	-0.549979378	N
562	H055	OARF	23-Jun-11	GRH	GRH	767	44	NA	wet	8	OAR	RAV	Ravine	11	Ordnance Annex, NBG	darkorange3	24	773	F	44	EOW	FOR	RAV	1.2	42.8	0.310024711	Y
563	H056	OARF	28-Jun-11	JJC	JJC	833	48	NA	wet	8	OAR	RAV	Ravine	11	Ordnance Annex, NBG	darkorange3	24	836	F	47	PML	FOR	RAV	0	47	-0.83958801	N
564	H057	OARF	28-Jun-11	EOW	EOW	795	46	NA	wet	8	OAR	RAV	Ravine	11	Ordnance Annex, NBG	darkorange3	24	802	F	44	EOW	FOR	RAV	0	44	-0.330830104	N
565	H058	OARF	30-Jun-11	JJC	JJC	1011	123	NA	wet	8	OAR	RAV	Ravine	11	Ordnance Annex, NBG	darkorange3	24	1015	F	125	EOW	FOR	RAV	0	125	1.122551907	N
566	H059	OARF	30-Jun-11	MJC	MJC	709	30	NA	wet	8	OAR	RAV	Ravine	11	Ordnance Annex, NBG	darkorange3	24	723	F	29	EOW	FOR	RAV	0	29	-1.111469003	N
567	H060	OARF	30-Jun-11	TJH	TJH	783	51	NA	wet	8	OAR	RAV	Ravine	11	Ordnance Annex, NBG	darkorange3	24	788	NA	47	EOW	FOR	RAV	0	47	0.563316809	N
568	H061	OARF	5-Jul-11	EOW	EOW	832	44	NA	wet	8	OAR	RAV	Ravine	11	Ordnance Annex, NBG	darkorange3	24	839	F	44	GRH	FOR	RAV	0	44	-1.41346877	N
569	H062	OARF	5-Jul-11	EOW	EOW	835	44	NA	wet	8	OAR	RAV	Ravine	11	Ordnance Annex, NBG	darkorange3	24	841	F	44	GRH	FOR	RAV	0	44	-1.472118254	N
570	H063	OARF	5-Jul-11	EOW	EOW	1568	488	NA	wet	8	OAR	RAV	Ravine	11	Ordnance Annex, NBG	darkorange3	24	1549	M	483	GRH	FOR	RAV	0	483	-2.493285765	N
571	H064	OARF	5-Jul-11	JJC	JJC	723	35	NA	wet	8	OAR	RAV	Ravine	11	Ordnance Annex, NBG	darkorange3	24	732	M	33	GRH	FOR	RAV	0	33	-0.418885334	N
572	H065	OARF	5-Jul-11	JJC	JJC	634	28	NA	wet	8	OAR	RAV	Ravine	11	Ordnance Annex, NBG	darkorange3	24	648	M	26	GRH	FOR	RAV	0	26	0.234065892	N
573	H066	OARF	14-Jul-11	EOW	EOW	417	9	NA	wet	8	OAR	RAV	Ravine	11	Ordnance Annex, NBG	darkorange3	24	418	M	8	MJC	FOR	RAV	0.1	7.9	-0.769070436	Y
574	H067	OARF	14-Jul-11	MJC	MJC	447	11	NA	wet	8	OAR	RAV	Ravine	11	Ordnance Annex, NBG	darkorange3	24	455	M	11	MJC	FOR	RAV	0	11	0.016927284	N
575	H068	OARF	21-Jul-11	EOW	EOW	889	58	NA	wet	8	OAR	RAV	Ravine	11	Ordnance Annex, NBG	darkorange3	24	892	M	57	GRH	FOR	RAV	0.7	56.3	-1.154160354	Y
576	H069	OARF	21-Jul-11	MJC	MJC	974	97	NA	wet	8	OAR	RAV	Ravine	11	Ordnance Annex, NBG	darkorange3	24	987	M	95	GRH	FOR	RAV	0	95	-0.085102181	N
577	H070	OARF	25-Jul-11	GRH	GRH	698	31	NA	wet	8	OAR	RAV	Ravine	11	Ordnance Annex, NBG	darkorange3	24	691	F	31	EOW	FOR	RAV	0	31	0.29900102	N
578	H071	OARF	25-Jul-11	MJC	MJC	654	29	NA	wet	8	OAR	RAV	Ravine	11	Ordnance Annex, NBG	darkorange3	24	654	F	29	EOW	FOR	RAV	0	29	0.866822227	N
579	H072	OARF	25-Jul-11	MJC	MJC	865	61	NA	wet	8	OAR	RAV	Ravine	11	Ordnance Annex, NBG	darkorange3	24	859	M	60	EOW	FOR	RAV	0.8	59.2	0.185690913	Y
580	H073	OARF	26-Jul-11	TJH	TJH	1470	467	NA	wet	8	OAR	RAV	Ravine	11	Ordnance Annex, NBG	darkorange3	24	1505	M	464	EOW	FOR	RAV	0	464	-1.862239488	N
581	H074	OARF	26-Jul-11	TJH	TJH	1445	440	NA	wet	8	OAR	RAV	Ravine	11	Ordnance Annex, NBG	darkorange3	24	1451	M	442	EOW	FOR	RAV	0	442	-1.028660941	N
582	H075	OARF	26-Jul-11	JJC	JJC	630	24	NA	wet	8	OAR	RAV	Ravine	11	Ordnance Annex, NBG	darkorange3	24	634	M	23	EOW	FOR	RAV	0.9	22.1	-0.562100539	Y
583	H076	OARF	3-Oct-11	JJC	JJC	567	17	NA	wet	8	OAR	RAV	Ravine	11	Ordnance Annex, NBG	darkorange3	24	557	F	15	TJH	FOR	RAV	0.1	14.9	-1.216585825	Y
584	H077	OARF	4-Oct-11	EOW	EOW	451	10	NA	wet	8	OAR	RAV	Ravine	11	Ordnance Annex, NBG	darkorange3	24	452	M	10	MJC	FOR	RAV	0	10	-0.563205343	N
585	H078	OARF	4-Oct-11	EOW	EOW	648	25	NA	wet	8	OAR	RAV	Ravine	11	Ordnance Annex, NBG	darkorange3	24	658	F	25	EOW	FOR	RAV	0	25	-0.341085292	N
586	H079	OARF	11-Oct-11	PML	PML	488	12	NA	wet	8	OAR	RAV	Ravine	11	Ordnance Annex, NBG	darkorange3	24	497	F	12	EOW	FOR	RAV	0	12	-0.897039788	N
587	H080	OARF	11-Oct-11	MJC	MJC	655	25	NA	wet	8	OAR	RAV	Ravine	11	Ordnance Annex, NBG	darkorange3	24	661	F	23	EOW	FOR	RAV	0	23	-1.041216016	N
588	H081	OARF	11-Oct-11	MJC	MJC	513	14	NA	wet	8	OAR	RAV	Ravine	11	Ordnance Annex, NBG	darkorange3	24	510	M	12	EOW	FOR	RAV	0	12	-1.334279924	N
589	H082	OARF	11-Oct-11	MJC	MJC	402	8	NA	wet	8	OAR	RAV	Ravine	11	Ordnance Annex, NBG	darkorange3	24	406	F	6	EOW	FOR	RAV	0	6	-2.174179314	N
590	H083	OARF	12-Oct-11	EOW	EOW	864	52	NA	wet	8	OAR	RAV	Ravine	11	Ordnance Annex, NBG	darkorange3	24	874	F	51	MJC	FOR	RAV	0	51	-1.353427394	N
591	H084	OARF	13-Oct-11	JCS	JCS	1405	420	NA	wet	8	OAR	RAV	Ravine	11	Ordnance Annex, NBG	darkorange3	24	1410	M	405	JJC	FOR	RAV	0	405	-0.729337	N
592	H085	OARF	13-Oct-11	JCS	JCS	705	32	NA	wet	8	OAR	RAV	Ravine	11	Ordnance Annex, NBG	darkorange3	24	721	M	31	PML	FOR	RAV	0	31	-0.562559669	N
593	H086	OARF	13-Oct-11	JJC	JJC	578	20	NA	wet	8	OAR	RAV	Ravine	11	Ordnance Annex, NBG	darkorange3	24	588	F	18	PML	FOR	RAV	0.4	17.6	-0.909551544	Y
594	H087	OARF	17-Oct-11	MJC	MJC	776	41	NA	wet	8	OAR	RAV	Ravine	11	Ordnance Annex, NBG	darkorange3	24	779	F	41	MJC	FOR	RAV	0	41	-0.180923368	N
595	H088	OARF	17-Oct-11	TJH	TJH	717	32	NA	wet	8	OAR	RAV	Ravine	11	Ordnance Annex, NBG	darkorange3	24	719	M	30	MJC	FOR	RAV	0.7	29.3	-0.92050977	Y
596	H089	OARF	19-Oct-11	JJC	JJC	642	22	NA	wet	8	OAR	RAV	Ravine	11	Ordnance Annex, NBG	darkorange3	24	644	F	20	EOW	FOR	RAV	0.2	19.8	-1.658334895	Y
597	H090	OARF	19-Oct-11	JJC	JJC	605	21	NA	wet	8	OAR	RAV	Ravine	11	Ordnance Annex, NBG	darkorange3	24	614	F	19	MJC	FOR	RAV	0	19	-1.100454259	N
598	H091	OARF	19-Oct-11	PML	PML	1151	223	NA	wet	8	OAR	RAV	Ravine	11	Ordnance Annex, NBG	darkorange3	24	1154	F	219	EOW	FOR	RAV	0	219	1.308954806	N
599	H092	OARF	19-Oct-11	TJH	TJH	722	36	NA	wet	8	OAR	RAV	Ravine	11	Ordnance Annex, NBG	darkorange3	24	731	F	35	MJC	FOR	RAV	0	35	0.043442822	N
600	H093	OARF	19-Oct-11	TJH	TJH	750	32	NA	wet	8	OAR	RAV	Ravine	11	Ordnance Annex, NBG	darkorange3	24	755	F	30	MJC	FOR	RAV	0	30	-1.785735642	N
601	H094	OARF	19-Oct-11	TJH	TJH	742	30	NA	wet	8	OAR	RAV	Ravine	11	Ordnance Annex, NBG	darkorange3	24	741	M	27	EOW	FOR	RAV	0	27	-2.157034209	N
602	H095	OARF	19-Oct-11	TJH	TJH	927	67	NA	wet	8	OAR	RAV	Ravine	11	Ordnance Annex, NBG	darkorange3	24	935	F	63	MJC	FOR	RAV	0	63	-1.589286115	N
603	H096	OARF	19-Oct-11	TJH	TJH	705	31	NA	wet	8	OAR	RAV	Ravine	11	Ordnance Annex, NBG	darkorange3	24	716	F	30	EOW	FOR	RAV	0	30	-0.660266971	N
604	H097	OARF	24-Oct-11	PML	PML	426	7	NA	wet	8	OAR	RAV	Ravine	11	Ordnance Annex, NBG	darkorange3	24	424	M	6	JJC	FOR	RAV	0	6	-3.08866919	N
605	H098	OARF	24-Oct-11	PML	PML	511	15	NA	wet	8	OAR	RAV	Ravine	11	Ordnance Annex, NBG	darkorange3	24	524	F	15	JJC	FOR	RAV	0	15	-0.144894671	N
606	H099	OARF	24-Oct-11	PML	PML	569	19	NA	wet	8	OAR	RAV	Ravine	11	Ordnance Annex, NBG	darkorange3	24	564	M	18	JJC	FOR	RAV	0	18	-0.034451792	N
607	H100	OARF	24-Oct-11	EOW	EOW	513	13	NA	wet	8	OAR	RAV	Ravine	11	Ordnance Annex, NBG	darkorange3	24	496	M	12	JJC	FOR	RAV	0	12	-0.862710737	N
608	I001	MALR	25-Jan-11	AMG	AMG	1044	100	NA	dry	12	MAL	LEU	Leucaena	7	Malojloj	indianred4	25	1033	M	96	EOW	FOR	FOR	0	96	-1.342887387	N
609	I002	MALR	25-Jan-11	AMG	AMG	702	29	NA	dry	12	MAL	LEU	Leucaena	7	Malojloj	indianred4	25	685	M	27	EOW	FOR	FOR	0	27	-0.546871041	N
610	I003	MALR	25-Jan-11	AMG	AMG	805	58	NA	dry	12	MAL	LEU	Leucaena	7	Malojloj	indianred4	25	799	M	57	EOW	FOR	FOR	0.2	56.8	1.637917135	Y
611	I004	MALR	25-Jan-11	TJH	TJH	736	35	NA	dry	12	MAL	LEU	Leucaena	7	Malojloj	indianred4	25	722	M	34	EOW	FOR	FOR	0.1	33.9	0.06748866	Y
612	I005	MALR	31-Mar-11	MJC	MJC	608	24	NA	dry	12	MAL	LEU	Leucaena	7	Malojloj	indianred4	25	605	M	22	GRH	FOR	FOR	0	22	0.239713032	N
613	I006	MALR	31-Mar-11	MJC	MJC	685	38	NA	dry	12	MAL	LEU	Leucaena	7	Malojloj	indianred4	25	690	M	36	GRH	FOR	FOR	2	34	1.008196107	Y
614	I007	MALR	31-Mar-11	MJC	MJC	567	21	NA	dry	12	MAL	LEU	Leucaena	7	Malojloj	indianred4	25	567	F	19	GRH	FOR	FOR	0	19	0.27425866	N
615	I008	MALR	31-Mar-11	AMG	AMG	867	57	NA	dry	12	MAL	LEU	Leucaena	7	Malojloj	indianred4	25	881	M	56	GRH	FOR	FOR	0	56	-0.870146872	N
616	I009	MALR	31-Mar-11	AMG	AMG	767	46	NA	dry	12	MAL	LEU	Leucaena	7	Malojloj	indianred4	25	778	F	43	GRH	FOR	FOR	1.8	41.2	-0.115992646	Y
617	I010	MALR	4-Apr-11	JJC	JJC	755	45	NA	dry	12	MAL	LEU	Leucaena	7	Malojloj	indianred4	25	752	M	44	PML	FOR	FOR	0.9	43.1	0.970455221	Y
618	I011	MALR	4-Apr-11	JJC	JJC	935	75	NA	dry	12	MAL	LEU	Leucaena	7	Malojloj	indianred4	25	922	M	73	PML	FOR	FOR	0	73	-0.122171626	N
619	I012	MALR	4-Apr-11	PML	PML	1055	126	NA	dry	12	MAL	LEU	Leucaena	7	Malojloj	indianred4	25	1010	F	120	PML	FOR	FOR	0	120	0.966850216	N
620	I013	MALR	4-Apr-11	PML	PML	581	17	NA	dry	12	MAL	LEU	Leucaena	7	Malojloj	indianred4	25	577	F	15	JJC	FOR	FOR	0	15	-1.763947579	N
621	I014	MALR	4-Apr-11	MJC	MJC	809	50	NA	dry	12	MAL	LEU	Leucaena	7	Malojloj	indianred4	25	807	M	47	PML	FOR	FOR	0	47	0.009096172	N
622	I015	MALR	4-Apr-11	MJC	MJC	662	31	NA	dry	12	MAL	LEU	Leucaena	7	Malojloj	indianred4	25	650	F	28	JJC	FOR	FOR	0	28	0.722781821	N
623	I016	MALR	4-Apr-11	MJC	MJC	766	45	NA	dry	12	MAL	LEU	Leucaena	7	Malojloj	indianred4	25	741	F	42	JJC	FOR	FOR	0	42	1.098049218	N
624	I017	MALR	4-Apr-11	MJC	MJC	747	44	NA	dry	12	MAL	LEU	Leucaena	7	Malojloj	indianred4	25	747	F	41	JJC	FOR	FOR	0	41	0.747107754	N
625	I018	MALR	4-Apr-11	EOW	EOW	817	50	NA	dry	12	MAL	LEU	Leucaena	7	Malojloj	indianred4	25	819	F	48	PML	FOR	FOR	0	48	-0.186612699	N
626	I019	MALR	4-Apr-11	EOW	EOW	893	65	NA	dry	12	MAL	LEU	Leucaena	7	Malojloj	indianred4	25	896	M	64	JJC	FOR	FOR	2.6	61.4	-0.632905612	Y
627	I020	MALR	4-Apr-11	EOW	EOW	853	55	NA	dry	12	MAL	LEU	Leucaena	7	Malojloj	indianred4	25	845	M	53	PML	FOR	FOR	2.8	50.2	-0.618261131	Y
628	I021	MALR	4-Apr-11	EOW	EOW	675	32	NA	dry	12	MAL	LEU	Leucaena	7	Malojloj	indianred4	25	672	M	31	PML	FOR	FOR	0	31	0.843097086	N
629	I022	MALR	5-Apr-11	EOW	EOW	685	34	NA	dry	12	MAL	LEU	Leucaena	7	Malojloj	indianred4	25	678	M	33	JJC	FOR	FOR	0.5	32.5	1.019484401	Y
630	I023	MALR	5-Apr-11	JJC	JJC	693	33	NA	dry	12	MAL	LEU	Leucaena	7	Malojloj	indianred4	25	693	M	32	GRH	FOR	FOR	0	32	0.475572208	N
631	I024	MALR	5-Apr-11	JJC	JJC	1014	96	NA	dry	12	MAL	LEU	Leucaena	7	Malojloj	indianred4	25	1014	M	94	JJC	FOR	FOR	0	94	-0.948252567	N
632	I025	MALR	5-Apr-11	EOW	EOW	740	36	NA	dry	12	MAL	LEU	Leucaena	7	Malojloj	indianred4	25	734	M	34	GRH	FOR	FOR	0	34	-0.256640367	N
633	I026	MALR	5-Apr-11	EOW	EOW	950	87	NA	dry	12	MAL	LEU	Leucaena	7	Malojloj	indianred4	25	951	M	84	JJC	FOR	FOR	0	84	0.060848954	N
634	I027	MALR	5-Apr-11	EOW	EOW	957	78	NA	dry	12	MAL	LEU	Leucaena	7	Malojloj	indianred4	25	959	M	77	GRH	FOR	FOR	0.3	76.7	-0.843293545	Y
635	I028	MALR	5-Apr-11	EOW	EOW	630	24	NA	dry	12	MAL	LEU	Leucaena	7	Malojloj	indianred4	25	627	F	24	JJC	FOR	FOR	0	24	0.246457755	N
636	I029	MALR	5-Apr-11	EOW	EOW	750	43	NA	dry	12	MAL	LEU	Leucaena	7	Malojloj	indianred4	25	750	M	42	GRH	FOR	FOR	1.8	40.2	0.515160278	Y
637	I031	MALR	27-Apr-11	AMG	AMG	742	33	NA	dry	12	MAL	LEU	Leucaena	7	Malojloj	indianred4	25	745	M	34	EOW	FOR	FOR	0	34	-0.574298589	N
638	I032	MALR	27-Apr-11	AMG	AMG	864	60	NA	dry	12	MAL	LEU	Leucaena	7	Malojloj	indianred4	25	873	M	57	EOW	FOR	FOR	1.7	55.3	-0.727681416	Y
639	I033	MALR	27-Apr-11	AMG	AMG	560	18	NA	dry	12	MAL	LEU	Leucaena	7	Malojloj	indianred4	25	565	M	18	GRH	FOR	FOR	0	18	-0.064357411	N
640	I034	MALR	27-Apr-11	AMG	AMG	654	29	NA	dry	12	MAL	LEU	Leucaena	7	Malojloj	indianred4	25	662	M	29	GRH	FOR	FOR	0	29	0.637907384	N
641	I035	MALR	27-Apr-11	AMG	AMG	635	27	NA	dry	12	MAL	LEU	Leucaena	7	Malojloj	indianred4	25	646	F	23	PML	FOR	FOR	0	23	-0.611909201	N
642	I036	MALR	27-Apr-11	EOW	EOW	924	64	NA	dry	12	MAL	LEU	Leucaena	7	Malojloj	indianred4	25	926	M	62	PML	FOR	FOR	0	62	-1.442917375	N
643	I037	MALR	27-Apr-11	EOW	EOW	805	45	NA	dry	12	MAL	LEU	Leucaena	7	Malojloj	indianred4	25	817	F	44	GRH	FOR	FOR	0	44	-0.769138058	N
644	I038	MALR	27-Apr-11	EOW	EOW	830	51	NA	dry	12	MAL	LEU	Leucaena	7	Malojloj	indianred4	25	826	F	52	GRH	FOR	FOR	0.8	51.2	0.083968297	Y
645	I039	MALR	27-Apr-11	EOW	EOW	687	30	NA	dry	12	MAL	LEU	Leucaena	7	Malojloj	indianred4	25	689	M	28	PML	FOR	FOR	0	28	-0.393539339	N
646	I040	MALR	27-Apr-11	EOW	EOW	865	61	NA	dry	12	MAL	LEU	Leucaena	7	Malojloj	indianred4	25	857	M	59	GRH	FOR	FOR	0	59	0.219491814	N
647	I041	MALR	27-Apr-11	PML	PML	814	45	NA	dry	12	MAL	LEU	Leucaena	7	Malojloj	indianred4	25	817	M	44	PML	FOR	FOR	0	44	-0.769138058	N
648	I042	MALR	27-Apr-11	PML	PML	734	40	NA	dry	12	MAL	LEU	Leucaena	7	Malojloj	indianred4	25	742	F	39	GRH	FOR	FOR	0.8	38.2	0.370496169	Y
649	I043	MALR	3-May-11	JJC	JJC	597	22	NA	dry	12	MAL	LEU	Leucaena	7	Malojloj	indianred4	25	594	M	20	EOW	FOR	FOR	1	19	-0.520849366	Y
650	I044	MALR	3-May-11	JJC	JJC	1015	98	NA	dry	12	MAL	LEU	Leucaena	7	Malojloj	indianred4	25	1011	F	100	TJH	FOR	FOR	0	100	-0.405376152	N
651	I045	MALR	3-May-11	PML	PML	760	38	NA	dry	12	MAL	LEU	Leucaena	7	Malojloj	indianred4	25	765	M	37	EOW	FOR	FOR	0	37	-0.530533509	N
652	I046	MALR	10-May-11	GRH	GRH	623	32	NA	dry	12	MAL	LEU	Leucaena	7	Malojloj	indianred4	25	627	M	22	GRH	FOR	FOR	0	22	-0.394575056	N
653	I047	MALR	10-May-11	GRH	GRH	857	65	NA	dry	12	MAL	LEU	Leucaena	7	Malojloj	indianred4	25	878	M	63	MJC	FOR	FOR	2.7	60.3	-0.236933677	Y
654	I048	MALR	10-May-11	GRH	GRH	882	70	NA	dry	12	MAL	LEU	Leucaena	7	Malojloj	indianred4	25	892	M	75	GRH	FOR	FOR	2.4	72.6	0.71910802	Y
655	I049	MALR	10-May-11	JJC	JJC	852	62	NA	dry	12	MAL	LEU	Leucaena	7	Malojloj	indianred4	25	855	M	59	GRH	FOR	FOR	0.3	58.7	0.24066046	Y
656	I050	MALR	10-May-11	JJC	JJC	778	41	NA	dry	12	MAL	LEU	Leucaena	7	Malojloj	indianred4	25	774	F	39	MJC	FOR	FOR	0	39	-0.404009566	N
657	I051	MALR	10-May-11	JJC	JJC	1019	111	NA	dry	12	MAL	LEU	Leucaena	7	Malojloj	indianred4	25	1007	M	114	GRH	FOR	FOR	8	106	0.140028377	Y
658	I052	MALR	11-Aug-11	MJC	MJC	639	28	NA	wet	12	MAL	LEU	Leucaena	7	Malojloj	indianred4	25	633	F	27	GRH	FOR	FOR	1.2	25.8	0.607010644	Y
659	I053	MALR	11-Aug-11	EOW	EOW	838	52	NA	wet	12	MAL	LEU	Leucaena	7	Malojloj	indianred4	25	836	F	51	GRH	FOR	FOR	0	51	-0.237847185	N
660	I054	MALR	15-Aug-11	MJC	MJC	750	41	NA	wet	12	MAL	LEU	Leucaena	7	Malojloj	indianred4	25	750	M	41	MJC	FOR	FOR	0	41	0.660332065	N
661	I055	MALR	15-Aug-11	PML	PML	1081	164	NA	wet	12	MAL	LEU	Leucaena	7	Malojloj	indianred4	25	1080	F	159	MJC	FOR	FOR	0	159	1.026740533	N
662	I056	MALR	15-Aug-11	PML	PML	901	62	NA	wet	12	MAL	LEU	Leucaena	7	Malojloj	indianred4	25	902	M	60	MJC	FOR	FOR	0	60	-0.979222283	N
663	I057	MALR	15-Aug-11	PML	PML	863	70	NA	wet	12	MAL	LEU	Leucaena	7	Malojloj	indianred4	25	905	F	69	MJC	FOR	FOR	0	69	-0.037752917	N
664	I058	MALR	15-Aug-11	MJC	MJC	695	27	NA	wet	12	MAL	LEU	Leucaena	7	Malojloj	indianred4	25	695	M	27	MJC	FOR	FOR	0	27	-0.833455073	N
665	I059	MALR	15-Aug-11	MJC	MJC	740	39	NA	wet	12	MAL	LEU	Leucaena	7	Malojloj	indianred4	25	740	M	39	MJC	FOR	FOR	1.3	37.7	0.331201421	Y
666	I060	MALR	15-Aug-11	MJC	MJC	955	75	NA	wet	12	MAL	LEU	Leucaena	7	Malojloj	indianred4	25	955	F	75	MJC	FOR	FOR	0	75	-0.891271876	N
667	I061	MALR	31-Aug-11	PML	PML	925	80	NA	wet	12	MAL	LEU	Leucaena	7	Malojloj	indianred4	25	935	M	77	EOW	FOR	FOR	0.4	76.6	-0.14927006	Y
668	I062	MALR	31-Aug-11	JJC	JJC	684	32	NA	wet	12	MAL	LEU	Leucaena	7	Malojloj	indianred4	25	689	M	37	MJC	FOR	FOR	0.1	36.9	1.639867963	Y
669	I063	MALR	6-Sep-11	MJC	MJC	966	85	NA	wet	12	MAL	LEU	Leucaena	7	Malojloj	indianred4	25	970	M	82	MJC	FOR	FOR	0.8	81.2	-0.745108028	Y
670	I064	MALR	6-Sep-11	MJC	MJC	862	49	NA	wet	12	MAL	LEU	Leucaena	7	Malojloj	indianred4	25	857	M	48	MJC	FOR	FOR	0	48	-1.300636107	N
671	I065	MALR	6-Sep-11	MJC	MJC	672	29	NA	wet	12	MAL	LEU	Leucaena	7	Malojloj	indianred4	25	677	M	29	MJC	FOR	FOR	0.6	28.4	0.054633272	Y
672	I066	MALR	31-Oct-11	JJC	JJC	598	22	NA	wet	12	MAL	LEU	Leucaena	7	Malojloj	indianred4	25	590	F	21	PML	FOR	FOR	0	21	0.333198909	N
673	I067	MALR	31-Oct-11	JJC	JJC	575	23	NA	wet	12	MAL	LEU	Leucaena	7	Malojloj	indianred4	25	573	M	22	PML	FOR	FOR	0.7	21.3	0.937737321	Y
674	I068	MALR	31-Oct-11	TJH	TJH	680	34	NA	wet	12	MAL	LEU	Leucaena	7	Malojloj	indianred4	25	680	M	32	PML	FOR	FOR	0.8	31.2	0.66147995	Y
675	I069	MALR	31-Oct-11	TJH	TJH	1149	148	NA	wet	12	MAL	LEU	Leucaena	7	Malojloj	indianred4	25	1141	M	147	PML	FOR	FOR	0	147	-1.267719516	N
676	I070	MALR	31-Oct-11	TJH	TJH	726	37	NA	wet	12	MAL	LEU	Leucaena	7	Malojloj	indianred4	25	726	F	36	PML	FOR	FOR	0	36	0.395091647	N
677	I071	MALR	31-Oct-11	TJH	TJH	778	48	NA	wet	12	MAL	LEU	Leucaena	7	Malojloj	indianred4	25	782	M	45	PML	FOR	FOR	0	45	0.417624441	N
678	I072	MALR	31-Oct-11	TJH	TJH	1026	90	NA	wet	12	MAL	LEU	Leucaena	7	Malojloj	indianred4	25	1032	M	86	PML	FOR	FOR	0	86	-2.124420111	N
679	I073	MALR	31-Oct-11	TJH	TJH	1054	116	NA	wet	12	MAL	LEU	Leucaena	7	Malojloj	indianred4	25	1064	M	111	PML	FOR	FOR	0.4	110.6	-1.190875637	Y
680	I074	MALR	31-Oct-11	TJH	TJH	703	37	NA	wet	12	MAL	LEU	Leucaena	7	Malojloj	indianred4	25	706	F	36	EOW	FOR	FOR	0.5	35.5	0.867281263	Y
681	I075	MALR	31-Oct-11	TJH	TJH	574	24	NA	wet	12	MAL	LEU	Leucaena	7	Malojloj	indianred4	25	572	M	24	PML	FOR	FOR	0.4	23.6	1.722820743	Y
682	I076	MALR	31-Oct-11	TJH	TJH	766	41	NA	wet	12	MAL	LEU	Leucaena	7	Malojloj	indianred4	25	767	M	40	EOW	FOR	FOR	0	40	-0.014206885	N
683	I077	MALR	7-Jun-12	PML	PML	627	22	NA	wet	12	MAL	LEU	Leucaena	7	Malojloj	indianred4	25	622	F	21	TJH	FOR	FOR	0	21	-0.593560641	N
684	I078	MALR	7-Jun-12	PML	PML	1057	112	NA	wet	12	MAL	LEU	Leucaena	7	Malojloj	indianred4	25	1053	M	111	TJH	FOR	FOR	0	111	-0.849040511	N
685	I079	MALR	7-Jun-12	TJH	TJH	1137	123	NA	wet	12	MAL	LEU	Leucaena	7	Malojloj	indianred4	25	1139	M	121	RGL	FOR	FOR	0	121	-2.646092113	N
686	I080	MALR	7-Jun-12	TJH	TJH	893	71	NA	wet	12	MAL	LEU	Leucaena	7	Malojloj	indianred4	25	890	M	66	RGL	FOR	FOR	0.9	65.1	-0.025419234	Y
687	I081	MALR	26-Jun-12	RDW	RDW	771	47	NA	wet	12	MAL	LEU	Leucaena	7	Malojloj	indianred4	25	777	F	45	TJH	FOR	FOR	0.6	44.4	0.464160501	Y
688	I082	MALR	26-Jun-12	RDW	RDW	760	44	NA	wet	12	MAL	LEU	Leucaena	7	Malojloj	indianred4	25	767	M	41	PML	FOR	FOR	0	41	0.167709267	N
689	I083	MALR	26-Jun-12	RDW	RDW	692	33	NA	wet	12	MAL	LEU	Leucaena	7	Malojloj	indianred4	25	702	M	32	TJH	FOR	FOR	0.9	31.1	0.007247234	Y
690	I084	MALR	26-Jun-12	RDW	RDW	789	50	NA	wet	12	MAL	LEU	Leucaena	7	Malojloj	indianred4	25	833	M	49	PML	FOR	FOR	2.1	46.9	-0.76735269	Y
691	I085	MALR	26-Jun-12	RDW	RDW	885	61	NA	wet	12	MAL	LEU	Leucaena	7	Malojloj	indianred4	25	881	M	58	TJH	FOR	FOR	0.8	57.2	-0.713945336	Y
692	I086	MALR	26-Jun-12	RGL	RGL	675	33	NA	wet	12	MAL	LEU	Leucaena	7	Malojloj	indianred4	25	680	F	33	PML	FOR	FOR	0	33	1.074703941	N
693	I087	MALR	9-Jul-12	RGL	RGL	1165	164	NA	wet	12	MAL	LEU	Leucaena	7	Malojloj	indianred4	25	1170	M	161	PML	FOR	FOR	0	161	-1.398049153	N
694	I088	MALR	9-Jul-12	RGL	RGL	685	28	NA	wet	12	MAL	LEU	Leucaena	7	Malojloj	indianred4	25	686	M	28	RDW	FOR	FOR	0	28	-0.307587341	N
695	I089	MALR	9-Jul-12	RGL	RGL	660	25	NA	wet	12	MAL	LEU	Leucaena	7	Malojloj	indianred4	25	667	M	24	RDW	FOR	FOR	0	24	-0.899344999	N
696	I090	MALR	9-Jul-12	RGL	RGL	746	39	NA	wet	12	MAL	LEU	Leucaena	7	Malojloj	indianred4	25	751	M	40	PML	FOR	FOR	0	40	0.449480136	N
697	I091	MALR	9-Jul-12	EMS	EMS	825	51	NA	wet	12	MAL	LEU	Leucaena	7	Malojloj	indianred4	25	828	M	49	RDW	FOR	FOR	0.2	48.8	-0.328297317	Y
698	I092	MALR	31-Jul-12	TJH	TJH	1024	124	NA	wet	12	MAL	LEU	Leucaena	7	Malojloj	indianred4	25	1014	F	121	MJC	FOR	FOR	0	121	0.911941749	N
699	I093	MALR	31-Jul-12	TJH	TJH	1011	122	NA	wet	12	MAL	LEU	Leucaena	7	Malojloj	indianred4	25	1013	F	118	RGL	FOR	FOR	0.7	117.3	0.712148825	Y
700	I094	MALR	31-Jul-12	TJH	TJH	686	32	NA	wet	12	MAL	LEU	Leucaena	7	Malojloj	indianred4	25	685	M	29	MJC	FOR	FOR	0.3	28.7	-0.097026096	Y
701	I095	MALR	7-Aug-12	TJH	TJH	991	108	NA	wet	12	MAL	LEU	Leucaena	7	Malojloj	indianred4	25	989	F	107	MJC	FOR	FOR	0	107	0.732940665	N
702	I096	MALR	7-Aug-12	TJH	TJH	1036	110	NA	wet	12	MAL	LEU	Leucaena	7	Malojloj	indianred4	25	1035	F	107	TJH	FOR	FOR	0	107	-0.601401303	N
703	I097	MALR	7-Aug-12	TJH	TJH	1116	128	NA	wet	12	MAL	LEU	Leucaena	7	Malojloj	indianred4	25	1125	M	128	MJC	FOR	FOR	0	128	-1.841214383	N
704	I098	MALR	7-Aug-12	TJH	TJH	1059	106	NA	wet	12	MAL	LEU	Leucaena	7	Malojloj	indianred4	25	1066	M	104	TJH	FOR	FOR	0	104	-1.70137641	N
705	I099	MALR	7-Aug-12	MJC	MJC	769	39	NA	wet	12	MAL	LEU	Leucaena	7	Malojloj	indianred4	25	755	M	39	MJC	FOR	FOR	0	39	0.14716219	N
706	I100	MALR	7-Aug-12	MJC	MJC	612	25	NA	wet	12	MAL	LEU	Leucaena	7	Malojloj	indianred4	25	614	M	24	MJC	FOR	FOR	0	24	0.620640039	N
707	I101	MALR	7-Aug-12	MJC	MJC	573	18	NA	wet	12	MAL	LEU	Leucaena	7	Malojloj	indianred4	25	569	F	18	TJH	FOR	FOR	0	18	-0.183645251	N
708	J001	ACAR	10-Feb-11	JCS	JCS	654	28	NA	dry	10	COM	LEU	Leucaena	9	Communications Annex, AAFB	indianred4	25	653	M	27	EOW	FOR	FOR	0.2	26.8	0.314211266	Y
709	J002	ACAR	10-Feb-11	MJC	MJC	614	24	NA	dry	10	COM	LEU	Leucaena	9	Communications Annex, AAFB	indianred4	25	614	M	24	EOW	FOR	FOR	0.1	23.9	0.589879118	Y
710	J003	ACAR	17-Feb-11	AMG	AMG	732	40	NA	dry	10	COM	LEU	Leucaena	9	Communications Annex, AAFB	indianred4	25	733	M	39	EOW	FOR	FOR	0.9	38.1	0.610993328	Y
711	J004	ACAR	17-Feb-11	AMG	AMG	611	19	NA	dry	10	COM	LEU	Leucaena	9	Communications Annex, AAFB	indianred4	25	611	F	23	EOW	FOR	FOR	0	23	0.393683914	N
712	J005	ACAR	17-Feb-11	AMG	AMG	1404	340	NA	dry	10	COM	LEU	Leucaena	9	Communications Annex, AAFB	indianred4	25	1395	M	329	EOW	FOR	FOR	0	329	-1.907171496	N
713	J006	ACAR	17-Feb-11	AMG	AMG	727	37	NA	dry	10	COM	LEU	Leucaena	9	Communications Annex, AAFB	indianred4	25	718	M	37	EOW	FOR	FOR	0	37	0.827261421	N
714	J007	ACAR	17-Feb-11	MJC	MJC	527	16	NA	dry	10	COM	LEU	Leucaena	9	Communications Annex, AAFB	indianred4	25	527	M	14	EOW	FOR	FOR	0	14	-0.748709053	N
715	J008	ACAR	17-Feb-11	MJC	MJC	506	13	NA	dry	10	COM	LEU	Leucaena	9	Communications Annex, AAFB	indianred4	25	497	M	13	EOW	FOR	FOR	0	13	-0.307346765	N
716	J009	ACAR	17-Feb-11	MJC	MJC	626	26	NA	dry	10	COM	LEU	Leucaena	9	Communications Annex, AAFB	indianred4	25	629	M	26	EOW	FOR	FOR	0	26	0.778707995	N
717	J010	ACAR	17-Feb-11	PML	PML	651	24	NA	dry	10	COM	LEU	Leucaena	9	Communications Annex, AAFB	indianred4	25	654	M	23	EOW	FOR	FOR	0	23	-0.840913536	N
718	J011	ACAR	17-Feb-11	PML	PML	579	19	NA	dry	10	COM	LEU	Leucaena	9	Communications Annex, AAFB	indianred4	25	580	M	18	EOW	FOR	FOR	0.2	17.8	-0.591510619	Y
719	J012	ACAR	24-Feb-11	EOW	EOW	533	18	NA	dry	10	COM	LEU	Leucaena	9	Communications Annex, AAFB	indianred4	25	532	M	18	EOW	FOR	FOR	1.2	16.8	0.4365908	Y
720	J013	ACAR	24-Feb-11	EOW	EOW	564	17	NA	dry	10	COM	LEU	Leucaena	9	Communications Annex, AAFB	indianred4	25	561	M	17	EOW	FOR	FOR	0	17	-0.365622928	N
721	J014	ACAR	24-Feb-11	EOW	EOW	855	49	NA	dry	10	COM	LEU	Leucaena	9	Communications Annex, AAFB	indianred4	25	860	M	48	EOW	FOR	FOR	0	48	-1.388737335	N
722	J015	ACAR	24-Feb-11	EOW	EOW	1080	151	NA	dry	10	COM	LEU	Leucaena	9	Communications Annex, AAFB	indianred4	25	1079	M	144	EOW	FOR	FOR	3.5	140.5	0.143903162	Y
723	J016	ACAR	24-Feb-11	EOW	EOW	811	51	NA	dry	10	COM	LEU	Leucaena	9	Communications Annex, AAFB	indianred4	25	814	M	52	EOW	FOR	FOR	5.6	46.4	-0.290132725	Y
724	J017	ACAR	24-Feb-11	MJC	MJC	728	42	NA	dry	10	COM	LEU	Leucaena	9	Communications Annex, AAFB	indianred4	25	727	F	38	EOW	FOR	FOR	0	38	0.764605829	N
725	J018	ACAR	24-Feb-11	GRH	GRH	872	68	NA	dry	10	COM	LEU	Leucaena	9	Communications Annex, AAFB	indianred4	25	827	F	57	EOW	FOR	FOR	2.1	54.9	0.568724367	Y
726	J019	ACAR	24-Feb-11	MJC	MJC	766	43	NA	dry	10	COM	LEU	Leucaena	9	Communications Annex, AAFB	indianred4	25	767	F	43	EOW	FOR	FOR	0.3	42.7	0.467016634	Y
727	J020	ACAR	24-Feb-11	MJC	MJC	853	62	NA	dry	10	COM	LEU	Leucaena	9	Communications Annex, AAFB	indianred4	25	866	M	59	EOW	FOR	FOR	0	59	-0.044857893	N
728	J021	ACAR	1-Mar-11	PML	PML	970	80	NA	dry	10	COM	LEU	Leucaena	9	Communications Annex, AAFB	indianred4	25	989	F	84	PML	FOR	FOR	3.5	80.5	-1.363564081	Y
729	J022	ACAR	1-Mar-11	PML	PML	842	54	NA	dry	10	COM	LEU	Leucaena	9	Communications Annex, AAFB	indianred4	25	852	M	53	GRH	FOR	FOR	0	53	-0.423814088	N
730	J023	ACAR	1-Mar-11	PML	PML	723	36	NA	dry	10	COM	LEU	Leucaena	9	Communications Annex, AAFB	indianred4	25	730	F	37	PML	FOR	FOR	0	37	0.48167027	N
731	J024	ACAR	1-Mar-11	PML	PML	756	37	NA	dry	10	COM	LEU	Leucaena	9	Communications Annex, AAFB	indianred4	25	765	M	38	PML	FOR	FOR	0	38	-0.334062404	N
732	J025	ACAR	1-Mar-11	MJC	MJC	640	27	NA	dry	10	COM	LEU	Leucaena	9	Communications Annex, AAFB	indianred4	25	636	M	22	PML	FOR	FOR	0	22	-0.652869888	N
733	J026	ACAR	1-Mar-11	MJC	MJC	562	22	NA	dry	10	COM	LEU	Leucaena	9	Communications Annex, AAFB	indianred4	25	569	M	18	GRH	FOR	FOR	0	18	-0.183645251	N
734	J027	ACAR	2-May-11	AMG	AMG	585	28	NA	dry	10	COM	LEU	Leucaena	9	Communications Annex, AAFB	indianred4	25	581	F	26	PML	FOR	FOR	0	26	2.170486099	N
735	J028	ACAR	2-May-11	AMG	AMG	1037	121	NA	dry	10	COM	LEU	Leucaena	9	Communications Annex, AAFB	indianred4	25	1024	M	120	JJC	FOR	FOR	0	120	0.561148959	N
736	J029	ACAR	2-May-11	AMG	AMG	817	51	NA	dry	10	COM	LEU	Leucaena	9	Communications Annex, AAFB	indianred4	25	816	F	52	PML	FOR	FOR	0	52	0.490835915	N
737	J030	ACAR	2-May-11	AMG	AMG	995	133	NA	dry	10	COM	LEU	Leucaena	9	Communications Annex, AAFB	indianred4	25	982	F	133	GRH	FOR	FOR	0	133	2.539613801	N
738	J031	ACAR	2-May-11	AMG	AMG	1072	140	NA	dry	10	COM	LEU	Leucaena	9	Communications Annex, AAFB	indianred4	25	1076	M	138	JJC	FOR	FOR	5.3	132.7	-0.191435484	Y
739	J032	ACAR	2-May-11	AMG	AMG	588	17	NA	dry	10	COM	LEU	Leucaena	9	Communications Annex, AAFB	indianred4	25	585	M	18	PML	FOR	FOR	0	18	-0.656114181	N
740	J033	ACAR	2-May-11	GRH	GRH	612	18	NA	dry	10	COM	LEU	Leucaena	9	Communications Annex, AAFB	indianred4	25	609	M	18	GRH	FOR	FOR	0	18	-1.354402984	N
741	J034	ACAR	2-May-11	GRH	GRH	610	24	NA	dry	10	COM	LEU	Leucaena	9	Communications Annex, AAFB	indianred4	25	612	F	22	PML	FOR	FOR	0	22	0.037322517	N
742	J035	ACAR	2-May-11	GRH	GRH	604	21	NA	dry	10	COM	LEU	Leucaena	9	Communications Annex, AAFB	indianred4	25	608	M	21	JJC	FOR	FOR	0	21	-0.189827273	N
743	J036	ACAR	2-May-11	GRH	GRH	638	24	NA	dry	10	COM	LEU	Leucaena	9	Communications Annex, AAFB	indianred4	25	650	M	22	GRH	FOR	FOR	0	22	-1.053914475	N
744	J037	ACAR	2-May-11	GRH	GRH	980	108	NA	dry	10	COM	LEU	Leucaena	9	Communications Annex, AAFB	indianred4	25	987	F	107	PML	FOR	FOR	1.7	105.3	0.673254874	Y
745	J038	ACAR	5-May-11	PML	PML	745	44	NA	dry	10	COM	LEU	Leucaena	9	Communications Annex, AAFB	indianred4	25	741	F	42	JJC	FOR	FOR	0.4	41.6	1.027548873	Y
746	J039	ACAR	5-May-11	PML	PML	725	52	NA	dry	10	COM	LEU	Leucaena	9	Communications Annex, AAFB	indianred4	25	724	M	50	JJC	FOR	FOR	16.1	33.9	0.00990027	Y
747	J040	ACAR	5-May-11	PML	PML	915	86	NA	dry	10	COM	LEU	Leucaena	9	Communications Annex, AAFB	indianred4	25	920	M	74	TJH	FOR	FOR	0	74	0.036820349	N
748	J041	ACAR	5-May-11	PML	PML	632	25	NA	dry	10	COM	LEU	Leucaena	9	Communications Annex, AAFB	indianred4	25	630	F	24	JJC	FOR	FOR	0	24	0.160303751	N
749	J042	ACAR	5-May-11	JJC	JJC	503	15	NA	dry	10	COM	LEU	Leucaena	9	Communications Annex, AAFB	indianred4	25	504	F	14	TJH	FOR	FOR	0	14	0.001184329	N
750	J043	ACAR	5-May-11	JJC	JJC	652	32	NA	dry	10	COM	LEU	Leucaena	9	Communications Annex, AAFB	indianred4	25	659	F	29	JJC	FOR	FOR	0.4	28.6	0.621421118	Y
751	J044	ACAR	5-May-11	JJC	JJC	1053	126	NA	dry	10	COM	LEU	Leucaena	9	Communications Annex, AAFB	indianred4	25	1043	M	129	TJH	FOR	FOR	0	129	0.545594634	N
752	J045	ACAR	9-May-11	GRH	GRH	814	48	NA	dry	10	COM	LEU	Leucaena	9	Communications Annex, AAFB	indianred4	25	816	F	46	EOW	FOR	FOR	0	46	-0.412403568	N
753	J046	ACAR	9-May-11	JJC	JJC	766	52	NA	dry	10	COM	LEU	Leucaena	9	Communications Annex, AAFB	indianred4	25	762	M	48	EOW	FOR	FOR	0	48	1.474043942	N
754	J047	ACAR	9-May-11	JJC	JJC	1059	120	NA	dry	10	COM	LEU	Leucaena	9	Communications Annex, AAFB	indianred4	25	1055	M	122	EOW	FOR	FOR	2.9	119.1	-0.38753658	Y
755	J048	ACAR	9-May-11	JJC	JJC	652	25	NA	dry	10	COM	LEU	Leucaena	9	Communications Annex, AAFB	indianred4	25	654	M	24	EOW	FOR	FOR	0	24	-0.527367076	N
756	J049	ACAR	9-May-11	MJC	MJC	918	72	NA	dry	10	COM	LEU	Leucaena	9	Communications Annex, AAFB	indianred4	25	917	M	69	EOW	FOR	FOR	0	69	-0.390435702	N
757	J050	ACAR	31-May-11	JCS	JCS	870	78	NA	dry	10	COM	LEU	Leucaena	9	Communications Annex, AAFB	indianred4	25	885	F	77	EOW	FOR	FOR	2.1	74.9	1.154674147	Y
758	J051	ACAR	6-Jun-11	JJC	JJC	1119	177	NA	wet	10	COM	LEU	Leucaena	9	Communications Annex, AAFB	indianred4	25	1119	M	175	MJC	FOR	FOR	0.8	174.2	0.597253959	Y
759	J052	ACAR	6-Jun-11	JJC	JJC	836	43	NA	wet	10	COM	LEU	Leucaena	9	Communications Annex, AAFB	indianred4	25	826	M	41	MJC	FOR	FOR	0	41	-1.552790478	N
760	J053	ACAR	6-Jun-11	MJC	MJC	687	30	NA	wet	10	COM	LEU	Leucaena	9	Communications Annex, AAFB	indianred4	25	691	M	28	MJC	FOR	FOR	0	28	-0.45085548	N
761	J054	ACAR	6-Jun-11	AMG	AMG	786	43	NA	wet	10	COM	LEU	Leucaena	9	Communications Annex, AAFB	indianred4	25	790	F	41	MJC	FOR	FOR	0	41	-0.501128764	N
762	J055	ACAR	6-Jun-11	PML	PML	550	21	NA	wet	10	COM	LEU	Leucaena	9	Communications Annex, AAFB	indianred4	25	562	M	20	MJC	FOR	FOR	0	20	0.801679502	N
763	J056	ACAR	6-Jun-11	PML	PML	665	28	NA	wet	10	COM	LEU	Leucaena	9	Communications Annex, AAFB	indianred4	25	661	F	26	MJC	FOR	FOR	0	26	-0.137976533	N
764	J057	ACAR	6-Jun-11	PML	PML	901	72	NA	wet	10	COM	LEU	Leucaena	9	Communications Annex, AAFB	indianred4	25	895	F	69	MJC	FOR	FOR	0.2	68.8	0.23483938	Y
765	J058	ACAR	6-Jun-11	PML	PML	590	20	NA	wet	10	COM	LEU	Leucaena	9	Communications Annex, AAFB	indianred4	25	595	M	18	MJC	FOR	FOR	0	18	-0.948305022	N
766	J059	ACAR	7-Jun-11	JJC	JJC	664	31	NA	wet	10	COM	LEU	Leucaena	9	Communications Annex, AAFB	indianred4	25	640	F	29	PML	FOR	FOR	0	29	1.267694561	N
767	J060	ACAR	7-Jun-11	JJC	JJC	632	21	NA	wet	10	COM	LEU	Leucaena	9	Communications Annex, AAFB	indianred4	25	632	M	20	PML	FOR	FOR	0	20	-1.240304439	N
768	J061	ACAR	7-Jun-11	JJC	JJC	760	45	NA	wet	10	COM	LEU	Leucaena	9	Communications Annex, AAFB	indianred4	25	765	M	42	PML	FOR	FOR	1.3	40.7	0.171638489	Y
769	J062	ACAR	7-Jun-11	JJC	JJC	946	89	NA	wet	10	COM	LEU	Leucaena	9	Communications Annex, AAFB	indianred4	25	953	M	99	PML	FOR	FOR	5.1	93.9	0.823050673	Y
770	J063	ACAR	7-Jun-11	JCS	JCS	717	35	NA	wet	10	COM	LEU	Leucaena	9	Communications Annex, AAFB	indianred4	25	725	F	33	PML	FOR	FOR	0	33	-0.21713467	N
771	J064	ACAR	8-Jun-11	PML	PML	585	22	NA	wet	10	COM	LEU	Leucaena	9	Communications Annex, AAFB	indianred4	25	578	F	22	MJC	FOR	FOR	0	22	1.028134298	N
772	J065	ACAR	8-Jun-11	PML	PML	996	98	NA	wet	10	COM	LEU	Leucaena	9	Communications Annex, AAFB	indianred4	25	1001	M	94	MJC	FOR	FOR	0.3	93.7	-0.594281627	Y
773	J066	ACAR	8-Jun-11	PML	PML	661	30	NA	wet	10	COM	LEU	Leucaena	9	Communications Annex, AAFB	indianred4	25	662	M	24	MJC	FOR	FOR	0	24	-0.756281919	N
774	J067	ACAR	8-Jun-11	GRH	GRH	678	32	NA	wet	10	COM	LEU	Leucaena	9	Communications Annex, AAFB	indianred4	25	677	M	29	MJC	FOR	FOR	0	29	0.208657623	N
775	J068	ACAR	8-Jun-11	GRH	GRH	1007	108	NA	wet	10	COM	LEU	Leucaena	9	Communications Annex, AAFB	indianred4	25	1015	M	106	MJC	FOR	FOR	0	106	-0.09211748	N
776	J069	ACAR	8-Jun-11	GRH	GRH	1055	137	NA	wet	10	COM	LEU	Leucaena	9	Communications Annex, AAFB	indianred4	25	1037	F	134	MJC	FOR	FOR	1.3	132.7	0.926798772	Y
777	J070	ACAR	14-Jun-11	JJC	JJC	952	80	NA	wet	10	COM	LEU	Leucaena	9	Communications Annex, AAFB	indianred4	25	954	M	76	JJC	FOR	FOR	2.4	73.6	-1.000797625	Y
778	J071	ACAR	14-Jun-11	JJC	JJC	875	61	NA	wet	10	COM	LEU	Leucaena	9	Communications Annex, AAFB	indianred4	25	878	M	58	EOW	FOR	FOR	0	58	-0.523438564	N
779	J072	ACAR	14-Jun-11	PML	PML	865	52	NA	wet	10	COM	LEU	Leucaena	9	Communications Annex, AAFB	indianred4	25	859	M	48	EOW	FOR	FOR	0	48	-1.359368436	N
780	J073	ACAR	14-Jun-11	PML	PML	698	31	NA	wet	10	COM	LEU	Leucaena	9	Communications Annex, AAFB	indianred4	25	689	M	29	JJC	FOR	FOR	0	29	-0.135013521	N
781	J074	ACAR	14-Jun-11	PML	PML	964	103	NA	wet	10	COM	LEU	Leucaena	9	Communications Annex, AAFB	indianred4	25	966	M	97	EOW	FOR	FOR	0.9	96.1	0.613058768	Y
782	J075	ACAR	14-Jun-11	PML	PML	865	56	NA	wet	10	COM	LEU	Leucaena	9	Communications Annex, AAFB	indianred4	25	856	M	55	JJC	FOR	FOR	0	55	-0.268355765	N
783	J076	ACAR	14-Jun-11	PML	PML	665	26	NA	wet	10	COM	LEU	Leucaena	9	Communications Annex, AAFB	indianred4	25	654	M	25	EOW	FOR	FOR	0.4	24.6	-0.345450924	Y
784	J077	ACAR	22-Sep-11	JCS	JCS	500	14	NA	wet	10	COM	LEU	Leucaena	9	Communications Annex, AAFB	indianred4	25	501	F	14	EOW	FOR	FOR	0.3	13.7	-0.057239586	Y
785	J078	ACAR	22-Sep-11	JCS	JCS	533	15	NA	wet	10	COM	LEU	Leucaena	9	Communications Annex, AAFB	indianred4	25	542	F	14	EOW	FOR	FOR	0	14	-1.217973218	N
786	J079	ACAR	22-Sep-11	JCS	JCS	1050	125	NA	wet	10	COM	LEU	Leucaena	9	Communications Annex, AAFB	indianred4	25	1055	M	122	EOW	FOR	FOR	0.9	121.1	-0.264848818	Y
787	J080	ACAR	22-Sep-11	JCS	JCS	509	15	NA	wet	10	COM	LEU	Leucaena	9	Communications Annex, AAFB	indianred4	25	517	M	16	EOW	FOR	FOR	0.8	15.2	0.178066833	Y
788	J081	ACAR	22-Sep-11	JJC	JJC	1043	138	NA	wet	10	COM	LEU	Leucaena	9	Communications Annex, AAFB	indianred4	25	1057	F	142	EOW	FOR	FOR	1.3	140.7	0.782973811	Y
789	J082	ACAR	22-Sep-11	JJC	JJC	895	86	NA	wet	10	COM	LEU	Leucaena	9	Communications Annex, AAFB	indianred4	25	898	F	85	EOW	FOR	FOR	0	85	1.704424986	N
790	J083	ACAR	22-Sep-11	JJC	JJC	808	48	NA	wet	10	COM	LEU	Leucaena	9	Communications Annex, AAFB	indianred4	25	816	M	46	MJC	FOR	FOR	0	46	-0.412403568	N
791	J084	ACAR	22-Sep-11	JJC	JJC	669	29	NA	wet	10	COM	LEU	Leucaena	9	Communications Annex, AAFB	indianred4	25	674	M	28	MJC	FOR	FOR	0	28	0.036001627	N
792	J085	ACAR	22-Sep-11	JJC	JJC	1206	220	NA	wet	10	COM	LEU	Leucaena	9	Communications Annex, AAFB	indianred4	25	1229	M	224	MJC	FOR	FOR	0	224	-0.558304883	N
793	J086	ACAR	22-Sep-11	JJC	JJC	744	41	NA	wet	10	COM	LEU	Leucaena	9	Communications Annex, AAFB	indianred4	25	754	F	41	MJC	FOR	FOR	1.5	39.5	0.269970386	Y
794	J087	ACAR	22-Sep-11	JJC	JJC	1153	180	NA	wet	10	COM	LEU	Leucaena	9	Communications Annex, AAFB	indianred4	25	1163	M	185	MJC	FOR	FOR	1.9	183.1	-0.258175443	Y
795	J088	ACAR	22-Sep-11	JJC	JJC	768	43	NA	wet	10	COM	LEU	Leucaena	9	Communications Annex, AAFB	indianred4	25	766	M	42	MJC	FOR	FOR	0	42	0.374261037	N
796	J089	ACAR	26-Sep-11	JJC	JJC	905	65	NA	wet	10	COM	LEU	Leucaena	9	Communications Annex, AAFB	indianred4	25	906	M	62	PML	FOR	FOR	0	62	-0.855236213	N
797	J090	ACAR	26-Sep-11	JJC	JJC	652	26	NA	wet	10	COM	LEU	Leucaena	9	Communications Annex, AAFB	indianred4	25	656	F	25	JJC	FOR	FOR	0	25	-0.283855771	N
798	J091	ACAR	26-Sep-11	JJC	JJC	620	26	NA	wet	10	COM	LEU	Leucaena	9	Communications Annex, AAFB	indianred4	25	625	F	26	JJC	FOR	FOR	0.2	25.8	0.836732352	Y
799	J092	ACAR	26-Sep-11	JJC	JJC	615	25	NA	wet	10	COM	LEU	Leucaena	9	Communications Annex, AAFB	indianred4	25	611	F	22	PML	FOR	FOR	0	22	0.066197564	N
800	J093	ACAR	26-Sep-11	JJC	JJC	749	37	NA	wet	10	COM	LEU	Leucaena	9	Communications Annex, AAFB	indianred4	25	755	M	36	JJC	FOR	FOR	0.2	35.8	-0.483574001	Y
801	J094	ACAR	26-Sep-11	JJC	JJC	454	10	NA	wet	10	COM	LEU	Leucaena	9	Communications Annex, AAFB	indianred4	25	454	M	10	JJC	FOR	FOR	0	10	-0.644762105	N
802	J095	ACAR	26-Sep-11	TJH	TJH	752	35	NA	wet	10	COM	LEU	Leucaena	9	Communications Annex, AAFB	indianred4	25	752	M	35	PML	FOR	FOR	0.1	34.9	-0.584296728	Y
803	J096	ACAR	26-Sep-11	TJH	TJH	1277	225	NA	wet	10	COM	LEU	Leucaena	9	Communications Annex, AAFB	indianred4	25	1269	M	214	JJC	FOR	FOR	0	214	-1.945137962	N
804	J097	ACAR	26-Sep-11	TJH	TJH	675	30	NA	wet	10	COM	LEU	Leucaena	9	Communications Annex, AAFB	indianred4	25	669	M	29	PML	FOR	FOR	0.7	28.3	0.257604776	Y
805	J098	ACAR	26-Sep-11	TJH	TJH	708	33	NA	wet	10	COM	LEU	Leucaena	9	Communications Annex, AAFB	indianred4	25	697	F	30	JJC	FOR	FOR	0	30	-0.114595836	N
806	J099	ACAR	26-Sep-11	TJH	TJH	1074	128	NA	wet	10	COM	LEU	Leucaena	9	Communications Annex, AAFB	indianred4	25	1074	M	122	PML	FOR	FOR	0	122	-0.753781916	N
807	J100	ACAR	26-Sep-11	TJH	TJH	663	26	NA	wet	10	COM	LEU	Leucaena	9	Communications Annex, AAFB	indianred4	25	664	M	23	JJC	FOR	FOR	0	23	-1.127052927	N
808	J101	ACAR	26-Sep-11	TJH	TJH	630	26	NA	wet	10	COM	LEU	Leucaena	9	Communications Annex, AAFB	indianred4	25	624	M	25	PML	FOR	FOR	0	25	0.633421768	N
809	K001	FB3R	14-Feb-11	JJC	JJC	934	81	NA	dry	14	OAS	SAV	Savanna	5	Ordnance Annex, NBG	cornsilk3	21	929	M	78	PML	SAV	SAV	0	78	0.160309706	N
810	K002	FB3R	22-Feb-11	AMG	AMG	493	13	NA	dry	14	OAS	SAV	Savanna	5	Ordnance Annex, NBG	cornsilk3	21	495	M	12	EOW	SAV	SAV	0	12	-0.828274723	N
811	K003	FB3R	28-Feb-11	GRH	GRH	795	57	NA	dry	14	OAS	SAV	Savanna	5	Ordnance Annex, NBG	cornsilk3	21	800	M	55	EOW	SAV	SAV	0	55	1.37149039	N
812	K004	FB3R	28-Feb-11	GRH	GRH	681	35	NA	dry	14	OAS	SAV	Savanna	5	Ordnance Annex, NBG	cornsilk3	21	686	M	35	MJC	SAV	SAV	0	35	1.336362484	N
813	K005	FB3R	1-Mar-11	EOW	EOW	1042	155	NA	dry	14	OAS	SAV	Savanna	5	Ordnance Annex, NBG	cornsilk3	21	1042	F	152	GRH	SAV	SAV	0	152	1.783114066	N
814	K006	FB3R	1-Mar-11	TJH	TJH	1141	234	NA	dry	14	OAS	SAV	Savanna	5	Ordnance Annex, NBG	cornsilk3	21	1143	F	227	GRH	SAV	SAV	0	227	1.877919223	N
815	K007	FB3R	1-Mar-11	JJC	JJC	543	19	NA	dry	14	OAS	SAV	Savanna	5	Ordnance Annex, NBG	cornsilk3	21	538	M	16	GRH	SAV	SAV	0	16	-0.110342611	N
816	K008	FB3R	1-Mar-11	JJC	JJC	548	16	NA	dry	14	OAS	SAV	Savanna	5	Ordnance Annex, NBG	cornsilk3	21	546	F	15	GRH	SAV	SAV	0	15	-0.832736202	N
817	K009	FB3R	2-Mar-11	JCS	JCS	750	37	NA	dry	14	OAS	SAV	Savanna	5	Ordnance Annex, NBG	cornsilk3	21	740	F	37	TJH	SAV	SAV	0	37	0.19312346	N
818	K010	FB3R	2-Mar-11	AMG	AMG	934	73	NA	dry	14	OAS	SAV	Savanna	5	Ordnance Annex, NBG	cornsilk3	21	917	M	71	TJH	SAV	SAV	1	70	-0.284430566	Y
819	K011	FB3R	2-Mar-11	AMG	AMG	751	30	NA	dry	14	OAS	SAV	Savanna	5	Ordnance Annex, NBG	cornsilk3	21	745	F	33	TJH	SAV	SAV	0	33	-0.79423223	N
820	K012	FB3R	3-Mar-11	TJH	TJH	569	20	NA	dry	14	OAS	SAV	Savanna	5	Ordnance Annex, NBG	cornsilk3	21	572	F	18	TJH	SAV	SAV	0	18	-0.272777296	N
821	K013	FB3R	3-Mar-11	JJC	JJC	530	12	NA	dry	14	OAS	SAV	Savanna	5	Ordnance Annex, NBG	cornsilk3	21	538	F	16	TJH	SAV	SAV	0.5	15.5	-0.344242568	Y
822	K014	FB3R	8-Mar-11	AMG	AMG	724	36	NA	dry	14	OAS	SAV	Savanna	5	Ordnance Annex, NBG	cornsilk3	21	730	F	39	GRH	SAV	SAV	0	39	0.869508753	N
823	K015	FB3R	8-Mar-11	AMG	AMG	861	70	NA	dry	14	OAS	SAV	Savanna	5	Ordnance Annex, NBG	cornsilk3	21	905	F	79	GRH	SAV	SAV	0	79	0.959337896	N
824	K016	FB3R	8-Mar-11	AMG	AMG	810	61	NA	dry	14	OAS	SAV	Savanna	5	Ordnance Annex, NBG	cornsilk3	21	821	M	61	GRH	SAV	SAV	5.3	55.7	0.850955306	Y
825	K017	FB3R	8-Mar-11	JCS	JCS	975	91	NA	dry	14	OAS	SAV	Savanna	5	Ordnance Annex, NBG	cornsilk3	21	975	M	91	GRH	SAV	SAV	0	91	-0.051783427	N
826	K018	FB3R	10-Mar-11	TJH	TJH	825	52	NA	dry	14	OAS	SAV	Savanna	5	Ordnance Annex, NBG	cornsilk3	21	827	M	51	TJH	SAV	SAV	1.9	49.1	-0.253858622	Y
827	K019	FB3R	15-Mar-11	AMG	AMG	932	91	NA	dry	14	OAS	SAV	Savanna	5	Ordnance Annex, NBG	cornsilk3	21	936	M	86	PML	SAV	SAV	2.6	83.4	0.447971949	Y
828	K020	FB3R	15-Mar-11	AMG	AMG	802	44	NA	dry	14	OAS	SAV	Savanna	5	Ordnance Annex, NBG	cornsilk3	21	804	F	44	PML	SAV	SAV	0	44	-0.389217953	N
829	K021	FB3R	16-Mar-11	JCS	JCS	670	27	NA	dry	14	OAS	SAV	Savanna	5	Ordnance Annex, NBG	cornsilk3	21	669	M	25	PML	SAV	SAV	0	25	-0.655828431	N
830	K022	FB3R	17-Mar-11	AMG	AMG	1476	774	NA	dry	14	OAS	SAV	Savanna	5	Ordnance Annex, NBG	cornsilk3	21	1488	M	774	PML	SAV	SAV	0	774	2.276197324	N
831	K023	FB3R	22-Mar-11	PML	PML	1406	338	NA	dry	14	OAS	SAV	Savanna	5	Ordnance Annex, NBG	cornsilk3	21	1361	M	334	MJC	SAV	SAV	0	334	-0.97949105	N
832	K024	FB3R	22-Mar-11	PML	PML	1473	405	NA	dry	14	OAS	SAV	Savanna	5	Ordnance Annex, NBG	cornsilk3	21	1481	M	405	MJC	SAV	SAV	0	405	-2.341910705	N
833	K025	FB3R	24-Mar-11	AMG	AMG	904	80	NA	dry	14	OAS	SAV	Savanna	5	Ordnance Annex, NBG	cornsilk3	21	913	M	71	GRH	SAV	SAV	0.7	70.3	-0.135379505	Y
834	K026	FB3R	28-Mar-11	JJC	JJC	1345	300	NA	dry	14	OAS	SAV	Savanna	5	Ordnance Annex, NBG	cornsilk3	21	1335	M	294	GRH	SAV	SAV	0	294	-1.280425487	N
835	K027	FB3R	29-Mar-11	EOW	EOW	1143	201	NA	dry	14	OAS	SAV	Savanna	5	Ordnance Annex, NBG	cornsilk3	21	1142	F	198	MJC	SAV	SAV	22.6	175.4	0.00582046	Y
836	K028	FB3R	29-Mar-11	MJC	MJC	1086	179	NA	dry	14	OAS	SAV	Savanna	5	Ordnance Annex, NBG	cornsilk3	21	1076	F	174	PML	SAV	SAV	2.1	171.9	1.715365459	Y
837	K029	FB3R	29-Mar-11	MJC	MJC	718	32	NA	dry	14	OAS	SAV	Savanna	5	Ordnance Annex, NBG	cornsilk3	21	714	F	31	MJC	SAV	SAV	0	31	-0.361184416	N
838	K030	FB3R	30-Mar-11	TJH	TJH	1330	270	NA	dry	14	OAS	SAV	Savanna	5	Ordnance Annex, NBG	cornsilk3	21	1327	M	264	EOW	SAV	SAV	0	264	-1.874346733	N
839	K031	FB3R	30-Mar-11	PML	PML	675	35	NA	dry	14	OAS	SAV	Savanna	5	Ordnance Annex, NBG	cornsilk3	21	688	F	32	EOW	SAV	SAV	0	32	0.61887066	N
840	K032	FB3R	4-Apr-11	JCS	JCS	1280	306	NA	dry	14	OAS	SAV	Savanna	5	Ordnance Annex, NBG	cornsilk3	21	1291	M	289	JJC	SAV	SAV	0	289	-0.298303406	N
841	K033	FB3R	5-Apr-11	AMG	AMG	995	147	NA	dry	14	OAS	SAV	Savanna	5	Ordnance Annex, NBG	cornsilk3	21	1070	F	157	GRH	SAV	SAV	0	157	1.218560487	N
842	K034	FB3R	5-Apr-11	AMG	AMG	874	87	NA	dry	14	OAS	SAV	Savanna	5	Ordnance Annex, NBG	cornsilk3	21	882	M	85	JJC	SAV	SAV	0	85	2.174799381	N
843	K035	FB3R	5-Apr-11	GRH	GRH	1203	223	NA	dry	14	OAS	SAV	Savanna	5	Ordnance Annex, NBG	cornsilk3	21	1206	M	222	GRH	SAV	SAV	0	222	-0.009251597	N
844	K036	FB3R	5-Apr-11	GRH	GRH	623	22	NA	dry	14	OAS	SAV	Savanna	5	Ordnance Annex, NBG	cornsilk3	21	618	F	21	JJC	SAV	SAV	0.3	20.7	-0.584422045	Y
845	K037	FB3R	12-Apr-11	MJC	MJC	613	24	NA	dry	14	OAS	SAV	Savanna	5	Ordnance Annex, NBG	cornsilk3	21	620	M	22	EOW	SAV	SAV	0	22	-0.193283509	N
846	K038	FB3R	14-Apr-11	AMG	AMG	621	22	NA	dry	14	OAS	SAV	Savanna	5	Ordnance Annex, NBG	cornsilk3	21	627	F	22	EOW	SAV	SAV	0	22	-0.394575056	N
847	K039	FB3R	18-Apr-11	GRH	GRH	598	21	NA	dry	14	OAS	SAV	Savanna	5	Ordnance Annex, NBG	cornsilk3	21	605	M	22	MJC	SAV	SAV	0.2	21.8	0.172431927	Y
848	K040	FB3R	18-Apr-11	GRH	GRH	1024	114	NA	dry	14	OAS	SAV	Savanna	5	Ordnance Annex, NBG	cornsilk3	21	1020	F	112	JJC	SAV	SAV	0	112	0.168642223	N
849	K041	FB3R	18-Apr-11	GRH	GRH	600	22	NA	dry	14	OAS	SAV	Savanna	5	Ordnance Annex, NBG	cornsilk3	21	610	M	21	MJC	SAV	SAV	0.6	20.4	-0.461196832	Y
850	K042	FB3R	18-Apr-11	GRH	GRH	520	12	NA	dry	14	OAS	SAV	Savanna	5	Ordnance Annex, NBG	cornsilk3	21	524	F	12	JJC	SAV	SAV	0	12	-1.788844496	N
851	K043	FB3R	19-Apr-11	MJC	MJC	815	58	NA	dry	14	OAS	SAV	Savanna	5	Ordnance Annex, NBG	cornsilk3	21	808	F	55	EOW	SAV	SAV	0	55	1.137905742	N
852	K044	FB3R	19-Apr-11	MJC	MJC	524	15	NA	dry	14	OAS	SAV	Savanna	5	Ordnance Annex, NBG	cornsilk3	21	519	F	15	TJH	SAV	SAV	0	15	0.015721798	N
853	K045	FB3R	28-Apr-11	GRH	GRH	578	20	NA	dry	14	OAS	SAV	Savanna	5	Ordnance Annex, NBG	cornsilk3	21	586	F	21	PML	SAV	SAV	0	21	0.450235633	N
854	K046	FB3R	2-May-11	PML	PML	584	19	NA	dry	14	OAS	SAV	Savanna	5	Ordnance Annex, NBG	cornsilk3	21	585	M	18	JJC	SAV	SAV	0	18	-0.656114181	N
855	K047	FB3R	3-May-11	MJC	MJC	837	68	NA	dry	14	OAS	SAV	Savanna	5	Ordnance Annex, NBG	cornsilk3	21	835	F	70	TJH	SAV	SAV	2.3	67.7	1.878310337	Y
856	K048	FB3R	3-May-11	MJC	MJC	720	37	NA	dry	14	OAS	SAV	Savanna	5	Ordnance Annex, NBG	cornsilk3	21	716	F	35	TJH	SAV	SAV	0	35	0.475396513	N
857	K049	FB3R	3-May-11	AMG	AMG	774	42	NA	dry	14	OAS	SAV	Savanna	5	Ordnance Annex, NBG	cornsilk3	21	775	F	39	EOW	SAV	SAV	0	39	-0.433069966	N
858	K050	FB3R	5-May-11	TJH	TJH	635	26	NA	dry	14	OAS	SAV	Savanna	5	Ordnance Annex, NBG	cornsilk3	21	615	M	25	TJH	SAV	SAV	0	25	0.892544152	N
859	K051	FB3R	13-Jun-11	PML	PML	1108	164	NA	wet	14	OAS	SAV	Savanna	5	Ordnance Annex, NBG	cornsilk3	21	1113	M	159	MJC	SAV	SAV	0	159	0.093117836	N
860	K052	FB3R	13-Jun-11	PML	PML	737	44	NA	wet	14	OAS	SAV	Savanna	5	Ordnance Annex, NBG	cornsilk3	21	743	M	33	MJC	SAV	SAV	0	33	-0.736429158	N
861	K053	FB3R	14-Jun-11	TJH	TJH	840	57	NA	wet	14	OAS	SAV	Savanna	5	Ordnance Annex, NBG	cornsilk3	21	829	M	52	JJC	SAV	SAV	0	52	0.110330269	N
862	K054	FB3R	27-Jun-11	GRH	GRH	506	14	NA	wet	14	OAS	SAV	Savanna	5	Ordnance Annex, NBG	cornsilk3	21	505	F	14	GRH	SAV	SAV	0.3	13.7	-0.191929782	Y
863	K055	FB3R	27-Jun-11	GRH	GRH	904	59	NA	wet	14	OAS	SAV	Savanna	5	Ordnance Annex, NBG	cornsilk3	21	903	M	64	GRH	SAV	SAV	0	64	-0.533149049	N
864	K056	FB3R	27-Jun-11	GRH	GRH	578	23	NA	wet	14	OAS	SAV	Savanna	5	Ordnance Annex, NBG	cornsilk3	21	609	M	24	GRH	SAV	SAV	0.8	23.2	0.515256436	Y
865	K057	FB3R	27-Jun-11	PML	PML	925	70	NA	wet	14	OAS	SAV	Savanna	5	Ordnance Annex, NBG	cornsilk3	21	910	M	66	GRH	SAV	SAV	0	66	-0.512207227	N
866	K058	FB3R	6-Jul-11	MJC	MJC	753	32	NA	wet	14	OAS	SAV	Savanna	5	Ordnance Annex, NBG	cornsilk3	21	758	M	38	JJC	SAV	SAV	0	38	-0.131107354	N
867	K059	FB3R	6-Jul-11	PML	PML	1485	505	NA	wet	14	OAS	SAV	Savanna	5	Ordnance Annex, NBG	cornsilk3	21	1476	M	497	JJC	SAV	SAV	0	497	-0.723541983	N
868	K060	FB3R	7-Jul-11	GRH	GRH	1007	163	NA	wet	14	OAS	SAV	Savanna	5	Ordnance Annex, NBG	cornsilk3	21	1008	F	162	MJC	SAV	SAV	1.9	160.1	3.148935336	Y
869	K061	FB3R	3-Aug-11	EOW	EOW	712	34	NA	wet	14	OAS	SAV	Savanna	5	Ordnance Annex, NBG	cornsilk3	21	712	F	34	EOW	SAV	SAV	0	34	0.376845224	N
870	K062	FB3R	8-Aug-11	MJC	MJC	572	19	NA	wet	14	OAS	SAV	Savanna	5	Ordnance Annex, NBG	cornsilk3	21	582	M	19	MJC	SAV	SAV	0.2	18.8	-0.247669782	Y
871	K063	FB3R	8-Aug-11	JJC	JJC	603	19	NA	wet	14	OAS	SAV	Savanna	5	Ordnance Annex, NBG	cornsilk3	21	608	M	17	MJC	SAV	SAV	0	17	-1.746589928	N
872	K064	FB3R	17-Aug-11	PML	PML	1275	259	NA	wet	14	OAS	SAV	Savanna	5	Ordnance Annex, NBG	cornsilk3	21	1275	M	249	PML	SAV	SAV	0	249	-0.98451228	N
873	K065	FB3R	17-Oct-11	JJC	JJC	985	95	NA	wet	14	OAS	SAV	Savanna	5	Ordnance Annex, NBG	cornsilk3	21	992	F	100	MJC	SAV	SAV	0	100	0.147068163	N
874	K066	FB3R	1-Nov-11	JCS	JCS	912	72	NA	wet	14	OAS	SAV	Savanna	5	Ordnance Annex, NBG	cornsilk3	21	905	M	69	PML	SAV	SAV	0	69	-0.037752917	N
875	K067	FB3R	2-Nov-11	MJC	MJC	915	84	NA	wet	14	OAS	SAV	Savanna	5	Ordnance Annex, NBG	cornsilk3	21	920	M	80	TJH	SAV	SAV	0	80	0.611180942	N
876	K068	FB3R	2-Nov-11	EOW	EOW	1473	529	NA	wet	14	OAS	SAV	Savanna	5	Ordnance Annex, NBG	cornsilk3	21	1468	M	535	MJC	SAV	SAV	1.5	533.5	-0.023944914	Y
877	K069	FB3R	2-Nov-11	TJH	TJH	848	49	NA	wet	14	OAS	SAV	Savanna	5	Ordnance Annex, NBG	cornsilk3	21	856	F	46	TJH	SAV	SAV	0	46	-1.584819239	N
878	K070	FB3R	2-Nov-11	TJH	TJH	902	78	NA	wet	14	OAS	SAV	Savanna	5	Ordnance Annex, NBG	cornsilk3	21	906	F	74	TJH	SAV	SAV	0	74	0.448252976	N
879	K071	FB3R	2-Nov-11	TJH	TJH	696	33	NA	wet	14	OAS	SAV	Savanna	5	Ordnance Annex, NBG	cornsilk3	21	699	F	33	MJC	SAV	SAV	0	33	0.530205827	N
880	K072	FB3R	2-Nov-11	JJC	JJC	724	32	NA	wet	14	OAS	SAV	Savanna	5	Ordnance Annex, NBG	cornsilk3	21	722	F	30	TJH	SAV	SAV	0.1	29.9	-0.857515181	Y
881	K073	FB3R	2-Nov-11	JJC	JJC	870	60	NA	wet	14	OAS	SAV	Savanna	5	Ordnance Annex, NBG	cornsilk3	21	867	F	59	MJC	SAV	SAV	0	59	-0.074238008	N
882	K074	FB3R	2-Nov-11	PML	PML	1155	278	NA	wet	14	OAS	SAV	Savanna	5	Ordnance Annex, NBG	cornsilk3	21	1132	F	272	TJH	SAV	SAV	1.1	270.9	3.486576307	Y
883	K075	FB3R	3-Nov-11	EOW	EOW	1088	142	NA	wet	14	OAS	SAV	Savanna	5	Ordnance Annex, NBG	cornsilk3	21	1087	F	140	MJC	SAV	SAV	0	140	-0.109804891	N
884	K076	FB3R	3-Nov-11	RGL	RGL	896	66	NA	wet	14	OAS	SAV	Savanna	5	Ordnance Annex, NBG	cornsilk3	21	901	M	64	MJC	SAV	SAV	0	64	-0.4743548	N
885	K077	FB3R	7-Nov-11	JCS	JCS	890	75	NA	wet	14	OAS	SAV	Savanna	5	Ordnance Annex, NBG	cornsilk3	21	905	M	74	EOW	SAV	SAV	0	74	0.477648083	N
886	K078	FB3R	9-Nov-11	EOW	EOW	1071	148	NA	wet	14	OAS	SAV	Savanna	5	Ordnance Annex, NBG	cornsilk3	21	1070	F	147	EOW	SAV	SAV	0	147	0.73369938	N
887	K079	FB3R	9-Nov-11	EOW	EOW	1023	127	NA	wet	14	OAS	SAV	Savanna	5	Ordnance Annex, NBG	cornsilk3	21	1030	M	124	EOW	SAV	SAV	0	124	0.629262363	N
888	K080	FB3R	9-Nov-11	EOW	EOW	1175	191	NA	wet	14	OAS	SAV	Savanna	5	Ordnance Annex, NBG	cornsilk3	21	1174	M	191	EOW	SAV	SAV	0	191	-0.248777111	N
889	K081	FB3R	9-Nov-11	MJC	MJC	944	83	NA	wet	14	OAS	SAV	Savanna	5	Ordnance Annex, NBG	cornsilk3	21	954	F	82	EOW	SAV	SAV	0.1	81.9	-0.213579907	Y
890	K082	FB3R	14-Nov-11	TJH	TJH	530	17	NA	wet	14	OAS	SAV	Savanna	5	Ordnance Annex, NBG	cornsilk3	21	535	F	16	TJH	SAV	SAV	0.2	15.8	-0.109531831	Y
891	K083	FB3R	14-Nov-11	TJH	TJH	1177	192	NA	wet	14	OAS	SAV	Savanna	5	Ordnance Annex, NBG	cornsilk3	21	1175	M	191	TJH	SAV	SAV	8.7	182.3	-0.619591817	Y
892	K084	FB3R	14-Nov-11	JJC	JJC	763	39	NA	wet	14	OAS	SAV	Savanna	5	Ordnance Annex, NBG	cornsilk3	21	769	F	37	TJH	SAV	SAV	0	37	-0.646622076	N
893	K085	FB3R	14-Nov-11	JJC	JJC	630	25	NA	wet	14	OAS	SAV	Savanna	5	Ordnance Annex, NBG	cornsilk3	21	631	F	23	TJH	SAV	SAV	0	23	-0.181947492	N
894	K086	FB3R	15-Nov-11	TJH	TJH	699	28	NA	wet	14	OAS	SAV	Savanna	5	Ordnance Annex, NBG	cornsilk3	21	703	M	27	EOW	SAV	SAV	0.3	26.7	-1.145283722	Y
895	K087	FB3R	15-Nov-11	MJC	MJC	763	38	NA	wet	14	OAS	SAV	Savanna	5	Ordnance Annex, NBG	cornsilk3	21	769	F	39	EOW	SAV	SAV	0.2	38.8	-0.296661465	Y
896	K088	FB3R	15-Nov-11	MJC	MJC	787	41	NA	wet	14	OAS	SAV	Savanna	5	Ordnance Annex, NBG	cornsilk3	21	792	F	41	EOW	SAV	SAV	0	41	-0.559409659	N
897	K089	FB3R	15-Nov-11	JJC	JJC	1563	500	NA	wet	14	OAS	SAV	Savanna	5	Ordnance Annex, NBG	cornsilk3	21	1563	M	491	EOW	SAV	SAV	3	488	-2.70382368	Y
898	K090	FB3R	15-Nov-11	EOW	EOW	864	53	NA	wet	14	OAS	SAV	Savanna	5	Ordnance Annex, NBG	cornsilk3	21	871	F	53	EOW	SAV	SAV	0	53	-0.981874381	N
899	K091	FB3R	16-Nov-11	RGL	RGL	880	65	NA	wet	14	OAS	SAV	Savanna	5	Ordnance Annex, NBG	cornsilk3	21	886	M	60	JJC	SAV	SAV	0.8	59.2	-0.607734274	Y
900	K092	FB3R	16-Nov-11	RGL	RGL	658	37	NA	wet	14	OAS	SAV	Savanna	5	Ordnance Annex, NBG	cornsilk3	21	657	F	26	JJC	SAV	SAV	0.2	25.8	-0.080413054	Y
901	K093	FB3R	16-Nov-11	TJH	TJH	901	60	NA	wet	14	OAS	SAV	Savanna	5	Ordnance Annex, NBG	cornsilk3	21	895	M	57	JJC	SAV	SAV	0	57	-1.15132316	N
902	K094	FB3R	16-Nov-11	TJH	TJH	382	6	NA	wet	14	OAS	SAV	Savanna	5	Ordnance Annex, NBG	cornsilk3	21	388	M	7	JJC	SAV	SAV	0	7	0.000108258	N
903	K095	FB3R	16-Nov-11	TJH	TJH	725	34	NA	wet	14	OAS	SAV	Savanna	5	Ordnance Annex, NBG	cornsilk3	21	729	F	33	JJC	SAV	SAV	0.4	32.6	-0.42223594	Y
904	K096	FB3R	16-Nov-11	TJH	TJH	1010	88	NA	wet	14	OAS	SAV	Savanna	5	Ordnance Annex, NBG	cornsilk3	21	1012	M	84	JJC	SAV	SAV	0	84	-1.718892787	N
905	K097	FB3R	16-Nov-11	TJH	TJH	731	31	NA	wet	14	OAS	SAV	Savanna	5	Ordnance Annex, NBG	cornsilk3	21	736	F	30	JJC	SAV	SAV	0	30	-1.236455243	N
906	K098	FB3R	17-Nov-11	TJH	TJH	743	37	NA	wet	14	OAS	SAV	Savanna	5	Ordnance Annex, NBG	cornsilk3	21	744	F	35	RGL	SAV	SAV	0	35	-0.33183658	N
907	K099	FB3R	17-Nov-11	TJH	TJH	796	47	NA	wet	14	OAS	SAV	Savanna	5	Ordnance Annex, NBG	cornsilk3	21	789	M	48	RGL	SAV	SAV	0.6	47.4	0.596622572	Y
908	K100	FB3R	17-Nov-11	PML	PML	575	18	NA	wet	14	OAS	SAV	Savanna	5	Ordnance Annex, NBG	cornsilk3	21	573	F	18	RGL	SAV	SAV	0	18	-0.302427629	N
909	L001	NSOP	15-Feb-11	EOW	EOW	643	30	NA	dry	11	OPT	LEU	Leucaena	8	Orote Point, NBG	indianred4	25	629	M	30	GRH	FOR	FOR	0	30	1.832964797	N
910	L002	NSOP	15-Feb-11	EOW	EOW	839	54	NA	dry	11	OPT	LEU	Leucaena	8	Orote Point, NBG	indianred4	25	835	M	54	PML	FOR	FOR	0	54	0.212563959	N
911	L003	NSOP	15-Feb-11	EOW	EOW	860	56	NA	dry	11	OPT	LEU	Leucaena	8	Orote Point, NBG	indianred4	25	860	M	57	GRH	FOR	FOR	0	57	-0.122676998	N
912	L004	NSOP	15-Feb-11	EOW	EOW	645	26	NA	dry	11	OPT	LEU	Leucaena	8	Orote Point, NBG	indianred4	25	643	F	27	PML	FOR	FOR	0	27	0.655290406	N
913	L005	NSOP	15-Feb-11	EOW	EOW	1015	87	NA	dry	11	OPT	LEU	Leucaena	8	Orote Point, NBG	indianred4	25	997	M	85	GRH	FOR	FOR	0	85	-1.195830124	N
914	L006	NSOP	15-Feb-11	PML	PML	612	27	NA	dry	11	OPT	LEU	Leucaena	8	Orote Point, NBG	indianred4	25	619	F	27	PML	FOR	FOR	0	27	1.344274373	N
915	L007	NSOP	15-Feb-11	PML	PML	816	49	NA	dry	11	OPT	LEU	Leucaena	8	Orote Point, NBG	indianred4	25	806	F	46	GRH	FOR	FOR	0	46	-0.120136357	N
916	L008	NSOP	15-Feb-11	TJH	TJH	625	31	NA	dry	11	OPT	LEU	Leucaena	8	Orote Point, NBG	indianred4	25	615	M	29	PML	FOR	FOR	0	29	1.985988439	N
917	L009	NSOP	15-Feb-11	TJH	TJH	873	71	NA	dry	11	OPT	LEU	Leucaena	8	Orote Point, NBG	indianred4	25	863	F	65	GRH	FOR	FOR	3.9	61.1	0.300938165	Y
918	L010	NSOP	15-Feb-11	AMG	AMG	655	30	NA	dry	11	OPT	LEU	Leucaena	8	Orote Point, NBG	indianred4	25	654	M	31	PML	FOR	FOR	0	31	1.358152909	N
919	L011	NSOP	15-Feb-11	GRH	GRH	1101	148	NA	dry	11	OPT	LEU	Leucaena	8	Orote Point, NBG	indianred4	25	1095	F	145	GRH	FOR	FOR	0	145	-0.078080734	N
920	L012	NSOP	15-Feb-11	GRH	GRH	464	15	NA	dry	11	OPT	LEU	Leucaena	8	Orote Point, NBG	indianred4	25	466	M	15	GRH	FOR	FOR	0	15	1.86879492	N
921	L013	NSOP	28-Feb-11	AMG	AMG	1082	106	NA	dry	11	OPT	LEU	Leucaena	8	Orote Point, NBG	indianred4	25	1056	M	101	MJC	FOR	FOR	0	101	-1.630656817	N
922	L014	NSOP	28-Feb-11	AMG	AMG	1205	217	NA	dry	11	OPT	LEU	Leucaena	8	Orote Point, NBG	indianred4	25	1210	M	214	EOW	FOR	FOR	0	214	-0.387180967	N
923	L015	NSOP	28-Feb-11	EOW	EOW	860	62	NA	dry	11	OPT	LEU	Leucaena	8	Orote Point, NBG	indianred4	25	858	F	61	MJC	FOR	FOR	0.3	60.7	0.399401981	Y
924	L016	NSOP	28-Feb-11	EOW	EOW	960	98	NA	dry	11	OPT	LEU	Leucaena	8	Orote Point, NBG	indianred4	25	951	M	96	EOW	FOR	FOR	0	96	1.044605411	N
925	L017	NSOP	28-Feb-11	EOW	EOW	703	36	NA	dry	11	OPT	LEU	Leucaena	8	Orote Point, NBG	indianred4	25	709	M	36	EOW	FOR	FOR	0	36	0.884152228	N
926	L018	NSOP	28-Feb-11	MJC	MJC	525	18	NA	dry	11	OPT	LEU	Leucaena	8	Orote Point, NBG	indianred4	25	522	F	19	EOW	FOR	FOR	0	19	1.660666272	N
927	L019	NSOP	28-Feb-11	MJC	MJC	690	33	NA	dry	11	OPT	LEU	Leucaena	8	Orote Point, NBG	indianred4	25	675	M	33	EOW	FOR	FOR	0	33	1.217838326	N
928	L020	NSOP	28-Feb-11	EOW	EOW	829	51	NA	dry	11	OPT	LEU	Leucaena	8	Orote Point, NBG	indianred4	25	828	M	51	MJC	FOR	FOR	0	51	-0.003436962	N
929	L021	NSOP	28-Feb-11	EOW	EOW	643	26	NA	dry	11	OPT	LEU	Leucaena	8	Orote Point, NBG	indianred4	25	639	M	26	MJC	FOR	FOR	0	26	0.491856017	N
930	L022	NSOP	28-Feb-11	TJH	TJH	830	53	NA	dry	11	OPT	LEU	Leucaena	8	Orote Point, NBG	indianred4	25	810	M	48	EOW	FOR	FOR	0	48	0.07655102	N
931	L023	NSOP	28-Feb-11	TJH	TJH	1095	134	NA	dry	11	OPT	LEU	Leucaena	8	Orote Point, NBG	indianred4	25	1084	M	129	MJC	FOR	FOR	0	129	-0.627448159	N
932	L024	NSOP	28-Feb-11	PML	PML	599	25	NA	dry	11	OPT	LEU	Leucaena	8	Orote Point, NBG	indianred4	25	585	M	24	EOW	FOR	FOR	0	24	1.463305761	N
933	L025	NSOP	25-Apr-11	JCS	JCS	612	23	NA	dry	11	OPT	LEU	Leucaena	8	Orote Point, NBG	indianred4	25	608	F	23	PML	FOR	FOR	0	23	0.480382724	N
934	L026	NSOP	25-Apr-11	JCS	JCS	866	68	NA	dry	11	OPT	LEU	Leucaena	8	Orote Point, NBG	indianred4	25	850	F	65	MJC	FOR	FOR	0.1	64.9	1.127164257	Y
935	L027	NSOP	25-Apr-11	JCS	JCS	980	91	NA	dry	11	OPT	LEU	Leucaena	8	Orote Point, NBG	indianred4	25	961	M	90	PML	FOR	FOR	0	90	0.27623284	N
936	L028	NSOP	25-Apr-11	JCS	JCS	584	26	NA	dry	11	OPT	LEU	Leucaena	8	Orote Point, NBG	indianred4	25	590	M	24	MJC	FOR	FOR	0	24	1.316955366	N
937	L029	NSOP	25-Apr-11	JCS	JCS	556	23	NA	dry	11	OPT	LEU	Leucaena	8	Orote Point, NBG	indianred4	25	562	M	23	PML	FOR	FOR	0.3	22.7	1.734611344	Y
938	L030	NSOP	25-Apr-11	JCS	JCS	631	29	NA	dry	11	OPT	LEU	Leucaena	8	Orote Point, NBG	indianred4	25	639	F	29	MJC	FOR	FOR	0	29	1.296352297	N
939	L031	NSOP	25-Apr-11	EOW	EOW	575	23	NA	dry	11	OPT	LEU	Leucaena	8	Orote Point, NBG	indianred4	25	572	M	22	PML	FOR	FOR	0	22	1.205609835	N
940	L032	NSOP	25-Apr-11	EOW	EOW	519	20	NA	dry	11	OPT	LEU	Leucaena	8	Orote Point, NBG	indianred4	25	517	F	16	MJC	FOR	FOR	0.1	15.9	0.509766641	Y
941	L033	NSOP	25-Apr-11	EOW	EOW	540	20	NA	dry	11	OPT	LEU	Leucaena	8	Orote Point, NBG	indianred4	25	539	F	18	PML	FOR	FOR	0	18	0.726343108	N
942	L034	NSOP	25-Apr-11	MJC	MJC	575	27	NA	dry	11	OPT	LEU	Leucaena	8	Orote Point, NBG	indianred4	25	577	M	25	MJC	FOR	FOR	0.3	24.7	1.910480708	Y
943	L035	NSOP	25-Apr-11	JJC	JJC	985	102	NA	dry	11	OPT	LEU	Leucaena	8	Orote Point, NBG	indianred4	25	982	F	100	PML	FOR	FOR	0	100	0.438634995	N
944	L036	NSOP	25-Apr-11	JJC	JJC	662	30	NA	dry	11	OPT	LEU	Leucaena	8	Orote Point, NBG	indianred4	25	661	M	28	MJC	FOR	FOR	0	28	0.407993929	N
945	L037	NSOP	25-Apr-11	JJC	JJC	622	26	NA	dry	11	OPT	LEU	Leucaena	8	Orote Point, NBG	indianred4	25	617	M	25	MJC	FOR	FOR	0	25	0.834894222	N
946	L038	NSOP	25-Apr-11	JJC	JJC	630	25	NA	dry	11	OPT	LEU	Leucaena	8	Orote Point, NBG	indianred4	25	624	F	23	PML	FOR	FOR	0	23	0.019130292	N
947	L039	NSOP	25-Apr-11	JJC	JJC	1134	205	NA	dry	11	OPT	LEU	Leucaena	8	Orote Point, NBG	indianred4	25	1140	F	202	EOW	FOR	FOR	0	202	1.101638706	N
948	L040	NSOP	25-Apr-11	PML	PML	704	37	NA	dry	11	OPT	LEU	Leucaena	8	Orote Point, NBG	indianred4	25	704	M	36	EOW	FOR	FOR	0	36	1.027746113	N
949	L041	NSOP	25-Apr-11	TJH	TJH	1015	126	NA	dry	11	OPT	LEU	Leucaena	8	Orote Point, NBG	indianred4	25	1012	F	122	EOW	FOR	FOR	0	122	1.030588662	N
950	L042	NSOP	25-Apr-11	TJH	TJH	894	70	NA	dry	11	OPT	LEU	Leucaena	8	Orote Point, NBG	indianred4	25	890	M	66	EOW	FOR	FOR	3	63	-0.266989394	Y
951	L043	NSOP	25-Apr-11	TJH	TJH	856	63	NA	dry	11	OPT	LEU	Leucaena	8	Orote Point, NBG	indianred4	25	856	F	59	EOW	FOR	FOR	0	59	0.248855143	N
952	L044	NSOP	25-Apr-11	TJH	TJH	841	48	NA	dry	11	OPT	LEU	Leucaena	8	Orote Point, NBG	indianred4	25	829	F	45	EOW	FOR	FOR	0	45	-0.954832871	N
953	L045	NSOP	25-Apr-11	AMG	AMG	943	82	NA	dry	11	OPT	LEU	Leucaena	8	Orote Point, NBG	indianred4	25	946	F	81	EOW	FOR	FOR	0	81	-0.060505481	N
954	L046	NSOP	25-Apr-11	AMG	AMG	983	83	NA	dry	11	OPT	LEU	Leucaena	8	Orote Point, NBG	indianred4	25	993	M	79	EOW	FOR	FOR	0	79	-1.618680262	N
955	L047	NSOP	25-Apr-11	GRH	GRH	907	34	NA	dry	11	OPT	LEU	Leucaena	8	Orote Point, NBG	indianred4	25	911	M	65	PML	FOR	FOR	1.2	63.8	-0.791358793	Y
956	L048	NSOP	25-Apr-11	GRH	GRH	688	34	NA	dry	11	OPT	LEU	Leucaena	8	Orote Point, NBG	indianred4	25	694	F	34	MJC	FOR	FOR	0	34	0.89353841	N
957	L049	NSOP	25-Apr-11	GRH	GRH	938	88	NA	dry	11	OPT	LEU	Leucaena	8	Orote Point, NBG	indianred4	25	964	M	88	MJC	FOR	FOR	0	88	0.022869854	N
958	L050	NSOP	25-Apr-11	GRH	GRH	596	22	NA	dry	11	OPT	LEU	Leucaena	8	Orote Point, NBG	indianred4	25	599	F	21	PML	FOR	FOR	0	21	0.071015872	N
959	L051	NSOP	20-Jun-11	TJH	TJH	915	79	NA	wet	11	OPT	LEU	Leucaena	8	Orote Point, NBG	indianred4	25	915	F	75	TJH	FOR	FOR	0.4	74.6	0.243228672	Y
960	L052	NSOP	20-Jun-11	TJH	TJH	760	42	NA	wet	11	OPT	LEU	Leucaena	8	Orote Point, NBG	indianred4	25	761	M	41	TJH	FOR	FOR	0	41	0.341748882	N
961	L053	NSOP	20-Jun-11	TJH	TJH	691	35	NA	wet	11	OPT	LEU	Leucaena	8	Orote Point, NBG	indianred4	25	691	F	33	TJH	FOR	FOR	0.6	32.4	0.624420537	Y
962	L054	NSOP	20-Jun-11	MJC	MJC	769	47	NA	wet	11	OPT	LEU	Leucaena	8	Orote Point, NBG	indianred4	25	771	M	46	TJH	FOR	FOR	0	46	0.899321751	N
963	L055	NSOP	20-Jun-11	MJC	MJC	1123	165	NA	wet	11	OPT	LEU	Leucaena	8	Orote Point, NBG	indianred4	25	1130	M	160	TJH	FOR	FOR	0	160	-0.337012814	N
964	L056	NSOP	20-Jun-11	PML	PML	678	32	NA	wet	11	OPT	LEU	Leucaena	8	Orote Point, NBG	indianred4	25	686	M	31	TJH	FOR	FOR	0	31	0.44226916	N
965	L057	NSOP	20-Jun-11	PML	PML	1081	152	NA	wet	11	OPT	LEU	Leucaena	8	Orote Point, NBG	indianred4	25	1101	F	148	TJH	FOR	FOR	0	148	-0.096877344	N
966	L058	NSOP	20-Jun-11	GRH	GRH	655	27	NA	wet	11	OPT	LEU	Leucaena	8	Orote Point, NBG	indianred4	25	667	M	27	TJH	FOR	FOR	0.3	26.7	-0.11392658	Y
967	L059	NSOP	21-Jun-11	SRS	SRS	907	72	NA	wet	11	OPT	LEU	Leucaena	8	Orote Point, NBG	indianred4	25	927	F	72	EOW	FOR	FOR	0	72	-0.370651472	N
968	L060	NSOP	21-Jun-11	SRS	SRS	850	57	NA	wet	11	OPT	LEU	Leucaena	8	Orote Point, NBG	indianred4	25	877	M	55	PML	FOR	FOR	0	55	-0.885318255	N
969	L061	NSOP	21-Jun-11	JJC	JJC	870	66	NA	wet	11	OPT	LEU	Leucaena	8	Orote Point, NBG	indianred4	25	887	M	63	EOW	FOR	FOR	0	63	-0.178793483	N
970	L062	NSOP	21-Jun-11	JJC	JJC	778	45	NA	wet	11	OPT	LEU	Leucaena	8	Orote Point, NBG	indianred4	25	779	M	42	PML	FOR	FOR	0	42	-0.003391168	N
971	L063	NSOP	21-Jun-11	BML	BML	973	98	NA	wet	11	OPT	LEU	Leucaena	8	Orote Point, NBG	indianred4	25	982	F	95	EOW	FOR	FOR	0	95	0.060745507	N
972	L064	NSOP	21-Jun-11	BML	BML	960	89	NA	wet	11	OPT	LEU	Leucaena	8	Orote Point, NBG	indianred4	25	1004	M	89	PML	FOR	FOR	0	89	-1.060625227	N
973	L065	NSOP	21-Jun-11	BML	BML	905	76	NA	wet	11	OPT	LEU	Leucaena	8	Orote Point, NBG	indianred4	25	922	M	75	EOW	FOR	FOR	0	75	0.076954815	N
974	L066	NSOP	21-Jun-11	PML	PML	579	22	NA	wet	11	OPT	LEU	Leucaena	8	Orote Point, NBG	indianred4	25	583	F	22	PML	FOR	FOR	0	22	0.880969078	N
975	L067	NSOP	21-Jun-11	PML	PML	951	71	NA	wet	11	OPT	LEU	Leucaena	8	Orote Point, NBG	indianred4	25	951	F	70	EOW	FOR	FOR	0	70	-1.282355856	N
976	L068	NSOP	21-Jun-11	PML	PML	902	66	NA	wet	11	OPT	LEU	Leucaena	8	Orote Point, NBG	indianred4	25	910	M	67	PML	FOR	FOR	0	67	-0.401419728	N
977	L069	NSOP	21-Jun-11	PML	PML	629	31	NA	wet	11	OPT	LEU	Leucaena	8	Orote Point, NBG	indianred4	25	632	M	29	EOW	FOR	FOR	0.9	28.1	1.264828517	Y
978	L070	NSOP	21-Jun-11	EOW	EOW	627	29	NA	wet	11	OPT	LEU	Leucaena	8	Orote Point, NBG	indianred4	25	633	M	27	PML	FOR	FOR	0	27	0.941942402	N
979	L071	NSOP	21-Jun-11	EOW	EOW	926	65	NA	wet	11	OPT	LEU	Leucaena	8	Orote Point, NBG	indianred4	25	927	M	63	EOW	FOR	FOR	0	63	-1.35440793	N
980	L072	NSOP	21-Jun-11	EOW	EOW	819	47	NA	wet	11	OPT	LEU	Leucaena	8	Orote Point, NBG	indianred4	25	826	F	46	PML	FOR	FOR	0	46	-0.705048281	N
981	L073	NSOP	23-Jun-11	MJC	MJC	767	45	NA	wet	11	OPT	LEU	Leucaena	8	Orote Point, NBG	indianred4	25	767	F	43	TJH	FOR	FOR	0	43	0.51859605	N
982	L074	NSOP	23-Jun-11	MJC	MJC	769	39	NA	wet	11	OPT	LEU	Leucaena	8	Orote Point, NBG	indianred4	25	775	F	38	EOW	FOR	FOR	0	38	-0.624437344	N
983	L075	NSOP	23-Jun-11	JCS	JCS	694	31	NA	wet	11	OPT	LEU	Leucaena	8	Orote Point, NBG	indianred4	25	703	M	30	TJH	FOR	FOR	0	30	-0.286752317	N
984	L076	NSOP	12-Sep-11	EOW	EOW	659	29	NA	wet	11	OPT	LEU	Leucaena	8	Orote Point, NBG	indianred4	25	658	M	27	EOW	FOR	FOR	0.3	26.7	0.143588112	Y
985	L077	NSOP	12-Sep-11	JJC	JJC	738	34	NA	wet	11	OPT	LEU	Leucaena	8	Orote Point, NBG	indianred4	25	741	M	34	EOW	FOR	FOR	0.4	33.6	-0.545900607	Y
986	L078	NSOP	22-Sep-11	MJC	MJC	1025	94	NA	wet	11	OPT	LEU	Leucaena	8	Orote Point, NBG	indianred4	25	1037	M	94	PML	FOR	FOR	0	94	-1.613393772	N
987	L080	NSOP	22-Sep-11	MJC	MJC	737	38	NA	wet	11	OPT	LEU	Leucaena	8	Orote Point, NBG	indianred4	25	746	F	38	PML	FOR	FOR	1.4	36.6	-0.060333676	Y
988	L081	NSOP	22-Sep-11	MJC	MJC	775	44	NA	wet	11	OPT	LEU	Leucaena	8	Orote Point, NBG	indianred4	25	783	F	44	PML	FOR	FOR	0	44	0.222961721	N
989	L082	NSOP	22-Sep-11	PML	PML	612	24	NA	wet	11	OPT	LEU	Leucaena	8	Orote Point, NBG	indianred4	25	610	M	24	PML	FOR	FOR	0	24	0.736117471	N
990	L083	NSOP	22-Sep-11	PML	PML	783	47	NA	wet	11	OPT	LEU	Leucaena	8	Orote Point, NBG	indianred4	25	810	F	46	PML	FOR	FOR	0	46	-0.23699544	N
991	L084	NSOP	22-Sep-11	PML	PML	835	58	NA	wet	11	OPT	LEU	Leucaena	8	Orote Point, NBG	indianred4	25	846	M	58	PML	FOR	FOR	0.3	57.7	0.378228691	Y
992	L085	NSOP	22-Sep-11	EOW	EOW	706	39	NA	wet	11	OPT	LEU	Leucaena	8	Orote Point, NBG	indianred4	25	706	M	41	PML	FOR	FOR	0.9	40.1	1.764931345	Y
993	L086	NSOP	22-Sep-11	EOW	EOW	624	27	NA	wet	11	OPT	LEU	Leucaena	8	Orote Point, NBG	indianred4	25	625	M	30	PML	FOR	FOR	1.2	28.8	1.647134227	Y
994	L087	NSOP	22-Sep-11	EOW	EOW	822	64	NA	wet	11	OPT	LEU	Leucaena	8	Orote Point, NBG	indianred4	25	827	M	57	PML	FOR	FOR	0	57	0.845274846	N
995	L088	NSOP	22-Sep-11	EOW	EOW	704	38	NA	wet	11	OPT	LEU	Leucaena	8	Orote Point, NBG	indianred4	25	706	M	34	PML	FOR	FOR	0.4	33.6	0.462034782	Y
996	L089	NSOP	22-Sep-11	EOW	EOW	670	36	NA	wet	11	OPT	LEU	Leucaena	8	Orote Point, NBG	indianred4	25	672	M	27	PML	FOR	FOR	0.8	26.2	-0.396275732	Y
997	L090	NSOP	26-Sep-11	EOW	EOW	966	100	NA	wet	11	OPT	LEU	Leucaena	8	Orote Point, NBG	indianred4	25	962	F	98	PML	FOR	FOR	1.8	96.2	0.73776481	Y
998	L091	NSOP	26-Sep-11	EOW	EOW	572	19	NA	wet	11	OPT	LEU	Leucaena	8	Orote Point, NBG	indianred4	25	575	M	18	JJC	FOR	FOR	0	18	-0.361641295	N
999	L092	NSOP	26-Sep-11	JCS	JCS	931	69	NA	wet	11	OPT	LEU	Leucaena	8	Orote Point, NBG	indianred4	25	932	M	66	PML	FOR	FOR	0	66	-1.158498937	N
1000	L093	NSOP	26-Sep-11	JCS	JCS	704	37	NA	wet	11	OPT	LEU	Leucaena	8	Orote Point, NBG	indianred4	25	712	M	35	JJC	FOR	FOR	1.1	33.9	0.355144974	Y
1001	L094	NSOP	26-Sep-11	MJC	MJC	949	80	NA	wet	11	OPT	LEU	Leucaena	8	Orote Point, NBG	indianred4	25	945	M	78	PML	FOR	FOR	1.4	76.6	-0.442656734	Y
1002	L095	NSOP	26-Sep-11	MJC	MJC	728	40	NA	wet	11	OPT	LEU	Leucaena	8	Orote Point, NBG	indianred4	25	732	M	41	JJC	FOR	FOR	0.2	40.8	1.144253116	Y
1003	L096	NSOP	26-Sep-11	PML	PML	703	34	NA	wet	11	OPT	LEU	Leucaena	8	Orote Point, NBG	indianred4	25	715	M	33	PML	FOR	FOR	0	33	0.070663525	N
1004	L097	NSOP	26-Sep-11	PML	PML	544	20	NA	wet	11	OPT	LEU	Leucaena	8	Orote Point, NBG	indianred4	25	545	F	17	JJC	FOR	FOR	0	17	0.120057489	N
1005	L098	NSOP	27-Sep-11	PML	PML	1068	124	NA	wet	11	OPT	LEU	Leucaena	8	Orote Point, NBG	indianred4	25	1073	M	120	TJH	FOR	FOR	0	120	-0.847034982	N
1006	L099	NSOP	27-Sep-11	PML	PML	751	41	NA	wet	11	OPT	LEU	Leucaena	8	Orote Point, NBG	indianred4	25	765	M	39	TJH	FOR	FOR	0.2	38.8	-0.180572898	Y
1007	L100	NSOP	27-Sep-11	JJC	JJC	1085	135	NA	wet	11	OPT	LEU	Leucaena	8	Orote Point, NBG	indianred4	25	1094	M	139	TJH	FOR	FOR	0	139	-0.361104116	N
1008	M001	MTRS	14-Apr-11	MJC	MJC	907	66	NA	dry	13	MTR	SAV	Savanna	6	Mount Tenjo	cornsilk3	21	907	M	69	EOW	SAV	SAV	0	69	-0.096542428	N
1009	M002	MTRS	14-Apr-11	JJC	JJC	654	26	NA	dry	13	MTR	SAV	Savanna	6	Mount Tenjo	cornsilk3	21	650	M	25	EOW	SAV	SAV	0	25	-0.112136649	N
1010	M003	MTRS	14-Apr-11	JJC	JJC	510	14	NA	dry	13	MTR	SAV	Savanna	6	Mount Tenjo	cornsilk3	21	508	M	15	EOW	SAV	SAV	0	15	0.375909713	N
1011	M004	MTRS	14-Apr-11	TJH	TJH	749	29	NA	dry	13	MTR	SAV	Savanna	6	Mount Tenjo	cornsilk3	21	743	M	30	EOW	SAV	SAV	0	30	-1.438601157	N
1012	M005	MTRS	14-Apr-11	TJH	TJH	555	20	NA	dry	13	MTR	SAV	Savanna	6	Mount Tenjo	cornsilk3	21	553	F	17	EOW	SAV	SAV	0	17	-0.124145483	N
1013	M006	MTRS	14-Apr-11	GRH	GRH	482	14	NA	dry	13	MTR	SAV	Savanna	6	Mount Tenjo	cornsilk3	21	465	F	14	EOW	SAV	SAV	0.5	13.5	1.131076912	Y
1014	M007	MTRS	14-Apr-11	GRH	GRH	552	17	NA	dry	13	MTR	SAV	Savanna	6	Mount Tenjo	cornsilk3	21	556	F	18	EOW	SAV	SAV	0	18	0.206100961	N
1015	M008	MTRS	14-Apr-11	GRH	GRH	786	41	NA	dry	13	MTR	SAV	Savanna	6	Mount Tenjo	cornsilk3	21	787	M	41	EOW	SAV	SAV	0	41	-0.413742507	N
1016	M009	MTRS	27-Apr-11	MJC	MJC	827	55	NA	dry	13	MTR	SAV	Savanna	6	Mount Tenjo	cornsilk3	21	825	F	53	PML	SAV	SAV	0	53	0.367803939	N
1017	M010	MTRS	27-Apr-11	MJC	MJC	815	49	NA	dry	13	MTR	SAV	Savanna	6	Mount Tenjo	cornsilk3	21	817	M	47	GRH	SAV	SAV	0	47	-0.283210551	N
1018	M011	MTRS	27-Apr-11	TJH	TJH	646	28	NA	dry	13	MTR	SAV	Savanna	6	Mount Tenjo	cornsilk3	21	650	M	25	PML	SAV	SAV	0	25	-0.112136649	N
1019	M012	MTRS	27-Apr-11	TJH	TJH	515	21	NA	dry	13	MTR	SAV	Savanna	6	Mount Tenjo	cornsilk3	21	515	M	19	GRH	SAV	SAV	0	19	1.887091261	N
1020	M013	MTRS	5-May-11	MJC	MJC	554	21	NA	dry	13	MTR	SAV	Savanna	6	Mount Tenjo	cornsilk3	21	556	M	19	JJC	SAV	SAV	0	19	0.604426606	N
1021	M014	MTRS	5-May-11	AMG	AMG	587	21	NA	dry	13	MTR	SAV	Savanna	6	Mount Tenjo	cornsilk3	21	595	F	20	TJH	SAV	SAV	0	20	-0.17208989	N
1022	M015	MTRS	5-May-11	AMG	AMG	485	15	NA	dry	13	MTR	SAV	Savanna	6	Mount Tenjo	cornsilk3	21	489	F	14	TJH	SAV	SAV	0	14	0.516342719	N
1023	M016	MTRS	5-May-11	AMG	AMG	570	18	NA	dry	13	MTR	SAV	Savanna	6	Mount Tenjo	cornsilk3	21	576	M	18	JJC	SAV	SAV	0	18	-0.391205775	N
1024	M017	MTRS	5-May-11	EOW	EOW	637	26	NA	dry	13	MTR	SAV	Savanna	6	Mount Tenjo	cornsilk3	21	625	M	24	TJH	SAV	SAV	0	24	0.303929418	N
1025	M018	MTRS	5-May-11	EOW	EOW	857	60	NA	dry	13	MTR	SAV	Savanna	6	Mount Tenjo	cornsilk3	21	858	M	60	JJC	SAV	SAV	0	60	0.313948482	N
1026	M019	MTRS	5-May-11	EOW	EOW	769	60	NA	dry	13	MTR	SAV	Savanna	6	Mount Tenjo	cornsilk3	21	761	F	44	TJH	SAV	SAV	0	44	0.862004729	N
1027	M020	MTRS	9-May-11	TJH	TJH	590	21	NA	dry	13	MTR	SAV	Savanna	6	Mount Tenjo	cornsilk3	21	590	M	19	EOW	SAV	SAV	0.2	18.8	-0.482099763	Y
1028	M021	MTRS	9-May-11	EOW	EOW	612	25	NA	dry	13	MTR	SAV	Savanna	6	Mount Tenjo	cornsilk3	21	606	F	25	EOW	SAV	SAV	1.7	23.3	0.633719803	Y
1029	M022	MTRS	9-May-11	EOW	EOW	575	24	NA	dry	13	MTR	SAV	Savanna	6	Mount Tenjo	cornsilk3	21	582	F	18	TJH	SAV	SAV	0	18	-0.568034596	N
1030	M023	MTRS	9-May-11	EOW	EOW	669	30	NA	dry	13	MTR	SAV	Savanna	6	Mount Tenjo	cornsilk3	21	672	M	27	EOW	SAV	SAV	0	27	-0.174688207	N
1031	M024	MTRS	10-May-11	MJC	MJC	607	19	NA	dry	13	MTR	SAV	Savanna	6	Mount Tenjo	cornsilk3	21	603	F	17	GRH	SAV	SAV	0	17	-1.601825206	N
1032	M025	MTRS	10-May-11	TJH	TJH	612	22	NA	dry	13	MTR	SAV	Savanna	6	Mount Tenjo	cornsilk3	21	617	F	21	MJC	SAV	SAV	0	21	-0.44960725	N
1033	M026	MTRS	10-May-11	EOW	EOW	921	76	NA	dry	13	MTR	SAV	Savanna	6	Mount Tenjo	cornsilk3	21	923	M	76	GRH	SAV	SAV	0	76	0.145159794	N
1034	M027	MTRS	10-May-11	EOW	EOW	799	44	NA	dry	13	MTR	SAV	Savanna	6	Mount Tenjo	cornsilk3	21	789	M	43	MJC	SAV	SAV	0	43	-0.121108523	N
1035	M028	MTRS	10-May-11	PML	PML	663	28	NA	dry	13	MTR	SAV	Savanna	6	Mount Tenjo	cornsilk3	21	668	M	27	GRH	SAV	SAV	0.2	26.8	-0.11499936	Y
1036	M029	MTRS	10-May-11	PML	PML	565	21	NA	dry	13	MTR	SAV	Savanna	6	Mount Tenjo	cornsilk3	21	574	F	19	MJC	SAV	SAV	0.3	18.7	-0.050975942	Y
1037	M030	MTRS	12-May-11	AMG	AMG	1290	284	NA	dry	13	MTR	SAV	Savanna	6	Mount Tenjo	cornsilk3	21	1295	M	279	EOW	SAV	SAV	0	279	-0.659895568	N
1038	M031	MTRS	12-May-11	GRH	GRH	626	26	NA	dry	13	MTR	SAV	Savanna	6	Mount Tenjo	cornsilk3	21	633	M	26	EOW	SAV	SAV	0	26	0.663900733	N
1039	M032	MTRS	12-May-11	EOW	EOW	1005	117	NA	dry	13	MTR	SAV	Savanna	6	Mount Tenjo	cornsilk3	21	1006	M	116	EOW	SAV	SAV	0	116	0.833238853	N
1040	M033	MTRS	12-May-11	PML	PML	755	38	NA	dry	13	MTR	SAV	Savanna	6	Mount Tenjo	cornsilk3	21	767	M	37	EOW	SAV	SAV	0	37	-0.588567478	N
1041	M034	MTRS	12-May-11	PML	PML	645	25	NA	dry	13	MTR	SAV	Savanna	6	Mount Tenjo	cornsilk3	21	643	M	24	EOW	SAV	SAV	0	24	-0.212444286	N
1042	M035	MTRS	12-May-11	MJC	MJC	918	68	NA	dry	13	MTR	SAV	Savanna	6	Mount Tenjo	cornsilk3	21	922	M	66	EOW	SAV	SAV	0	66	-0.864823011	N
1043	M036	MTRS	12-May-11	MJC	MJC	623	24	NA	dry	13	MTR	SAV	Savanna	6	Mount Tenjo	cornsilk3	21	629	F	22	EOW	SAV	SAV	0	22	-0.452017839	N
1044	M037	MTRS	16-May-11	PML	PML	659	30	NA	dry	13	MTR	SAV	Savanna	6	Mount Tenjo	cornsilk3	21	685	M	30	MJC	SAV	SAV	0.1	29.9	0.204745639	Y
1045	M038	MTRS	16-May-11	PML	PML	1068	159	NA	dry	13	MTR	SAV	Savanna	6	Mount Tenjo	cornsilk3	21	1069	M	155	MJC	SAV	SAV	16.1	138.9	0.344696477	Y
1046	M039	MTRS	16-May-11	PML	PML	606	23	NA	dry	13	MTR	SAV	Savanna	6	Mount Tenjo	cornsilk3	21	617	F	22	MJC	SAV	SAV	0	22	-0.106883604	N
1047	M040	MTRS	16-May-11	GRH	GRH	792	43	NA	dry	13	MTR	SAV	Savanna	6	Mount Tenjo	cornsilk3	21	796	M	40	MJC	SAV	SAV	0	40	-0.8579427	N
1048	M041	MTRS	18-May-11	PML	PML	1041	117	NA	dry	13	MTR	SAV	Savanna	6	Mount Tenjo	cornsilk3	21	1043	M	111	MJC	SAV	SAV	0	111	-0.561568894	N
1049	M042	MTRS	18-May-11	PML	PML	1261	200	NA	dry	13	MTR	SAV	Savanna	6	Mount Tenjo	cornsilk3	21	1264	M	196	TJH	SAV	SAV	0	196	-2.462532988	N
1050	M043	MTRS	18-May-11	AMG	AMG	1012	110	NA	dry	13	MTR	SAV	Savanna	6	Mount Tenjo	cornsilk3	21	1017	M	107	MJC	SAV	SAV	0.8	106.2	-0.136201631	Y
1051	M044	MTRS	18-May-11	GRH	GRH	615	20	NA	dry	13	MTR	SAV	Savanna	6	Mount Tenjo	cornsilk3	21	621	F	20	TJH	SAV	SAV	0	20	-0.924236697	N
1052	M045	MTRS	18-May-11	GRH	GRH	594	19	NA	dry	13	MTR	SAV	Savanna	6	Mount Tenjo	cornsilk3	21	595	F	19	TJH	SAV	SAV	0	19	-0.549979378	N
1053	M046	MTRS	19-May-11	TJH	TJH	815	43	NA	dry	13	MTR	SAV	Savanna	6	Mount Tenjo	cornsilk3	21	808	M	41	JJC	SAV	SAV	0.1	40.9	-1.044290732	Y
1054	M047	MTRS	19-May-11	TJH	TJH	802	47	NA	dry	13	MTR	SAV	Savanna	6	Mount Tenjo	cornsilk3	21	800	M	46	JJC	SAV	SAV	0	46	0.055026916	N
1055	M048	MTRS	19-May-11	JJC	JJC	565	21	NA	dry	13	MTR	SAV	Savanna	6	Mount Tenjo	cornsilk3	21	570	M	18	JJC	SAV	SAV	0	18	-0.213386704	N
1056	M049	MTRS	23-May-11	GRH	GRH	1185	242	NA	dry	13	MTR	SAV	Savanna	6	Mount Tenjo	cornsilk3	21	1167	M	225	PML	SAV	SAV	0	225	1.150043239	N
1057	M050	MTRS	23-May-11	AMG	AMG	1105	166	NA	dry	13	MTR	SAV	Savanna	6	Mount Tenjo	cornsilk3	21	1114	M	164	PML	SAV	SAV	0	164	0.293113759	N
1058	M051	MTRS	28-Jul-11	JJC	JJC	736	35	NA	wet	13	MTR	SAV	Savanna	6	Mount Tenjo	cornsilk3	21	731	M	32	PML	SAV	SAV	0.1	31.9	-0.639809187	Y
1059	M052	MTRS	28-Jul-11	TJH	TJH	555	21	NA	wet	13	MTR	SAV	Savanna	6	Mount Tenjo	cornsilk3	21	555	F	19	PML	SAV	SAV	0.1	18.9	0.595792275	Y
1060	M053	MTRS	1-Aug-11	MJC	MJC	753	36	NA	wet	13	MTR	SAV	Savanna	6	Mount Tenjo	cornsilk3	21	757	M	33	GRH	SAV	SAV	0	33	-1.141493163	N
1061	M054	MTRS	1-Aug-11	MJC	MJC	925	90	NA	wet	13	MTR	SAV	Savanna	6	Mount Tenjo	cornsilk3	21	925	M	88	TJH	SAV	SAV	0	88	1.166474962	N
1062	M055	MTRS	1-Aug-11	PML	PML	845	63	NA	wet	13	MTR	SAV	Savanna	6	Mount Tenjo	cornsilk3	21	846	F	59	GRH	SAV	SAV	0	59	0.542372563	N
1063	M056	MTRS	1-Aug-11	MJC	MJC	610	25	NA	wet	13	MTR	SAV	Savanna	6	Mount Tenjo	cornsilk3	21	602	F	24	TJH	SAV	SAV	0.7	23.3	0.749616683	Y
1064	M057	MTRS	1-Aug-11	PML	PML	1035	112	NA	wet	13	MTR	SAV	Savanna	6	Mount Tenjo	cornsilk3	21	1030	F	107	GRH	SAV	SAV	0	107	-0.457055794	N
1065	M058	MTRS	9-Aug-11	SRS	SRS	621	24	NA	wet	13	MTR	SAV	Savanna	6	Mount Tenjo	cornsilk3	21	625	M	22	JJC	SAV	SAV	0	22	-0.337103393	N
1066	M059	MTRS	9-Aug-11	SRS	SRS	846	58	NA	wet	13	MTR	SAV	Savanna	6	Mount Tenjo	cornsilk3	21	860	F	57	JJC	SAV	SAV	1.8	55.2	-0.359078986	Y
1067	M060	MTRS	9-Aug-11	TJH	TJH	856	69	NA	wet	13	MTR	SAV	Savanna	6	Mount Tenjo	cornsilk3	21	865	M	67	JJC	SAV	SAV	0	67	0.921302175	N
1068	M061	MTRS	9-Aug-11	JJC	JJC	810	46	NA	wet	13	MTR	SAV	Savanna	6	Mount Tenjo	cornsilk3	21	812	M	44	JJC	SAV	SAV	0	44	-0.622935535	N
1069	M062	MTRS	9-Aug-11	JJC	JJC	599	23	NA	wet	13	MTR	SAV	Savanna	6	Mount Tenjo	cornsilk3	21	606	F	22	JJC	SAV	SAV	0.2	21.8	0.14347935	Y
1070	M063	MTRS	9-Aug-11	BML	BML	733	34	NA	wet	13	MTR	SAV	Savanna	6	Mount Tenjo	cornsilk3	21	735	M	33	JJC	SAV	SAV	0	33	-0.505426047	N
1071	M064	MTRS	17-Aug-11	MJC	MJC	689	30	NA	wet	13	MTR	SAV	Savanna	6	Mount Tenjo	cornsilk3	21	688	M	30	PML	SAV	SAV	0	30	0.143400543	N
1072	M065	MTRS	17-Aug-11	TJH	TJH	1104	160	NA	wet	13	MTR	SAV	Savanna	6	Mount Tenjo	cornsilk3	21	1105	M	157	EOW	SAV	SAV	0	157	0.225137254	N
1073	M066	MTRS	25-Aug-11	MJC	MJC	689	39	NA	wet	13	MTR	SAV	Savanna	6	Mount Tenjo	cornsilk3	21	686	M	38	JJC	SAV	SAV	0.3	37.7	1.883836309	Y
1074	M067	MTRS	25-Aug-11	JJC	JJC	890	71	NA	wet	13	MTR	SAV	Savanna	6	Mount Tenjo	cornsilk3	21	893	M	70	JJC	SAV	SAV	1.4	68.6	0.272190281	Y
1075	M068	MTRS	30-Aug-11	EOW	EOW	799	47	NA	wet	13	MTR	SAV	Savanna	6	Mount Tenjo	cornsilk3	21	803	M	44	MJC	SAV	SAV	0	44	-0.360021898	N
1076	M069	MTRS	20-Oct-11	EOW	EOW	382	9	NA	wet	13	MTR	SAV	Savanna	6	Mount Tenjo	cornsilk3	21	375	M	8	EOW	SAV	SAV	1.1	6.9	0.740661954	Y
1077	M070	MTRS	27-Oct-11	PML	PML	491	12	NA	wet	13	MTR	SAV	Savanna	6	Mount Tenjo	cornsilk3	21	491	F	13	EOW	SAV	SAV	0.1	12.9	-0.156625584	Y
1078	M071	MTRS	27-Oct-11	PML	PML	925	71	NA	wet	13	MTR	SAV	Savanna	6	Mount Tenjo	cornsilk3	21	919	F	73	EOW	SAV	SAV	0	73	-0.03403537	N
1079	M072	MTRS	27-Oct-11	PML	PML	519	17	NA	wet	13	MTR	SAV	Savanna	6	Mount Tenjo	cornsilk3	21	522	M	15	EOW	SAV	SAV	0	15	-0.080864182	N
1080	M073	MTRS	27-Oct-11	PML	PML	501	14	NA	wet	13	MTR	SAV	Savanna	6	Mount Tenjo	cornsilk3	21	507	F	14	EOW	SAV	SAV	0	14	-0.099123629	N
1081	M074	MTRS	27-Oct-11	PML	PML	971	89	NA	wet	13	MTR	SAV	Savanna	6	Mount Tenjo	cornsilk3	21	972	M	86	EOW	SAV	SAV	0	86	-0.380457569	N
1082	M075	MTRS	27-Oct-11	PML	PML	892	82	NA	wet	13	MTR	SAV	Savanna	6	Mount Tenjo	cornsilk3	21	902	M	77	EOW	SAV	SAV	6.5	70.5	0.208877223	Y
1083	M076	MTRS	31-Oct-11	EOW	EOW	1141	152	NA	wet	13	MTR	SAV	Savanna	6	Mount Tenjo	cornsilk3	21	1141	M	151	EOW	SAV	SAV	1.5	149.5	-1.143479981	Y
1084	M077	MTRS	31-Oct-11	EOW	EOW	1101	164	NA	wet	13	MTR	SAV	Savanna	6	Mount Tenjo	cornsilk3	21	1092	M	159	EOW	SAV	SAV	9.6	149.4	0.227125766	Y
1085	M078	MTRS	31-Oct-11	MJC	MJC	694	31	NA	wet	13	MTR	SAV	Savanna	6	Mount Tenjo	cornsilk3	21	687	F	30	EOW	SAV	SAV	0	30	0.17205118	N
1086	M079	MTRS	31-Oct-11	PML	PML	990	111	NA	wet	13	MTR	SAV	Savanna	6	Mount Tenjo	cornsilk3	21	985	F	108	EOW	SAV	SAV	0	108	0.918101006	N
1087	M080	MTRS	31-Oct-11	PML	PML	464	11	NA	wet	13	MTR	SAV	Savanna	6	Mount Tenjo	cornsilk3	21	460	M	12	EOW	SAV	SAV	0	12	0.458396172	N
1088	M081	MTRS	31-Oct-11	PML	PML	694	31	NA	wet	13	MTR	SAV	Savanna	6	Mount Tenjo	cornsilk3	21	688	M	31	EOW	SAV	SAV	0	31	0.384970704	N
1089	M082	MTRS	20-Nov-11	JCS	JCS	560	16	NA	wet	13	MTR	SAV	Savanna	6	Mount Tenjo	cornsilk3	21	565	F	15	TJH	SAV	SAV	0	15	-1.40756222	N
1090	M083	MTRS	21-Nov-11	RGL	RGL	909	84	NA	wet	13	MTR	SAV	Savanna	6	Mount Tenjo	cornsilk3	21	909	M	81	MJC	SAV	SAV	0	81	1.025952243	N
1091	M084	MTRS	21-Nov-11	MJC	MJC	1014	95	NA	wet	13	MTR	SAV	Savanna	6	Mount Tenjo	cornsilk3	21	1011	F	95	MJC	SAV	SAV	1.3	93.7	-0.884776506	Y
1092	M085	MTRS	21-Nov-11	MJC	MJC	578	18	NA	wet	13	MTR	SAV	Savanna	6	Mount Tenjo	cornsilk3	21	589	M	18	MJC	SAV	SAV	0	18	-0.773237137	N
1093	M086	MTRS	21-Nov-11	MJC	MJC	567	19	NA	wet	13	MTR	SAV	Savanna	6	Mount Tenjo	cornsilk3	21	565	F	19	MJC	SAV	SAV	0	19	0.333968234	N
1094	M087	MTRS	21-Nov-11	JCS	JCS	924	73	NA	wet	13	MTR	SAV	Savanna	6	Mount Tenjo	cornsilk3	21	922	M	71	MJC	SAV	SAV	0.3	70.7	-0.358025151	Y
1095	M088	MTRS	22-Nov-11	JCS	JCS	831	50	NA	wet	13	MTR	SAV	Savanna	6	Mount Tenjo	cornsilk3	21	827	M	48	RGL	SAV	SAV	0.1	47.9	-0.436149897	Y
1096	M089	MTRS	22-Nov-11	PML	PML	773	46	NA	wet	13	MTR	SAV	Savanna	6	Mount Tenjo	cornsilk3	21	771	M	46	RGL	SAV	SAV	0	46	0.899321751	N
1097	M090	MTRS	22-Nov-11	MJC	MJC	377	6	NA	wet	13	MTR	SAV	Savanna	6	Mount Tenjo	cornsilk3	21	375	F	6	RGL	SAV	SAV	0	6	-0.288996395	N
1098	M091	MTRS	28-Nov-11	JCS	JCS	1220	213	NA	wet	13	MTR	SAV	Savanna	6	Mount Tenjo	cornsilk3	21	1216	M	207	PML	SAV	SAV	0	207	-0.793066868	N
1099	M092	MTRS	28-Nov-11	JCS	JCS	880	52	NA	wet	13	MTR	SAV	Savanna	6	Mount Tenjo	cornsilk3	21	868	M	51	PML	SAV	SAV	0	51	-1.177111919	N
1100	M093	MTRS	28-Nov-11	JCS	JCS	472	15	NA	wet	13	MTR	SAV	Savanna	6	Mount Tenjo	cornsilk3	21	466	F	15	PML	SAV	SAV	0.6	14.4	1.568049905	Y
1101	M094	MTRS	28-Nov-11	PML	PML	496	14	NA	wet	13	MTR	SAV	Savanna	6	Mount Tenjo	cornsilk3	21	494	M	13	PML	SAV	SAV	0	13	-0.204037114	N
1102	M095	MTRS	28-Nov-11	PML	PML	476	16	NA	wet	13	MTR	SAV	Savanna	6	Mount Tenjo	cornsilk3	21	472	M	16	PML	SAV	SAV	0.7	15.3	1.78709943	Y
1103	M096	MTRS	28-Nov-11	RGL	RGL	379	7	NA	wet	13	MTR	SAV	Savanna	6	Mount Tenjo	cornsilk3	21	370	F	6	PML	SAV	SAV	0	6	0.061933835	N
1104	M097	MTRS	29-Nov-11	JCS	JCS	865	70	NA	wet	13	MTR	SAV	Savanna	6	Mount Tenjo	cornsilk3	21	866	F	69	TJH	SAV	SAV	0	69	1.10862236	N
1105	M098	MTRS	29-Nov-11	PML	PML	425	10	NA	wet	13	MTR	SAV	Savanna	6	Mount Tenjo	cornsilk3	21	435	F	9	TJH	SAV	SAV	0.6	8.4	-1.119454118	Y
1106	M099	MTRS	29-Nov-11	TJH	TJH	885	87	NA	wet	13	MTR	SAV	Savanna	6	Mount Tenjo	cornsilk3	21	884	M	79	TJH	SAV	SAV	0	79	1.576700217	N
1107	M100	MTRS	29-Nov-11	TJH	TJH	886	74	NA	wet	13	MTR	SAV	Savanna	6	Mount Tenjo	cornsilk3	21	885	M	68	TJH	SAV	SAV	1.9	66.1	0.23387987	Y
1108	N001	YONA	16-May-11	AMG	AMG	1420	551	NA	dry	5	YON	SCR	Scrub	14	Yona	darkolivegreen	23	1416	M	548	MJC	FOR	FOR	0	548	1.35832114	N
1109	N002	YONA	16-May-11	JJC	JJC	522	16	NA	dry	5	YON	SCR	Scrub	14	Yona	darkolivegreen	23	520	F	16	MJC	FOR	FOR	0	16	0.458923018	N
1110	N003	YONA	18-May-11	EOW	EOW	641	22	NA	dry	5	YON	SCR	Scrub	14	Yona	darkolivegreen	23	649	M	22	TJH	FOR	FOR	0	22	-1.025288346	N
1111	N004	YONA	18-May-11	EOW	EOW	929	72	NA	dry	5	YON	SCR	Scrub	14	Yona	darkolivegreen	23	932	M	70	TJH	FOR	FOR	0	70	-0.725007451	N
1112	N005	YONA	18-May-11	MJC	MJC	659	26	NA	dry	5	YON	SCR	Scrub	14	Yona	darkolivegreen	23	663	M	24	MJC	FOR	FOR	0	24	-0.784894173	N
1113	N006	YONA	18-May-11	MJC	MJC	621	22	NA	dry	5	YON	SCR	Scrub	14	Yona	darkolivegreen	23	623	M	21	TJH	FOR	FOR	0	21	-0.622324332	N
1114	N007	YONA	18-May-11	MJC	MJC	664	27	NA	dry	5	YON	SCR	Scrub	14	Yona	darkolivegreen	23	668	M	26	MJC	FOR	FOR	0	26	-0.338265834	N
1115	N008	YONA	18-May-11	MJC	MJC	726	34	NA	dry	5	YON	SCR	Scrub	14	Yona	darkolivegreen	23	734	M	32	TJH	FOR	FOR	0	32	-0.703275889	N
1116	N009	YONA	19-May-11	PML	PML	958	86	NA	dry	5	YON	SCR	Scrub	14	Yona	darkolivegreen	23	965	F	83	JJC	FOR	FOR	0	83	-0.437344173	N
1117	N010	YONA	19-May-11	PML	PML	881	61	NA	dry	5	YON	SCR	Scrub	14	Yona	darkolivegreen	23	875	M	59	JJC	FOR	FOR	0	59	-0.309324819	N
1118	N011	YONA	23-May-11	PML	PML	1075	131	NA	dry	5	YON	SCR	Scrub	14	Yona	darkolivegreen	23	1078	M	128	PML	FOR	FOR	0	128	-0.514080451	N
1119	N012	YONA	24-May-11	GRH	GRH	407	10	NA	dry	5	YON	SCR	Scrub	14	Yona	darkolivegreen	23	408	F	9	TJH	FOR	FOR	0	9	0.705790449	N
1120	N013	YONA	24-May-11	GRH	GRH	864	64	NA	dry	5	YON	SCR	Scrub	14	Yona	darkolivegreen	23	857	F	62	TJH	FOR	FOR	2.9	59.1	0.231968074	Y
1121	N014	YONA	24-May-11	GRH	GRH	831	53	NA	dry	5	YON	SCR	Scrub	14	Yona	darkolivegreen	23	835	M	53	TJH	FOR	FOR	0	53	0.074854719	N
1122	N015	YONA	24-May-11	GRH	GRH	842	56	NA	dry	5	YON	SCR	Scrub	14	Yona	darkolivegreen	23	870	M	52	TJH	FOR	FOR	0	52	-1.092821422	N
1123	N016	YONA	24-May-11	AMG	AMG	933	84	NA	dry	5	YON	SCR	Scrub	14	Yona	darkolivegreen	23	940	M	82	TJH	FOR	FOR	0	82	0.205875976	N
1124	N017	YONA	24-May-11	AMG	AMG	783	45	NA	dry	5	YON	SCR	Scrub	14	Yona	darkolivegreen	23	788	M	41	TJH	FOR	FOR	0	41	-0.442866545	N
1125	N018	YONA	24-May-11	AMG	AMG	605	21	NA	dry	5	YON	SCR	Scrub	14	Yona	darkolivegreen	23	605	M	20	TJH	FOR	FOR	0	20	-0.462458967	N
1126	N019	YONA	24-May-11	MJC	MJC	614	22	NA	dry	5	YON	SCR	Scrub	14	Yona	darkolivegreen	23	613	F	21	TJH	FOR	FOR	0	21	-0.334264464	N
1127	N020	YONA	24-May-11	MJC	MJC	646	29	NA	dry	5	YON	SCR	Scrub	14	Yona	darkolivegreen	23	645	M	28	TJH	FOR	FOR	1.7	26.3	0.404486469	Y
1128	N021	YONA	24-May-11	MJC	MJC	925	70	NA	dry	5	YON	SCR	Scrub	14	Yona	darkolivegreen	23	910	M	67	TJH	FOR	FOR	0.5	66.5	-0.456605229	Y
1129	N022	YONA	24-May-11	MJC	MJC	678	25	NA	dry	5	YON	SCR	Scrub	14	Yona	darkolivegreen	23	674	M	24	TJH	FOR	FOR	0	24	-1.099661858	N
1130	N023	YONA	26-May-11	PML	PML	655	27	NA	dry	5	YON	SCR	Scrub	14	Yona	darkolivegreen	23	666	F	26	GRH	FOR	FOR	0.3	25.7	-0.366539442	Y
1131	N024	YONA	26-May-11	PML	PML	959	85	NA	dry	5	YON	SCR	Scrub	14	Yona	darkolivegreen	23	961	M	81	EOW	FOR	FOR	0	81	-0.499982293	N
1132	N025	YONA	26-May-11	TJH	TJH	1088	168	NA	dry	5	YON	SCR	Scrub	14	Yona	darkolivegreen	23	1086	F	168	GRH	FOR	FOR	0.4	167.6	1.244233772	Y
1133	N026	YONA	26-May-11	TJH	TJH	867	56	NA	dry	5	YON	SCR	Scrub	14	Yona	darkolivegreen	23	878	F	55	EOW	FOR	FOR	0	55	-0.914710853	N
1134	N027	YONA	31-Aug-11	MJC	MJC	1950	1727	NA	wet	5	YON	SCR	Scrub	14	Yona	darkolivegreen	23	1950	M	1727	MJC	FOR	FOR	0	1727	0.361189266	N
1135	N028	YONA	31-Aug-11	MJC	MJC	603	27	NA	wet	5	YON	SCR	Scrub	14	Yona	darkolivegreen	23	603	M	25	EOW	FOR	FOR	0	25	1.239438922	N
1136	N029	YONA	31-Aug-11	MJC	MJC	757	37	NA	wet	5	YON	SCR	Scrub	14	Yona	darkolivegreen	23	760	M	35	MJC	FOR	FOR	0	35	-0.794935355	N
1137	N030	YONA	31-Aug-11	EOW	EOW	687	28	NA	wet	5	YON	SCR	Scrub	14	Yona	darkolivegreen	23	691	M	27	EOW	FOR	FOR	0	27	-0.718784273	N
1138	N031	YONA	31-Aug-11	EOW	EOW	730	31	NA	wet	5	YON	SCR	Scrub	14	Yona	darkolivegreen	23	722	F	30	EOW	FOR	FOR	0	30	-0.832916728	N
1139	N032	YONA	31-Aug-11	EOW	EOW	966	81	NA	wet	5	YON	SCR	Scrub	14	Yona	darkolivegreen	23	965	F	80	MJC	FOR	FOR	0	80	-0.708561174	N
1140	N033	YONA	31-Aug-11	EOW	EOW	942	78	NA	wet	5	YON	SCR	Scrub	14	Yona	darkolivegreen	23	950	F	77	EOW	FOR	FOR	0	77	-0.550875149	N
1141	N034	YONA	31-Aug-11	TJH	TJH	1410	530	NA	wet	5	YON	SCR	Scrub	14	Yona	darkolivegreen	23	1404	F	526	EOW	FOR	FOR	5.9	520.1	1.254257205	Y
1142	N035	YONA	20-Oct-11	JJC	JJC	710	34	NA	wet	5	YON	SCR	Scrub	14	Yona	darkolivegreen	23	705	F	32	TJH	FOR	FOR	0	32	0.131300983	N
1143	N036	YONA	20-Oct-11	MJC	MJC	1174	158	NA	wet	5	YON	SCR	Scrub	14	Yona	darkolivegreen	23	1174	M	164	EOW	FOR	FOR	0	164	-1.371594507	N
1144	N037	YONA	20-Oct-11	MJC	MJC	548	18	NA	wet	5	YON	SCR	Scrub	14	Yona	darkolivegreen	23	544	M	17	TJH	FOR	FOR	0	17	0.150794491	N
1145	N038	YONA	20-Oct-11	MJC	MJC	732	36	NA	wet	5	YON	SCR	Scrub	14	Yona	darkolivegreen	23	732	M	36	TJH	FOR	FOR	1.8	34.2	-0.155742011	Y
1146	N039	YONA	25-Oct-11	PML	PML	624	25	NA	wet	5	YON	SCR	Scrub	14	Yona	darkolivegreen	23	618	M	25	MJC	FOR	FOR	0.2	24.8	0.746909708	Y
1147	N040	YONA	25-Oct-11	PML	PML	831	51	NA	wet	5	YON	SCR	Scrub	14	Yona	darkolivegreen	23	832	M	52	MJC	FOR	FOR	0.9	51.1	-0.106185864	Y
1148	N041	YONA	25-Oct-11	PML	PML	956	83	NA	wet	5	YON	SCR	Scrub	14	Yona	darkolivegreen	23	954	M	81	MJC	FOR	FOR	0	81	-0.29498659	N
1149	N042	YONA	25-Oct-11	PML	PML	536	16	NA	wet	5	YON	SCR	Scrub	14	Yona	darkolivegreen	23	539	M	16	MJC	FOR	FOR	0	16	-0.141391585	N
1150	N043	YONA	25-Oct-11	TJH	TJH	597	24	NA	wet	5	YON	SCR	Scrub	14	Yona	darkolivegreen	23	607	F	22	MJC	FOR	FOR	0	22	0.18182169	N
1151	N044	YONA	25-Oct-11	TJH	TJH	560	21	NA	wet	5	YON	SCR	Scrub	14	Yona	darkolivegreen	23	567	M	19	MJC	FOR	FOR	0.1	18.9	0.235381368	Y
1152	N045	YONA	5-Dec-11	TJH	TJH	605	23	NA	dry	5	YON	SCR	Scrub	14	Yona	darkolivegreen	23	605	F	24	PML	FOR	FOR	0	24	0.880745843	N
1153	N046	YONA	5-Dec-11	TJH	TJH	544	19	NA	dry	5	YON	SCR	Scrub	14	Yona	darkolivegreen	23	538	M	18	JJC	FOR	FOR	0.1	17.9	0.716348912	Y
1154	N047	YONA	5-Dec-11	TJH	TJH	547	20	NA	dry	5	YON	SCR	Scrub	14	Yona	darkolivegreen	23	545	F	19	PML	FOR	FOR	0.5	18.5	0.743011199	Y
1155	N048	YONA	5-Dec-11	TJH	TJH	823	59	NA	dry	5	YON	SCR	Scrub	14	Yona	darkolivegreen	23	821	M	56	JJC	FOR	FOR	0.9	55.1	0.771165033	Y
1156	N049	YONA	5-Dec-11	RGL	RGL	874	72	NA	dry	5	YON	SCR	Scrub	14	Yona	darkolivegreen	23	868	M	70	PML	FOR	FOR	0.6	69.4	1.092445995	Y
1157	N050	YONA	5-Dec-11	RGL	RGL	1032	69	NA	dry	5	YON	SCR	Scrub	14	Yona	darkolivegreen	23	1066	F	70	JJC	FOR	FOR	0	70	-4.618030699	N
1158	N051	YONA	5-Dec-11	RGL	RGL	789	50	NA	dry	5	YON	SCR	Scrub	14	Yona	darkolivegreen	23	784	F	48	JJC	FOR	FOR	1.4	46.6	0.616816189	Y
1159	N052	YONA	5-Dec-11	JJC	JJC	606	24	NA	dry	5	YON	SCR	Scrub	14	Yona	darkolivegreen	23	611	M	25	PML	FOR	FOR	0	25	1.00797539	N
1160	N053	YONA	12-Dec-11	MJC	MJC	688	29	NA	dry	5	YON	SCR	Scrub	14	Yona	darkolivegreen	23	685	F	29	EOW	FOR	FOR	0	29	-0.02041643	N
1161	N054	YONA	12-Dec-11	MJC	MJC	1184	214	NA	dry	5	YON	SCR	Scrub	14	Yona	darkolivegreen	23	1206	M	210	EOW	FOR	FOR	0	210	-0.418647461	N
1162	N055	YONA	12-Dec-11	PML	PML	785	44	NA	dry	5	YON	SCR	Scrub	14	Yona	darkolivegreen	23	783	F	43	EOW	FOR	FOR	0	43	0.053592657	N
1163	N056	YONA	29-Dec-11	RGL	RGL	655	28	NA	dry	5	YON	SCR	Scrub	14	Yona	darkolivegreen	23	651	M	27	TJH	FOR	FOR	0	27	0.42622899	N
1164	N057	YONA	29-Dec-11	RGL	RGL	545	17.5	NA	dry	5	YON	SCR	Scrub	14	Yona	darkolivegreen	23	542	M	15	EOW	FOR	FOR	0.6	14.4	-1.010431893	Y
1165	N058	YONA	29-Dec-11	RGL	RGL	806	53	NA	dry	5	YON	SCR	Scrub	14	Yona	darkolivegreen	23	805	M	51	TJH	FOR	FOR	0	51	0.669250098	N
1166	N059	YONA	29-Dec-11	RGL	RGL	605	22	NA	dry	5	YON	SCR	Scrub	14	Yona	darkolivegreen	23	609	M	20	EOW	FOR	FOR	0	20	-0.578187851	N
1167	N060	YONA	29-Dec-11	TJH	TJH	680	31	NA	dry	5	YON	SCR	Scrub	14	Yona	darkolivegreen	23	676	M	30	TJH	FOR	FOR	0.3	29.7	0.412999958	Y
1168	N061	YONA	29-Dec-11	TJH	TJH	529	18	NA	dry	5	YON	SCR	Scrub	14	Yona	darkolivegreen	23	537	M	18	EOW	FOR	FOR	0	18	0.788496204	N
1169	N062	YONA	29-Dec-11	MJC	MJC	773	38	NA	dry	5	YON	SCR	Scrub	14	Yona	darkolivegreen	23	771	M	36	TJH	FOR	FOR	0	36	-0.90655173	N
1170	N063	YONA	29-Dec-11	MJC	MJC	857	55	NA	dry	5	YON	SCR	Scrub	14	Yona	darkolivegreen	23	866	M	54	EOW	FOR	FOR	0	54	-0.697251122	N
1171	N064	YONA	29-Dec-11	MJC	MJC	584	20	NA	dry	5	YON	SCR	Scrub	14	Yona	darkolivegreen	23	588	M	19	TJH	FOR	FOR	0	19	-0.345663206	N
1172	N065	YONA	29-Dec-11	JJC	JJC	574	21	NA	dry	5	YON	SCR	Scrub	14	Yona	darkolivegreen	23	566	F	21	TJH	FOR	FOR	1.5	19.5	0.495464096	Y
1173	N066	YONA	3-Jan-12	TJH	TJH	570	19	NA	dry	5	YON	SCR	Scrub	14	Yona	darkolivegreen	23	574	M	18	JJC	FOR	FOR	0	18	-0.33204877	N
1174	N067	YONA	3-Jan-12	TJH	TJH	619	24	NA	dry	5	YON	SCR	Scrub	14	Yona	darkolivegreen	23	616	M	22	JJC	FOR	FOR	0	22	-0.078063846	N
1175	N068	YONA	3-Jan-12	TJH	TJH	685	32	NA	dry	5	YON	SCR	Scrub	14	Yona	darkolivegreen	23	682	F	30	JJC	FOR	FOR	0	30	0.315263938	N
1176	N069	YONA	7-Jun-12	MJC	MJC	877	76	NA	wet	5	YON	SCR	Scrub	14	Yona	darkolivegreen	23	880	M	64	RGL	FOR	FOR	0	64	0.143004478	N
1177	N070	YONA	7-Jun-12	MJC	MJC	786	39	NA	wet	5	YON	SCR	Scrub	14	Yona	darkolivegreen	23	782	M	37	TJH	FOR	FOR	0	37	-1.024470844	N
1178	N071	YONA	7-Jun-12	MJC	MJC	946	80	NA	wet	5	YON	SCR	Scrub	14	Yona	darkolivegreen	23	951	M	77	RGL	FOR	FOR	0	77	-0.580183857	N
1179	N072	YONA	18-Jun-12	PML	PML	1035	130	NA	wet	5	YON	SCR	Scrub	14	Yona	darkolivegreen	23	1031	M	126	EMS	FOR	FOR	0	126	0.718256546	N
1180	N073	YONA	18-Jun-12	PML	PML	765	40	NA	wet	5	YON	SCR	Scrub	14	Yona	darkolivegreen	23	762	M	40	EMS	FOR	FOR	1.8	38.2	-0.208377144	Y
1181	N074	YONA	26-Jun-12	MJC	MJC	914	62	NA	wet	5	YON	SCR	Scrub	14	Yona	darkolivegreen	23	901	M	60	PML	FOR	FOR	2.2	57.8	-1.225033582	Y
1182	N075	YONA	26-Jun-12	MJC	MJC	623	25	NA	wet	5	YON	SCR	Scrub	14	Yona	darkolivegreen	23	619	M	24	TJH	FOR	FOR	0.5	23.5	0.321434377	Y
1183	N076	YONA	26-Jun-12	MJC	MJC	814	52	NA	wet	5	YON	SCR	Scrub	14	Yona	darkolivegreen	23	813	M	51	TJH	FOR	FOR	0	51	0.435500006	N
1184	N077	YONA	26-Jun-12	MJC	MJC	611	24	NA	wet	5	YON	SCR	Scrub	14	Yona	darkolivegreen	23	614	F	23	PML	FOR	FOR	0.7	22.3	0.079390647	Y
1185	N078	YONA	9-Jul-12	MJC	MJC	929	71	NA	wet	5	YON	SCR	Scrub	14	Yona	darkolivegreen	23	929	M	69	PML	FOR	FOR	0.2	68.8	-0.764315074	Y
1186	N079	YONA	9-Jul-12	MJC	MJC	768	43	NA	wet	5	YON	SCR	Scrub	14	Yona	darkolivegreen	23	774	M	41	PML	FOR	FOR	0	41	-0.035571305	N
1187	N080	YONA	9-Jul-12	MJC	MJC	669	33	NA	wet	5	YON	SCR	Scrub	14	Yona	darkolivegreen	23	677	F	32	RDW	FOR	FOR	0.4	31.6	0.841217484	Y
1188	N081	YONA	9-Jul-12	MJC	MJC	761	42	NA	wet	5	YON	SCR	Scrub	14	Yona	darkolivegreen	23	762	M	41	RDW	FOR	FOR	0	41	0.312755285	N
1189	N082	YONA	9-Jul-12	PML	PML	998	104	NA	wet	5	YON	SCR	Scrub	14	Yona	darkolivegreen	23	985	M	101	PML	FOR	FOR	0.2	100.8	0.409814666	Y
1190	N083	YONA	9-Jul-12	PML	PML	1375	448	NA	wet	5	YON	SCR	Scrub	14	Yona	darkolivegreen	23	1367	M	443	RDW	FOR	FOR	0	443	0.95555935	N
1191	N084	YONA	9-Jul-12	RDW	RDW	1082	138	NA	wet	5	YON	SCR	Scrub	14	Yona	darkolivegreen	23	1072	F	135	PML	FOR	FOR	0	135	0.049231212	N
1192	N085	YONA	23-Jul-12	RGL	RGL	1055	156	NA	wet	5	YON	SCR	Scrub	14	Yona	darkolivegreen	23	1052	F	152	RGL	FOR	FOR	0	152	1.495560363	N
1193	N086	YONA	23-Jul-12	RGL	RGL	617	25	NA	wet	5	YON	SCR	Scrub	14	Yona	darkolivegreen	23	620	M	24	RGL	FOR	FOR	2.5	21.5	-0.362652573	Y
1194	N087	YONA	23-Jul-12	MJC	MJC	803	45	NA	wet	5	YON	SCR	Scrub	14	Yona	darkolivegreen	23	796	M	43	RGL	FOR	FOR	1.6	41.4	-0.604499483	Y
1195	N088	YONA	23-Jul-12	MJC	MJC	735	36	NA	wet	5	YON	SCR	Scrub	14	Yona	darkolivegreen	23	731	M	35	RGL	FOR	FOR	1.2	33.8	-0.213579633	Y
1196	N089	YONA	23-Jul-12	MJC	MJC	504	18	NA	wet	5	YON	SCR	Scrub	14	Yona	darkolivegreen	23	506	M	17	RGL	FOR	FOR	1.1	15.9	0.871786706	Y
1197	N090	YONA	23-Jul-12	MJC	MJC	579	24	NA	wet	5	YON	SCR	Scrub	14	Yona	darkolivegreen	23	583	M	22	RGL	FOR	FOR	0.6	21.4	0.677253892	Y
1198	N091	YONA	23-Jul-12	MJC	MJC	718	35	NA	wet	5	YON	SCR	Scrub	14	Yona	darkolivegreen	23	711	M	34	RGL	FOR	FOR	0	34	0.405585577	N
1199	N092	YONA	7-Aug-12	SRS	SRS	763	53	NA	wet	5	YON	SCR	Scrub	14	Yona	darkolivegreen	23	765	M	52	MJC	FOR	FOR	2.1	49.9	1.673027695	Y
1200	N093	YONA	7-Aug-12	SRS	SRS	649	31	NA	wet	5	YON	SCR	Scrub	14	Yona	darkolivegreen	23	691	M	29	TJH	FOR	FOR	0	29	-0.192329663	N
1201	N094	YONA	7-Aug-12	SRS	SRS	1060	165	NA	wet	5	YON	SCR	Scrub	14	Yona	darkolivegreen	23	1085	F	162	MJC	FOR	FOR	4.5	157.5	0.814731369	Y
1202	N095	YONA	7-Aug-12	RGL	RGL	704	31	NA	wet	5	YON	SCR	Scrub	14	Yona	darkolivegreen	23	708	M	31	TJH	FOR	FOR	0.5	30.5	-0.308550192	Y
1203	N096	YONA	7-Aug-12	RGL	RGL	609	27	NA	wet	5	YON	SCR	Scrub	14	Yona	darkolivegreen	23	606	F	26	TJH	FOR	FOR	0.8	25.2	1.211241619	Y
1204	N097	YONA	7-Aug-12	RGL	RGL	919	76	NA	wet	5	YON	SCR	Scrub	14	Yona	darkolivegreen	23	931	M	74	TJH	FOR	FOR	3	71	-0.591147116	Y
1205	N098	YONA	13-Aug-12	MJC	MJC	707	30	NA	wet	5	YON	SCR	Scrub	14	Yona	darkolivegreen	23	696	F	30	MJC	FOR	FOR	0	30	-0.085916118	N
1206	N099	YONA	13-Aug-12	MJC	MJC	789	40	NA	wet	5	YON	SCR	Scrub	14	Yona	darkolivegreen	23	785	M	39	MJC	FOR	FOR	0.8	38.2	-0.87664114	Y
1207	N100	YONA	13-Aug-12	RGL	RGL	849	63	NA	wet	5	YON	SCR	Scrub	14	Yona	darkolivegreen	23	840	F	60	MJC	FOR	FOR	0.4	59.6	0.792911178	Y
1208	P001	TALO	18-May-11	JJC	JJC	920	81	NA	dry	6	TAL	SCR	Scrub	13	Talofofo	darkolivegreen	23	919	F	74	MJC	FOR	FOR	0	74	0.066200596	N
1209	P002	TALO	18-May-11	JJC	JJC	1059	130	NA	dry	6	TAL	SCR	Scrub	13	Talofofo	darkolivegreen	23	1064	F	130	TJH	FOR	FOR	0.9	129.1	-0.051406765	Y
1210	P003	TALO	18-May-11	TJH	TJH	710	38	NA	dry	6	TAL	SCR	Scrub	13	Talofofo	darkolivegreen	23	709	F	37	MJC	FOR	FOR	0	37	1.086006767	N
1211	P004	TALO	18-May-11	TJH	TJH	785	49	NA	dry	6	TAL	SCR	Scrub	13	Talofofo	darkolivegreen	23	782	F	46	MJC	FOR	FOR	0	46	0.579548098	N
1212	P005	TALO	19-May-11	AMG	AMG	611	26	NA	dry	6	TAL	SCR	Scrub	13	Talofofo	darkolivegreen	23	609	F	26	JJC	FOR	FOR	0.5	25.5	1.21165248	Y
1213	P006	TALO	19-May-11	AMG	AMG	861	63	NA	dry	6	TAL	SCR	Scrub	13	Talofofo	darkolivegreen	23	865	M	63	JJC	FOR	FOR	0.8	62.2	0.373639847	Y
1214	P007	TALO	23-May-11	MJC	MJC	668	29	NA	dry	6	TAL	SCR	Scrub	13	Talofofo	darkolivegreen	23	663	M	27	PML	FOR	FOR	0	27	0.082840519	N
1215	P008	TALO	23-May-11	MJC	MJC	854	54	NA	dry	6	TAL	SCR	Scrub	13	Talofofo	darkolivegreen	23	854	M	51	PML	FOR	FOR	0	51	-0.765916523	N
1216	P009	TALO	24-May-11	PML	PML	775	44	NA	dry	6	TAL	SCR	Scrub	13	Talofofo	darkolivegreen	23	770	F	42	TJH	FOR	FOR	0	42	0.258151868	N
1217	P010	TALO	24-May-11	PML	PML	655	29	NA	dry	6	TAL	SCR	Scrub	13	Talofofo	darkolivegreen	23	666	M	29	EOW	FOR	FOR	0	29	0.523457563	N
1218	P011	TALO	24-May-11	PML	PML	845	70	NA	dry	6	TAL	SCR	Scrub	13	Talofofo	darkolivegreen	23	860	M	68	TJH	FOR	FOR	0.4	67.6	1.13385352	Y
1219	P012	TALO	24-May-11	PML	PML	689	33	NA	dry	6	TAL	SCR	Scrub	13	Talofofo	darkolivegreen	23	693	F	33	EOW	FOR	FOR	0	33	0.702274089	N
1220	P013	TALO	24-May-11	PML	PML	884	66	NA	dry	6	TAL	SCR	Scrub	13	Talofofo	darkolivegreen	23	894	M	63	EOW	FOR	FOR	0	63	-0.384586114	N
1221	P014	TALO	24-May-11	PML	PML	594	23	NA	dry	6	TAL	SCR	Scrub	13	Talofofo	darkolivegreen	23	601	M	22	TJH	FOR	FOR	0	22	0.355668892	N
1222	P015	TALO	24-May-11	JJC	JJC	860	84	NA	dry	6	TAL	SCR	Scrub	13	Talofofo	darkolivegreen	23	870	F	83	TJH	FOR	FOR	0.6	82.4	2.298621811	Y
1223	P016	TALO	24-May-11	TJH	TJH	640	24	NA	dry	6	TAL	SCR	Scrub	13	Talofofo	darkolivegreen	23	642	M	21	EOW	FOR	FOR	0	21	-1.167554626	N
1224	P017	TALO	26-May-11	EOW	EOW	854	56	NA	dry	6	TAL	SCR	Scrub	13	Talofofo	darkolivegreen	23	856	M	54	EOW	FOR	FOR	0	54	-0.403538087	N
1225	P018	TALO	26-May-11	EOW	EOW	842	55	NA	dry	6	TAL	SCR	Scrub	13	Talofofo	darkolivegreen	23	850	M	52	EOW	FOR	FOR	0	52	-0.50544264	N
1226	P019	TALO	26-May-11	EOW	EOW	1015	99	NA	dry	6	TAL	SCR	Scrub	13	Talofofo	darkolivegreen	23	1013	F	96	EOW	FOR	FOR	0	96	-0.764145045	N
1227	P020	TALO	26-May-11	EOW	EOW	634	25	NA	dry	6	TAL	SCR	Scrub	13	Talofofo	darkolivegreen	23	636	M	24	EOW	FOR	FOR	0	24	-0.011837077	N
1228	P021	TALO	26-May-11	GRH	GRH	695	33	NA	dry	6	TAL	SCR	Scrub	13	Talofofo	darkolivegreen	23	702	M	32	EOW	FOR	FOR	0	32	0.217420182	N
1229	P022	TALO	26-May-11	GRH	GRH	690	34	NA	dry	6	TAL	SCR	Scrub	13	Talofofo	darkolivegreen	23	707	M	31	EOW	FOR	FOR	0.7	30.3	-0.328296036	Y
1230	P023	TALO	17-Aug-11	EOW	EOW	1051	123	NA	wet	6	TAL	SCR	Scrub	13	Talofofo	darkolivegreen	23	1056	F	121	PML	FOR	FOR	0	121	-0.299619194	N
1231	P024	TALO	17-Aug-11	EOW	EOW	742	41	NA	wet	6	TAL	SCR	Scrub	13	Talofofo	darkolivegreen	23	745	M	40	EOW	FOR	FOR	0.8	39.2	0.474177726	Y
1232	P025	TALO	17-Aug-11	EOW	EOW	951	103	NA	wet	6	TAL	SCR	Scrub	13	Talofofo	darkolivegreen	23	958	M	100	PML	FOR	FOR	13.2	86.8	0.097350614	Y
1233	P026	TALO	17-Aug-11	JJC	JJC	810	46	NA	wet	6	TAL	SCR	Scrub	13	Talofofo	darkolivegreen	23	813	F	44	EOW	FOR	FOR	0	44	-0.652168327	N
1234	P027	TALO	17-Aug-11	JJC	JJC	580	21	NA	wet	6	TAL	SCR	Scrub	13	Talofofo	darkolivegreen	23	585	F	20	EOW	FOR	FOR	0.4	19.6	-0.028737036	Y
1235	P028	TALO	17-Aug-11	JJC	JJC	530	18	NA	wet	6	TAL	SCR	Scrub	13	Talofofo	darkolivegreen	23	554	M	17	EOW	FOR	FOR	0	17	-0.154471255	N
1236	P029	TALO	25-Oct-11	EOW	EOW	417	9	NA	wet	6	TAL	SCR	Scrub	13	Talofofo	darkolivegreen	23	417	M	11	EOW	FOR	FOR	0	11	1.719636776	N
1237	P030	TALO	25-Oct-11	EOW	EOW	744	37	NA	wet	6	TAL	SCR	Scrub	13	Talofofo	darkolivegreen	23	744	F	37	EOW	FOR	FOR	0	37	0.077559284	N
1238	P031	TALO	25-Oct-11	EOW	EOW	492	12	NA	wet	6	TAL	SCR	Scrub	13	Talofofo	darkolivegreen	23	488	F	11	EOW	FOR	FOR	0.3	10.7	-1.42883773	Y
1239	P032	TALO	25-Oct-11	EOW	EOW	566	17	NA	wet	6	TAL	SCR	Scrub	13	Talofofo	darkolivegreen	23	554	F	18	EOW	FOR	FOR	0	18	0.266627916	N
1240	P033	TALO	25-Oct-11	EOW	EOW	568	18	NA	wet	6	TAL	SCR	Scrub	13	Talofofo	darkolivegreen	23	557	M	17	EOW	FOR	FOR	0	17	-0.245200873	N
1241	P034	TALO	25-Oct-11	MJC	MJC	533	16	NA	wet	6	TAL	SCR	Scrub	13	Talofofo	darkolivegreen	23	517	M	16	EOW	FOR	FOR	0.5	15.5	0.322056364	Y
1242	P035	TALO	25-Oct-11	MJC	MJC	527	14	NA	wet	6	TAL	SCR	Scrub	13	Talofofo	darkolivegreen	23	529	M	14	EOW	FOR	FOR	0	14	-0.81206202	N
1243	P036	TALO	25-Oct-11	MJC	MJC	478	11	NA	wet	6	TAL	SCR	Scrub	13	Talofofo	darkolivegreen	23	479	F	11	EOW	FOR	FOR	0	11	-0.902403904	N
1244	P037	TALO	25-Oct-11	MJC	MJC	717	33	NA	wet	6	TAL	SCR	Scrub	13	Talofofo	darkolivegreen	23	721	M	32	EOW	FOR	FOR	0	32	-0.328659712	N
1245	P038	TALO	25-Oct-11	MJC	MJC	829	49	NA	wet	6	TAL	SCR	Scrub	13	Talofofo	darkolivegreen	23	825	M	50	EOW	FOR	FOR	0	50	-0.061476498	N
1246	P039	TALO	25-Oct-11	MJC	MJC	842	68	NA	wet	6	TAL	SCR	Scrub	13	Talofofo	darkolivegreen	23	819	F	66	MJC	FOR	FOR	1.1	64.9	2.035687221	Y
1247	P040	TALO	27-Oct-11	TJH	TJH	442	10	NA	wet	6	TAL	SCR	Scrub	13	Talofofo	darkolivegreen	23	442	M	10	JJC	FOR	FOR	0.2	9.8	-0.291679751	Y
1248	P041	TALO	27-Oct-11	TJH	TJH	526	16	NA	wet	6	TAL	SCR	Scrub	13	Talofofo	darkolivegreen	23	531	M	15	JJC	FOR	FOR	0	15	-0.366872625	N
1249	P042	TALO	27-Oct-11	TJH	TJH	528	17	NA	wet	6	TAL	SCR	Scrub	13	Talofofo	darkolivegreen	23	532	F	16	EOW	FOR	FOR	0	16	0.077142448	N
1250	P043	TALO	27-Oct-11	TJH	TJH	619	25	NA	wet	6	TAL	SCR	Scrub	13	Talofofo	darkolivegreen	23	622	M	24	JJC	FOR	FOR	1.1	22.9	0.044548086	Y
1251	P044	TALO	27-Oct-11	JJC	JJC	981	82	NA	wet	6	TAL	SCR	Scrub	13	Talofofo	darkolivegreen	23	982	M	80	EOW	FOR	FOR	0	80	-1.20531483	N
1252	P045	TALO	27-Oct-11	JJC	JJC	460	12	NA	wet	6	TAL	SCR	Scrub	13	Talofofo	darkolivegreen	23	461	M	11	EOW	FOR	FOR	0	11	-0.221998053	N
1253	P046	TALO	1-Nov-11	RGL	RGL	1009	92	NA	wet	6	TAL	SCR	Scrub	13	Talofofo	darkolivegreen	23	1006	M	89	EOW	FOR	FOR	0	89	-1.11873684	N
1254	P047	TALO	1-Nov-11	RGL	RGL	880	67	NA	wet	6	TAL	SCR	Scrub	13	Talofofo	darkolivegreen	23	869	F	66	PML	FOR	FOR	0	66	0.692991527	N
1255	P048	TALO	1-Nov-11	RGL	RGL	1121	139	NA	wet	6	TAL	SCR	Scrub	13	Talofofo	darkolivegreen	23	1085	M	136	EOW	FOR	FOR	1.3	134.7	-0.337321956	Y
1256	P049	TALO	1-Nov-11	JJC	JJC	714	41	NA	wet	6	TAL	SCR	Scrub	13	Talofofo	darkolivegreen	23	725	F	38	PML	FOR	FOR	0	38	0.822223785	N
1257	P050	TALO	1-Nov-11	JJC	JJC	592	22	NA	wet	6	TAL	SCR	Scrub	13	Talofofo	darkolivegreen	23	589	M	20	EOW	FOR	FOR	0	20	0.002977995	N
1258	P051	TALO	1-Dec-11	JCS	JCS	547	16	NA	dry	6	TAL	SCR	Scrub	13	Talofofo	darkolivegreen	23	543	M	16	RGL	FOR	FOR	0	16	-0.265054227	N
1259	P052	TALO	1-Dec-11	TJH	TJH	907	70	NA	dry	6	TAL	SCR	Scrub	13	Talofofo	darkolivegreen	23	905	M	65	PML	FOR	FOR	0	65	-0.477718244	N
1260	P053	TALO	1-Dec-11	TJH	TJH	1053	136	NA	dry	6	TAL	SCR	Scrub	13	Talofofo	darkolivegreen	23	1050	F	133	RGL	FOR	FOR	0.6	132.4	0.535937968	Y
1261	P054	TALO	6-Dec-11	JJC	JJC	811	55	NA	dry	6	TAL	SCR	Scrub	13	Talofofo	darkolivegreen	23	810	F	54	PML	FOR	FOR	0.1	53.9	0.930630046	Y
1262	P055	TALO	6-Dec-11	JJC	JJC	692	29	NA	dry	6	TAL	SCR	Scrub	13	Talofofo	darkolivegreen	23	696	M	29	RGL	FOR	FOR	0.1	28.9	-0.361124783	Y
1263	P056	TALO	6-Dec-11	JJC	JJC	889	81	NA	dry	6	TAL	SCR	Scrub	13	Talofofo	darkolivegreen	23	884	F	60	PML	FOR	FOR	0.1	59.9	-0.462337906	Y
1264	P057	TALO	6-Dec-11	PML	PML	716	30	NA	dry	6	TAL	SCR	Scrub	13	Talofofo	darkolivegreen	23	723	M	30	RGL	FOR	FOR	0	30	-0.861708481	N
1265	P058	TALO	6-Dec-11	PML	PML	628	33	NA	dry	6	TAL	SCR	Scrub	13	Talofofo	darkolivegreen	23	633	M	22	PML	FOR	FOR	0	22	-0.566825101	N
1266	P059	TALO	6-Dec-11	PML	PML	941	81	NA	dry	6	TAL	SCR	Scrub	13	Talofofo	darkolivegreen	23	950	F	78	RGL	FOR	FOR	0.1	77.9	-0.465264027	Y
1267	P060	TALO	6-Dec-11	PML	PML	476	11	NA	dry	6	TAL	SCR	Scrub	13	Talofofo	darkolivegreen	23	478	F	11	PML	FOR	FOR	0	11	-0.865885192	N
1268	P061	TALO	6-Dec-11	PML	PML	586	20	NA	dry	6	TAL	SCR	Scrub	13	Talofofo	darkolivegreen	23	592	M	21	PML	FOR	FOR	0	21	0.27480473	N
1269	P062	TALO	6-Dec-11	PML	PML	572	19	NA	dry	6	TAL	SCR	Scrub	13	Talofofo	darkolivegreen	23	576	F	20	RGL	FOR	FOR	0.1	19.9	0.34808081	Y
1270	P063	TALO	6-Dec-11	RGL	RGL	1075	153	NA	dry	6	TAL	SCR	Scrub	13	Talofofo	darkolivegreen	23	1059	F	153	PML	FOR	FOR	0.4	152.6	1.323795054	Y
1271	P064	TALO	6-Dec-11	RGL	RGL	496	14	NA	dry	6	TAL	SCR	Scrub	13	Talofofo	darkolivegreen	23	491	F	13	RGL	FOR	FOR	0	13	-0.099735496	N
1272	P065	TALO	6-Dec-11	RGL	RGL	1002	80	NA	dry	6	TAL	SCR	Scrub	13	Talofofo	darkolivegreen	23	906	F	78	RGL	FOR	FOR	1.3	76.7	0.712269556	Y
1273	P066	TALO	8-Dec-11	MJC	MJC	532	14	NA	dry	6	TAL	SCR	Scrub	13	Talofofo	darkolivegreen	23	530	M	14	MJC	FOR	FOR	0	14	-0.843641976	N
1274	P067	TALO	8-Dec-11	MJC	MJC	789	46	NA	dry	6	TAL	SCR	Scrub	13	Talofofo	darkolivegreen	23	792	F	44	RGL	FOR	FOR	0	44	-0.039153812	N
1275	P068	TALO	13-Dec-11	TJH	TJH	608	22	NA	dry	6	TAL	SCR	Scrub	13	Talofofo	darkolivegreen	23	608	M	22	TJH	FOR	FOR	0	22	0.152896373	N
1276	P069	TALO	13-Dec-11	TJH	TJH	1205	238	NA	dry	6	TAL	SCR	Scrub	13	Talofofo	darkolivegreen	23	1209	M	233	RGL	FOR	FOR	0	233	0.266357136	N
1277	P070	TALO	13-Dec-11	TJH	TJH	604	20	NA	dry	6	TAL	SCR	Scrub	13	Talofofo	darkolivegreen	23	600	M	22	TJH	FOR	FOR	0	22	0.384696154	N
1278	P071	TALO	13-Dec-11	TJH	TJH	575	18	NA	dry	6	TAL	SCR	Scrub	13	Talofofo	darkolivegreen	23	575	F	18	TJH	FOR	FOR	0	18	-0.361641295	N
1279	P072	TALO	13-Dec-11	EOW	EOW	599	18	NA	dry	6	TAL	SCR	Scrub	13	Talofofo	darkolivegreen	23	595	M	18	RGL	FOR	FOR	0	18	-0.948305022	N
1280	P073	TALO	13-Dec-11	EOW	EOW	911	78	NA	dry	6	TAL	SCR	Scrub	13	Talofofo	darkolivegreen	23	916	M	75	TJH	FOR	FOR	1.3	73.7	0.124421789	Y
1281	P074	TALO	25-Jan-12	EOW	EOW	1105	151	NA	dry	6	TAL	SCR	Scrub	13	Talofofo	darkolivegreen	23	1099	M	148	EOW	FOR	FOR	0	148	-0.040363872	N
1282	P075	TALO	25-Jan-12	EOW	EOW	622	23	NA	dry	6	TAL	SCR	Scrub	13	Talofofo	darkolivegreen	23	620	F	22	TJH	FOR	FOR	0	22	-0.193283509	N
1283	P076	TALO	25-Jan-12	EOW	EOW	472	11	NA	dry	6	TAL	SCR	Scrub	13	Talofofo	darkolivegreen	23	466	F	12	TJH	FOR	FOR	0	12	0.224845095	N
1284	P077	TALO	25-Jan-12	EOW	EOW	462	11	NA	dry	6	TAL	SCR	Scrub	13	Talofofo	darkolivegreen	23	460	F	11	EOW	FOR	FOR	0	11	-0.182636639	N
1285	P078	TALO	25-Jan-12	EOW	EOW	825	46	NA	dry	6	TAL	SCR	Scrub	13	Talofofo	darkolivegreen	23	819	M	45	TJH	FOR	FOR	0	45	-0.662082817	N
1286	P079	TALO	6-Jun-12	PML	PML	1014	95	NA	wet	6	TAL	SCR	Scrub	13	Talofofo	darkolivegreen	23	1004	M	90	PML	FOR	FOR	0	90	-0.978308954	N
1287	P080	TALO	6-Jun-12	PML	PML	679	29	NA	wet	6	TAL	SCR	Scrub	13	Talofofo	darkolivegreen	23	694	M	28	PML	FOR	FOR	0.5	27.5	-0.66960004	Y
1288	P081	TALO	6-Jun-12	MJC	MJC	609	21	NA	wet	6	TAL	SCR	Scrub	13	Talofofo	darkolivegreen	23	600	F	19	PML	FOR	FOR	0	19	-0.695365332	N
1289	P082	TALO	6-Jun-12	MJC	MJC	602	18	NA	wet	6	TAL	SCR	Scrub	13	Talofofo	darkolivegreen	23	604	M	17	PML	FOR	FOR	0	17	-1.630806514	N
1290	P083	TALO	14-Jun-12	RDW	RDW	393	10	NA	wet	6	TAL	SCR	Scrub	13	Talofofo	darkolivegreen	23	431	M	9	RDW	FOR	FOR	0	9	-0.429678557	N
1291	P084	TALO	19-Jun-12	RGL	RGL	590	19	NA	wet	6	TAL	SCR	Scrub	13	Talofofo	darkolivegreen	23	590	M	20	MJC	FOR	FOR	0	20	-0.026249444	N
1292	P085	TALO	19-Jun-12	RGL	RGL	652	25	NA	wet	6	TAL	SCR	Scrub	13	Talofofo	darkolivegreen	23	644	M	26	MJC	FOR	FOR	0	26	0.348606071	N
1293	P086	TALO	19-Jun-12	RGL	RGL	941	91	NA	wet	6	TAL	SCR	Scrub	13	Talofofo	darkolivegreen	23	945	F	90	MJC	FOR	FOR	0	90	0.745033493	N
1294	P087	TALO	19-Jun-12	RGL	RGL	940	84	NA	wet	6	TAL	SCR	Scrub	13	Talofofo	darkolivegreen	23	949	F	83	RGL	FOR	FOR	0	83	0.031238154	N
1295	P088	TALO	19-Jun-12	RGL	RGL	1115	132	NA	wet	6	TAL	SCR	Scrub	13	Talofofo	darkolivegreen	23	1116	M	135	MJC	FOR	FOR	4	131	-1.418261407	Y
1296	P089	TALO	19-Jun-12	TJH	TJH	963	86	NA	wet	6	TAL	SCR	Scrub	13	Talofofo	darkolivegreen	23	951	M	82	RGL	FOR	FOR	0.6	81.4	-0.170787993	Y
1297	P090	TALO	19-Jun-12	TJH	TJH	886	78	NA	wet	6	TAL	SCR	Scrub	13	Talofofo	darkolivegreen	23	884	F	74	MJC	FOR	FOR	0	74	1.095010403	N
1298	P091	TALO	19-Jun-12	TJH	TJH	614	24	NA	wet	6	TAL	SCR	Scrub	13	Talofofo	darkolivegreen	23	605	M	22	RGL	FOR	FOR	0	22	0.239713032	N
1299	P092	TALO	19-Jun-12	TJH	TJH	1013	115	NA	wet	6	TAL	SCR	Scrub	13	Talofofo	darkolivegreen	23	1005	F	114	MJC	FOR	FOR	0	114	0.734162651	N
1300	P093	TALO	19-Jun-12	TJH	TJH	555	17	NA	wet	6	TAL	SCR	Scrub	13	Talofofo	darkolivegreen	23	554	M	16	RGL	FOR	FOR	0.1	15.9	-0.647296456	Y
1301	P094	TALO	19-Jun-12	TJH	TJH	706	38	NA	wet	6	TAL	SCR	Scrub	13	Talofofo	darkolivegreen	23	707	F	37	MJC	FOR	FOR	0	37	1.143456939	N
1302	P095	TALO	19-Jun-12	TJH	TJH	676	28	NA	wet	6	TAL	SCR	Scrub	13	Talofofo	darkolivegreen	23	672	M	26	RGL	FOR	FOR	0	26	-0.452729876	N
1303	P096	TALO	19-Jun-12	TJH	TJH	633	24	NA	wet	6	TAL	SCR	Scrub	13	Talofofo	darkolivegreen	23	624	M	23	MJC	FOR	FOR	0	23	0.019130292	N
1304	P097	TALO	2-Jul-12	MJC	MJC	653	26	NA	wet	6	TAL	SCR	Scrub	13	Talofofo	darkolivegreen	23	653	F	26	TJH	FOR	FOR	0	26	0.090944791	N
1305	P098	TALO	2-Jul-12	TJH	TJH	999	110	NA	wet	6	TAL	SCR	Scrub	13	Talofofo	darkolivegreen	23	1000	F	107	TJH	FOR	FOR	0	107	0.412658215	N
1306	P099	TALO	2-Jul-12	TJH	TJH	593	20	NA	wet	6	TAL	SCR	Scrub	13	Talofofo	darkolivegreen	23	595	F	20	RDW	FOR	FOR	0	20	-0.17208989	N
1307	P100	TALO	2-Jul-12	TJH	TJH	706	32	NA	wet	6	TAL	SCR	Scrub	13	Talofofo	darkolivegreen	23	701	M	30	RDW	FOR	FOR	0.2	29.8	-0.278630805	Y
1308	R001	OTGC	4-Aug-11	MJC	MJC	613	20	NA	wet	9	OTG	RAV	Ravine	10	Onward Talofofo Golf Course	darkorange3	24	615	F	18	EOW	FOR	RAV	0	18	-1.527620805	N
1309	R002	OTGC	4-Aug-11	MJC	MJC	721	31	NA	wet	9	OTG	RAV	Ravine	10	Onward Talofofo Golf Course	darkorange3	24	726	M	30	EOW	FOR	RAV	0	30	-0.948113162	N
1310	R003	OTGC	4-Aug-11	MJC	MJC	554	16	NA	wet	9	OTG	RAV	Ravine	10	Onward Talofofo Golf Course	darkorange3	24	553	F	15	EOW	FOR	RAV	0	15	-1.046251122	N
1311	R004	OTGC	18-Aug-11	GRH	GRH	680	29	NA	wet	9	OTG	RAV	Ravine	10	Onward Talofofo Golf Course	darkorange3	24	686	F	29	MJC	FOR	RAV	0	29	-0.049061523	N
1312	R005	OTGC	18-Aug-11	GRH	GRH	475	14	NA	wet	9	OTG	RAV	Ravine	10	Onward Talofofo Golf Course	darkorange3	24	473	M	11	MJC	FOR	RAV	0.1	10.9	-0.748440877	Y
1313	R006	OTGC	18-Aug-11	JJC	JJC	571	18	NA	wet	9	OTG	RAV	Ravine	10	Onward Talofofo Golf Course	darkorange3	24	574	F	16	MJC	FOR	RAV	0	16	-1.199783462	N
1314	R007	OTGC	18-Aug-11	JJC	JJC	612	27	NA	wet	9	OTG	RAV	Ravine	10	Onward Talofofo Golf Course	darkorange3	24	612	M	26	MJC	FOR	RAV	1.5	24.5	0.830262355	Y
1315	R008	OTGC	1-Sep-11	JCS	JCS	315	6	J	wet	9	OTG	RAV	Ravine	10	Onward Talofofo Golf Course	darkorange3	24	331	J	5	JJC	FOR	RAV	0	5	2.089090719	N
1316	R009	OTGC	1-Sep-11	TJH	TJH	550	19	NA	wet	9	OTG	RAV	Ravine	10	Onward Talofofo Golf Course	darkorange3	24	552	M	17	JJC	FOR	RAV	0.3	16.7	-0.22494794	Y
1317	R010	OTGC	1-Sep-11	TJH	TJH	1170	204	NA	wet	9	OTG	RAV	Ravine	10	Onward Talofofo Golf Course	darkorange3	24	1167	F	199	JJC	FOR	RAV	0	199	0.245379999	N
1318	R011	OTGC	27-Oct-11	MJC	MJC	464	10	NA	wet	9	OTG	RAV	Ravine	10	Onward Talofofo Golf Course	darkorange3	24	467	M	10	JJC	FOR	RAV	0	10	-1.156691231	N
1319	R012	OTGC	27-Oct-11	EOW	EOW	577	21	NA	wet	9	OTG	RAV	Ravine	10	Onward Talofofo Golf Course	darkorange3	24	573	M	18	JJC	FOR	RAV	0.4	17.6	-0.467990323	Y
1320	R013	OTGC	27-Oct-11	EOW	EOW	682	23	NA	wet	9	OTG	RAV	Ravine	10	Onward Talofofo Golf Course	darkorange3	24	672	M	23	EOW	FOR	RAV	0.4	22.6	-1.48522232	Y
1321	R014	OTGC	27-Oct-11	EOW	EOW	756	34	NA	wet	9	OTG	RAV	Ravine	10	Onward Talofofo Golf Course	darkorange3	24	753	M	33	EOW	FOR	RAV	0	33	-1.025655183	N
1322	R015	OTGC	27-Oct-11	EOW	EOW	556	17	NA	wet	9	OTG	RAV	Ravine	10	Onward Talofofo Golf Course	darkorange3	24	552	M	16	JJC	FOR	RAV	0.2	15.8	-0.633083479	Y
1323	R016	OTGC	27-Oct-11	EOW	EOW	515	15	NA	wet	9	OTG	RAV	Ravine	10	Onward Talofofo Golf Course	darkorange3	24	514	M	15	EOW	FOR	RAV	0	15	0.17821751	N
1324	R017	OTGC	27-Oct-11	EOW	EOW	510	15	NA	wet	9	OTG	RAV	Ravine	10	Onward Talofofo Golf Course	darkorange3	24	508	F	15	JJC	FOR	RAV	0	15	0.375909713	N
1325	R018	OTGC	8-Nov-11	TJH	TJH	505	13	NA	wet	9	OTG	RAV	Ravine	10	Onward Talofofo Golf Course	darkorange3	24	505	M	13	EOW	FOR	RAV	0	13	-0.578315019	N
1326	R019	OTGC	8-Nov-11	PML	PML	484	10	NA	wet	9	OTG	RAV	Ravine	10	Onward Talofofo Golf Course	darkorange3	24	488	F	11	TJH	FOR	RAV	0	11	-1.225122544	N
1327	R020	OTGC	8-Nov-11	PML	PML	611	22	NA	wet	9	OTG	RAV	Ravine	10	Onward Talofofo Golf Course	darkorange3	24	611	F	22	EOW	FOR	RAV	0.7	21.3	-0.172024617	Y
1328	R021	OTGC	8-Nov-11	JJC	JJC	875	53	NA	wet	9	OTG	RAV	Ravine	10	Onward Talofofo Golf Course	darkorange3	24	885	M	52	TJH	FOR	RAV	0	52	-1.533702952	N
1329	R022	OTGC	8-Nov-11	JJC	JJC	577	19	NA	wet	9	OTG	RAV	Ravine	10	Onward Talofofo Golf Course	darkorange3	24	577	M	17	EOW	FOR	RAV	0.1	16.9	-0.885306549	Y
1330	R023	OTGC	8-Nov-11	JJC	JJC	423	11	NA	wet	9	OTG	RAV	Ravine	10	Onward Talofofo Golf Course	darkorange3	24	428	F	11	TJH	FOR	RAV	0.5	10.5	0.844927905	Y
1331	R024	OTGC	5-Dec-11	PML	PML	741	41	NA	dry	9	OTG	RAV	Ravine	10	Onward Talofofo Golf Course	darkorange3	24	744	F	35	PML	FOR	RAV	0.3	34.7	-0.395256454	Y
1332	R025	OTGC	5-Dec-11	PML	PML	515	13	NA	dry	9	OTG	RAV	Ravine	10	Onward Talofofo Golf Course	darkorange3	24	523	M	13	JJC	FOR	RAV	0	13	-1.167171484	N
1333	R026	OTGC	5-Dec-11	MJC	MJC	753	30	NA	dry	9	OTG	RAV	Ravine	10	Onward Talofofo Golf Course	darkorange3	24	758	M	29	JJC	FOR	RAV	0	29	-2.12239833	N
1334	R027	OTGC	5-Dec-11	MJC	MJC	644	22	NA	dry	9	OTG	RAV	Ravine	10	Onward Talofofo Golf Course	darkorange3	24	648	F	22	PML	FOR	RAV	0	22	-0.996659941	N
1335	R028	OTGC	5-Dec-11	MJC	MJC	544	16	NA	dry	9	OTG	RAV	Ravine	10	Onward Talofofo Golf Course	darkorange3	24	546	M	16	JJC	FOR	RAV	0	16	-0.357266084	N
1336	R029	OTGC	5-Dec-11	MJC	MJC	352	5	NA	dry	9	OTG	RAV	Ravine	10	Onward Talofofo Golf Course	darkorange3	24	354	M	5	PML	FOR	RAV	0	5	-0.047686153	N
1337	R030	OTGC	8-Dec-11	RGL	RGL	773	35	NA	dry	9	OTG	RAV	Ravine	10	Onward Talofofo Golf Course	darkorange3	24	776	M	33	MJC	FOR	RAV	0	33	-1.692861226	N
1338	R031	OTGC	8-Dec-11	TJH	TJH	476	12	NA	dry	9	OTG	RAV	Ravine	10	Onward Talofofo Golf Course	darkorange3	24	475	F	11	MJC	FOR	RAV	0	11	-0.755484576	N
1339	R032	OTGC	19-Dec-11	EOW	EOW	1344	362	NA	dry	9	OTG	RAV	Ravine	10	Onward Talofofo Golf Course	darkorange3	24	1344	M	357	EOW	FOR	RAV	0	357	-0.072558465	N
1340	R033	OTGC	19-Dec-11	EOW	EOW	787	38	NA	dry	9	OTG	RAV	Ravine	10	Onward Talofofo Golf Course	darkorange3	24	790	M	37	EOW	FOR	RAV	0	37	-1.257405509	N
1341	R034	OTGC	19-Dec-11	TJH	TJH	534	19	NA	dry	9	OTG	RAV	Ravine	10	Onward Talofofo Golf Course	darkorange3	24	533	F	18	TJH	FOR	RAV	0.6	17.4	0.663722507	Y
1342	R035	OTGC	19-Dec-11	TJH	TJH	522	15	NA	dry	9	OTG	RAV	Ravine	10	Onward Talofofo Golf Course	darkorange3	24	526	F	13	TJH	FOR	RAV	0	13	-1.262904391	N
1343	R036	OTGC	22-Dec-11	RGL	RGL	816	47	NA	dry	9	OTG	RAV	Ravine	10	Onward Talofofo Golf Course	darkorange3	24	818	F	44	MJC	FOR	RAV	0	44	-0.798389935	N
1344	R037	OTGC	22-Dec-11	RGL	RGL	1490	331	NA	dry	9	OTG	RAV	Ravine	10	Onward Talofofo Golf Course	darkorange3	24	1509	M	324	MJC	FOR	RAV	0	324	-4.594012456	N
1345	R038	OTGC	22-Dec-11	RGL	RGL	847	49	NA	dry	9	OTG	RAV	Ravine	10	Onward Talofofo Golf Course	darkorange3	24	845	M	47	MJC	FOR	RAV	0	47	-1.103521589	N
1346	R039	OTGC	22-Dec-11	RGL	RGL	790	36	NA	dry	9	OTG	RAV	Ravine	10	Onward Talofofo Golf Course	darkorange3	24	877	F	35	MJC	FOR	RAV	0	35	-4.215196536	N
1347	R040	OTGC	28-Dec-11	EOW	EOW	404	8	NA	dry	9	OTG	RAV	Ravine	10	Onward Talofofo Golf Course	darkorange3	24	405	M	7	MJC	FOR	RAV	0	7	-0.984354163	N
1348	R041	OTGC	28-Dec-11	EOW	EOW	448	10	NA	dry	9	OTG	RAV	Ravine	10	Onward Talofofo Golf Course	darkorange3	24	448	M	9	RGL	FOR	RAV	0	9	-1.173861723	N
1349	R042	OTGC	28-Dec-11	EOW	EOW	665	27	NA	dry	9	OTG	RAV	Ravine	10	Onward Talofofo Golf Course	darkorange3	24	671	M	26	MJC	FOR	RAV	0	26	-0.424112317	N
1350	R043	OTGC	28-Dec-11	JJC	JJC	895	63	NA	dry	9	OTG	RAV	Ravine	10	Onward Talofofo Golf Course	darkorange3	24	899	F	63	RGL	FOR	RAV	0	63	-0.531580608	N
1351	R044	OTGC	3-Jan-12	JCS	JCS	795	37	NA	dry	9	OTG	RAV	Ravine	10	Onward Talofofo Golf Course	darkorange3	24	785	F	38	JJC	FOR	RAV	0	38	-0.915314351	N
1352	R045	OTGC	3-Jan-12	JCS	JCS	518	13	NA	dry	9	OTG	RAV	Ravine	10	Onward Talofofo Golf Course	darkorange3	24	515	M	12	JJC	FOR	RAV	0	12	-1.498389018	N
1353	R046	OTGC	3-Jan-12	MJC	MJC	496	13	NA	dry	9	OTG	RAV	Ravine	10	Onward Talofofo Golf Course	darkorange3	24	503	M	13	JJC	FOR	RAV	0	13	-0.511162444	N
1354	R047	OTGC	3-Jan-12	MJC	MJC	583	19	NA	dry	9	OTG	RAV	Ravine	10	Onward Talofofo Golf Course	darkorange3	24	582	M	19	JJC	FOR	RAV	0	19	-0.169708951	N
1355	R048	OTGC	5-Jan-12	TJH	TJH	505	14	NA	dry	9	OTG	RAV	Ravine	10	Onward Talofofo Golf Course	darkorange3	24	509	M	14	MJC	FOR	RAV	0	14	-0.165540443	N
1356	R049	OTGC	23-Jan-12	JJC	JJC	704	30	NA	dry	9	OTG	RAV	Ravine	10	Onward Talofofo Golf Course	darkorange3	24	705	M	29	RGL	FOR	RAV	0	29	-0.593929657	N
1357	R050	OTGC	23-Jan-12	JJC	JJC	873	69	NA	dry	9	OTG	RAV	Ravine	10	Onward Talofofo Golf Course	darkorange3	24	850	F	66	RGL	FOR	RAV	0	66	1.25098616	N
1358	R051	OTGC	30-Jan-12	MJC	MJC	657	24	NA	dry	9	OTG	RAV	Ravine	10	Onward Talofofo Golf Course	darkorange3	24	652	M	22	EOW	FOR	RAV	0	22	-1.111160643	N
1359	R052	OTGC	8-Feb-12	JCS	JCS	410	8	NA	dry	9	OTG	RAV	Ravine	10	Onward Talofofo Golf Course	darkorange3	24	409	M	7	PML	FOR	RAV	0	7	-1.198734214	N
1360	R053	OTGC	8-Feb-12	JCS	JCS	755	38	NA	dry	9	OTG	RAV	Ravine	10	Onward Talofofo Golf Course	darkorange3	24	762	F	36	PML	FOR	RAV	0	36	-0.645376	N
1361	R054	OTGC	8-Feb-12	JCS	JCS	649	23	NA	dry	9	OTG	RAV	Ravine	10	Onward Talofofo Golf Course	darkorange3	24	657	F	22	EOW	FOR	RAV	0	22	-1.254248799	N
1362	R055	OTGC	8-Feb-12	JCS	JCS	670	25	NA	dry	9	OTG	RAV	Ravine	10	Onward Talofofo Golf Course	darkorange3	24	667	F	26	EOW	FOR	RAV	0	26	-0.309651977	N
1363	R056	OTGC	8-Feb-12	JCS	JCS	680	26	NA	dry	9	OTG	RAV	Ravine	10	Onward Talofofo Golf Course	darkorange3	24	687	F	26	PML	FOR	RAV	0.1	25.9	-0.910595753	Y
1364	R057	OTGC	8-Feb-12	JCS	JCS	465	11	NA	dry	9	OTG	RAV	Ravine	10	Onward Talofofo Golf Course	darkorange3	24	467	M	9	EOW	FOR	RAV	0	9	-1.932906364	N
1365	R058	OTGC	8-Feb-12	TJH	TJH	468	12	NA	dry	9	OTG	RAV	Ravine	10	Onward Talofofo Golf Course	darkorange3	24	466	F	11	PML	FOR	RAV	0	11	-0.416187716	N
1366	R059	OTGC	8-Feb-12	TJH	TJH	522	16	NA	dry	9	OTG	RAV	Ravine	10	Onward Talofofo Golf Course	darkorange3	24	522	M	15	EOW	FOR	RAV	1.3	13.7	-0.748735747	Y
1367	R060	OTGC	8-Feb-12	TJH	TJH	530	18	NA	dry	9	OTG	RAV	Ravine	10	Onward Talofofo Golf Course	darkorange3	24	533	F	17	PML	FOR	RAV	0.6	16.4	0.227664489	Y
1368	R061	OTGC	8-Feb-12	TJH	TJH	740	41	NA	dry	9	OTG	RAV	Ravine	10	Onward Talofofo Golf Course	darkorange3	24	752	F	37	EOW	FOR	RAV	5.6	31.4	-1.362857738	Y
1369	R062	OTGC	28-Feb-12	JJC	JJC	749	35	NA	dry	9	OTG	RAV	Ravine	10	Onward Talofofo Golf Course	darkorange3	24	757	F	34	EOW	FOR	RAV	0	34	-0.921559523	N
1370	R063	OTGC	14-Mar-12	RDW	RDW	590	19	NA	dry	9	OTG	RAV	Ravine	10	Onward Talofofo Golf Course	darkorange3	24	586	F	18	PML	FOR	RAV	0	18	-0.685427852	N
1371	R064	OTGC	14-Mar-12	RGL	RGL	400	7	NA	dry	9	OTG	RAV	Ravine	10	Onward Talofofo Golf Course	darkorange3	24	391	F	7	PML	FOR	RAV	0	7	-0.182982205	N
1372	R065	OTGC	14-Mar-12	RGL	RGL	821	45	NA	dry	9	OTG	RAV	Ravine	10	Onward Talofofo Golf Course	darkorange3	24	811	F	44	PML	FOR	RAV	0.1	43.9	-0.610469437	Y
1373	R066	OTGC	14-Mar-12	RGL	RGL	581	17	NA	dry	9	OTG	RAV	Ravine	10	Onward Talofofo Golf Course	darkorange3	24	572	M	16	PML	FOR	RAV	0	16	-1.140511988	N
1374	R067	OTGC	14-Mar-12	RGL	RGL	782	38	NA	dry	9	OTG	RAV	Ravine	10	Onward Talofofo Golf Course	darkorange3	24	775	F	38	PML	FOR	RAV	0	38	-0.624437344	N
1375	R068	OTGC	22-Mar-12	PML	PML	563	16	NA	dry	9	OTG	RAV	Ravine	10	Onward Talofofo Golf Course	darkorange3	24	563	M	16	MJC	FOR	RAV	0	16	-0.872246111	N
1376	R069	OTGC	22-Mar-12	PML	PML	608	21	NA	dry	9	OTG	RAV	Ravine	10	Onward Talofofo Golf Course	darkorange3	24	608	F	21	MJC	FOR	RAV	0.5	20.5	-0.367359473	Y
1377	R070	OTGC	22-Mar-12	PML	PML	931	86	NA	dry	9	OTG	RAV	Ravine	10	Onward Talofofo Golf Course	darkorange3	24	943	F	84	TJH	FOR	RAV	0	84	0.295403365	N
1378	R071	OTGC	22-Mar-12	TJH	TJH	1890	997	NA	dry	9	OTG	RAV	Ravine	10	Onward Talofofo Golf Course	darkorange3	24	1947	M	997	MJC	FOR	RAV	0	997	-3.650408958	N
1379	R072	OTGC	22-Mar-12	TJH	TJH	427	9	NA	dry	9	OTG	RAV	Ravine	10	Onward Talofofo Golf Course	darkorange3	24	422	F	7	TJH	FOR	RAV	0	7	-1.856624828	N
1380	R073	OTGC	22-Mar-12	TJH	TJH	612	19	NA	dry	9	OTG	RAV	Ravine	10	Onward Talofofo Golf Course	darkorange3	24	612	F	19	TJH	FOR	RAV	0	19	-1.042738969	N
1381	R074	OTGC	6-Jun-12	TJH	TJH	535	16	NA	wet	9	OTG	RAV	Ravine	10	Onward Talofofo Golf Course	darkorange3	24	535	M	14	PML	FOR	RAV	0	14	-1.000617509	N
1382	R075	OTGC	6-Jun-12	RGL	RGL	786	44	NA	wet	9	OTG	RAV	Ravine	10	Onward Talofofo Golf Course	darkorange3	24	805	M	42	PML	FOR	RAV	0.9	41.1	-0.920727106	Y
1383	R076	OTGC	6-Jun-12	RGL	RGL	784	38	NA	wet	9	OTG	RAV	Ravine	10	Onward Talofofo Golf Course	darkorange3	24	768	F	37	PML	FOR	RAV	0	37	-0.617592205	N
1384	R077	OTGC	6-Jun-12	RGL	RGL	496	12	NA	wet	9	OTG	RAV	Ravine	10	Onward Talofofo Golf Course	darkorange3	24	488	M	12	PML	FOR	RAV	0	12	-0.584089733	N
1385	R078	OTGC	6-Jun-12	RGL	RGL	1400	361	NA	wet	9	OTG	RAV	Ravine	10	Onward Talofofo Golf Course	darkorange3	24	1337	M	357	PML	FOR	RAV	0	357	0.10039057	N
1386	R079	OTGC	6-Jun-12	RGL	RGL	793	41	NA	wet	9	OTG	RAV	Ravine	10	Onward Talofofo Golf Course	darkorange3	24	792	F	41	PML	FOR	RAV	0	41	-0.559409659	N
1387	R080	OTGC	20-Jun-12	PML	PML	894	59	NA	wet	9	OTG	RAV	Ravine	10	Onward Talofofo Golf Course	darkorange3	24	883	F	58	MJC	FOR	RAV	0.1	57.9	-0.683125844	Y
1388	R081	OTGC	20-Jun-12	PML	PML	772	35	NA	wet	9	OTG	RAV	Ravine	10	Onward Talofofo Golf Course	darkorange3	24	762	F	36	EMS	FOR	RAV	0	36	-0.645376	N
1389	R082	OTGC	20-Jun-12	PML	PML	810	55	NA	wet	9	OTG	RAV	Ravine	10	Onward Talofofo Golf Course	darkorange3	24	806	M	44	MJC	FOR	RAV	0	44	-0.447622707	N
1390	R083	OTGC	20-Jun-12	PML	PML	681	31	NA	wet	9	OTG	RAV	Ravine	10	Onward Talofofo Golf Course	darkorange3	24	683	F	30	EMS	FOR	RAV	0.2	29.8	0.237347153	Y
1391	R084	OTGC	20-Jun-12	RDW	RDW	561	17	NA	wet	9	OTG	RAV	Ravine	10	Onward Talofofo Golf Course	darkorange3	24	558	F	15	MJC	FOR	RAV	0	15	-1.197469605	N
1392	R085	OTGC	2-Jul-12	RGL	RGL	578	18	NA	wet	9	OTG	RAV	Ravine	10	Onward Talofofo Golf Course	darkorange3	24	575	F	18	RDW	FOR	RAV	0	18	-0.361641295	N
1393	R086	OTGC	2-Jul-12	RGL	RGL	582	18	NA	wet	9	OTG	RAV	Ravine	10	Onward Talofofo Golf Course	darkorange3	24	582	M	18	TJH	FOR	RAV	0.2	17.8	-0.650350869	Y
1394	R087	OTGC	2-Jul-12	RGL	RGL	658	25	NA	wet	9	OTG	RAV	Ravine	10	Onward Talofofo Golf Course	darkorange3	24	666	F	26	RDW	FOR	RAV	0	26	-0.281038717	N
1395	R088	OTGC	2-Jul-12	RGL	RGL	436	8	NA	wet	9	OTG	RAV	Ravine	10	Onward Talofofo Golf Course	darkorange3	24	442	F	9	RDW	FOR	RAV	0	9	-0.919056896	N
1396	R089	OTGC	2-Jul-12	EMS	EMS	1454	544	NA	wet	9	OTG	RAV	Ravine	10	Onward Talofofo Golf Course	darkorange3	24	1454	M	544	TJH	FOR	RAV	0	544	0.433337187	N
1397	R090	OTGC	2-Jul-12	EMS	EMS	776	42	NA	wet	9	OTG	RAV	Ravine	10	Onward Talofofo Golf Course	darkorange3	24	782	M	41	RDW	FOR	RAV	0	41	-0.268194099	N
1398	R091	OTGC	2-Jul-12	EMS	EMS	629	23	NA	wet	9	OTG	RAV	Ravine	10	Onward Talofofo Golf Course	darkorange3	24	636	F	22	TJH	FOR	RAV	0	22	-0.652869888	N
1399	R092	OTGC	2-Jul-12	RDW	RDW	739	30	NA	wet	9	OTG	RAV	Ravine	10	Onward Talofofo Golf Course	darkorange3	24	731	F	33	RDW	FOR	RAV	0	33	-0.390048664	N
1400	R093	OTGC	25-Jul-12	TJH	TJH	672	28	NA	wet	9	OTG	RAV	Ravine	10	Onward Talofofo Golf Course	darkorange3	24	672	F	25	TJH	FOR	RAV	0	25	-0.741677884	N
1401	R094	OTGC	25-Jul-12	TJH	TJH	845	49	NA	wet	9	OTG	RAV	Ravine	10	Onward Talofofo Golf Course	darkorange3	24	846	M	44	TJH	FOR	RAV	0	44	-1.618788169	N
1402	R095	OTGC	25-Jul-12	TJH	TJH	445	11	NA	wet	9	OTG	RAV	Ravine	10	Onward Talofofo Golf Course	darkorange3	24	454	F	11	TJH	FOR	RAV	0	11	0.057409894	N
1403	R096	OTGC	25-Jul-12	TJH	TJH	1624	631	NA	wet	9	OTG	RAV	Ravine	10	Onward Talofofo Golf Course	darkorange3	24	1637	M	631	TJH	FOR	RAV	0	631	-2.255540825	N
1404	R097	OTGC	6-Aug-12	RGL	RGL	989	85	NA	wet	9	OTG	RAV	Ravine	10	Onward Talofofo Golf Course	darkorange3	24	982	M	83	RGL	FOR	RAV	0.3	82.7	-0.960774611	Y
1405	R098	OTGC	6-Aug-12	RGL	RGL	541	16	NA	wet	9	OTG	RAV	Ravine	10	Onward Talofofo Golf Course	darkorange3	24	546	M	15	RGL	FOR	RAV	0	15	-0.832736202	N
1406	R099	OTGC	6-Aug-12	TJH	TJH	642	22	NA	wet	9	OTG	RAV	Ravine	10	Onward Talofofo Golf Course	darkorange3	24	640	M	22	RGL	FOR	RAV	0	22	-0.767527552	N
1407	R100	OTGC	6-Aug-12	TJH	TJH	384	8	NA	wet	9	OTG	RAV	Ravine	10	Onward Talofofo Golf Course	darkorange3	24	382	F	7	RGL	FOR	RAV	0	7	0.379646409	N
1408	S001	PAGR	19-Oct-11	MJC	MJC	712	29	NA	wet	7	PAG	RAV	Ravine	12	Pago River	darkorange3	24	710	M	29	MJC	FOR	RAV	0	29	-0.737544656	N
1409	S002	PAGR	20-Oct-11	TJH	TJH	980	90	NA	wet	7	PAG	RAV	Ravine	12	Pago River	darkorange3	24	972	F	85	EOW	FOR	RAV	0.5	84.5	-0.510089591	Y
1410	S003	PAGR	20-Oct-11	TJH	TJH	967	83	NA	wet	7	PAG	RAV	Ravine	12	Pago River	darkorange3	24	975	M	76	TJH	FOR	RAV	0	76	-1.37881429	N
1411	S004	PAGR	20-Oct-11	TJH	TJH	576	25	NA	wet	7	PAG	RAV	Ravine	12	Pago River	darkorange3	24	575	F	22	TJH	FOR	RAV	0	22	1.116745836	N
1412	S005	PAGR	20-Oct-11	PML	PML	897	59	NA	wet	7	PAG	RAV	Ravine	12	Pago River	darkorange3	24	896	M	57	TJH	FOR	RAV	0	57	-1.180722266	N
1413	S006	PAGR	20-Oct-11	PML	PML	733	35	NA	wet	7	PAG	RAV	Ravine	12	Pago River	darkorange3	24	733	F	35	EOW	FOR	RAV	0	35	-0.014235623	N
1414	S007	PAGR	24-Oct-11	JCS	JCS	610	22	NA	wet	7	PAG	RAV	Ravine	12	Pago River	darkorange3	24	584	F	22	JJC	FOR	RAV	0	22	0.851609384	N
1415	S008	PAGR	24-Oct-11	JCS	JCS	775	48	NA	wet	7	PAG	RAV	Ravine	12	Pago River	darkorange3	24	725	F	47	JJC	FOR	RAV	0	47	2.388212779	N
1416	S009	PAGR	8-Nov-11	RGL	RGL	1014	96	NA	wet	7	PAG	RAV	Ravine	12	Pago River	darkorange3	24	1016	F	94	EOW	FOR	RAV	0	94	-1.006237306	N
1417	S010	PAGR	8-Nov-11	JCS	JCS	1079	140	NA	wet	7	PAG	RAV	Ravine	12	Pago River	darkorange3	24	1077	F	138	TJH	FOR	RAV	1.2	136.8	0.004248797	Y
1418	S011	PAGR	1-Dec-11	RGL	RGL	768	44	NA	dry	7	PAG	RAV	Ravine	12	Pago River	darkorange3	24	762	F	43	PML	FOR	RAV	0	43	0.663642067	N
1419	S012	PAGR	1-Dec-11	RGL	RGL	938	69	NA	dry	7	PAG	RAV	Ravine	12	Pago River	darkorange3	24	930	F	68	RGL	FOR	RAV	0	68	-0.879845473	N
1420	S013	PAGR	1-Dec-11	PML	PML	869	68	NA	dry	7	PAG	RAV	Ravine	12	Pago River	darkorange3	24	902	F	65	PML	FOR	RAV	0	65	-0.38952926	N
1421	S014	PAGR	6-Dec-11	TJH	TJH	768	44	NA	dry	7	PAG	RAV	Ravine	12	Pago River	darkorange3	24	766	M	42	PML	FOR	RAV	0.1	41.9	0.356699098	Y
1422	S015	PAGR	27-Dec-11	MJC	MJC	422	9	NA	dry	7	PAG	RAV	Ravine	12	Pago River	darkorange3	24	424	F	9	RGL	FOR	RAV	0	9	-0.101514556	N
1423	S016	PAGR	27-Dec-11	MJC	MJC	1016	128	NA	dry	7	PAG	RAV	Ravine	12	Pago River	darkorange3	24	1022	F	126	MJC	FOR	RAV	0.5	125.5	0.949180005	Y
1424	S017	PAGR	27-Dec-11	JCS	JCS	922	86	NA	dry	7	PAG	RAV	Ravine	12	Pago River	darkorange3	24	915	F	84	RGL	FOR	RAV	0	84	1.117544187	N
1425	S018	PAGR	29-Dec-11	EOW	EOW	494	16	NA	dry	7	PAG	RAV	Ravine	12	Pago River	darkorange3	24	497	F	15	EOW	FOR	RAV	0.3	14.7	0.598072049	Y
1426	S019	PAGR	29-Dec-11	EOW	EOW	1009	104	NA	dry	7	PAG	RAV	Ravine	12	Pago River	darkorange3	24	1002	F	112	TJH	FOR	RAV	0	112	0.6909604	N
1427	S020	PAGR	29-Dec-11	JCS	JCS	849	53	NA	dry	7	PAG	RAV	Ravine	12	Pago River	darkorange3	24	857	M	52	EOW	FOR	RAV	0	52	-0.710943085	N
1428	S021	PAGR	9-Jan-12	JCS	JCS	816	45	NA	dry	7	PAG	RAV	Ravine	12	Pago River	darkorange3	24	808	M	44	EOW	FOR	RAV	0	44	-0.506044083	N
1429	S022	PAGR	17-Jan-12	JCS	JCS	780	43	NA	dry	7	PAG	RAV	Ravine	12	Pago River	darkorange3	24	775	F	40	EOW	FOR	RAV	0	40	-0.246547857	N
1430	S023	PAGR	26-Jan-12	JCS	JCS	1920	1714	NA	dry	7	PAG	RAV	Ravine	12	Pago River	darkorange3	24	1920	M	1714	PML	FOR	RAV	0	1714	0.673172835	N
1431	S024	PAGR	2-Feb-12	JCS	JCS	968	85	NA	dry	7	PAG	RAV	Ravine	12	Pago River	darkorange3	24	965	M	83	EOW	FOR	RAV	0	83	-0.437344173	N
1432	S025	PAGR	5-Feb-12	JCS	JCS	930	63	NA	dry	7	PAG	RAV	Ravine	12	Pago River	darkorange3	24	924	M	63	MJC	FOR	RAV	0	63	-1.266296317	N
1433	S026	PAGR	6-Feb-12	JCS	JCS	555	19	NA	dry	7	PAG	RAV	Ravine	12	Pago River	darkorange3	24	562	F	21	MJC	FOR	RAV	0	21	1.161127854	N
1434	S027	PAGR	8-Dec-11	JJC	JJC	700	37	NA	dry	7	PAG	RAV	Ravine	12	Pago River	darkorange3	24	704	M	36	RGL	FOR	RAV	0.9	35.1	0.841224003	Y
1435	S028	PAGR	8-Dec-11	JJC	JJC	687	29	NA	dry	7	PAG	RAV	Ravine	12	Pago River	darkorange3	24	685	M	27	MJC	FOR	RAV	0	27	-0.546871041	N
1436	S029	PAGR	8-Dec-11	JJC	JJC	1083	157	NA	dry	7	PAG	RAV	Ravine	12	Pago River	darkorange3	24	1083	F	162	RGL	FOR	RAV	0.9	161.1	1.038070849	Y
1437	S030	PAGR	8-Dec-11	JJC	JJC	888	75	NA	dry	7	PAG	RAV	Ravine	12	Pago River	darkorange3	24	886	F	73	MJC	FOR	RAV	0	73	0.935979586	N
1438	S031	PAGR	6-Feb-12	JCS	JCS	883	59	NA	dry	7	PAG	RAV	Ravine	12	Pago River	darkorange3	24	891	M	57	MJC	FOR	RAV	0.5	56.5	-1.098636224	Y
1439	S032	PAGR	6-Feb-12	RGL	RGL	1055	107	NA	dry	7	PAG	RAV	Ravine	12	Pago River	darkorange3	24	1064	F	105	MJC	FOR	RAV	0	105	-1.573674975	N
1440	S033	PAGR	6-Feb-12	RGL	RGL	944	94	NA	dry	7	PAG	RAV	Ravine	12	Pago River	darkorange3	24	942	F	93	MJC	FOR	RAV	0.4	92.6	1.042836775	Y
1441	S034	PAGR	7-Feb-12	TJH	TJH	748	42	NA	dry	7	PAG	RAV	Ravine	12	Pago River	darkorange3	24	748	F	39	PML	FOR	RAV	0	39	0.349749535	N
1442	S035	PAGR	13-Feb-12	JCS	JCS	879	65	NA	dry	7	PAG	RAV	Ravine	12	Pago River	darkorange3	24	872	F	63	PML	FOR	RAV	0	63	0.262111767	N
1443	S036	PAGR	13-Feb-12	JCS	JCS	1000	99	NA	dry	7	PAG	RAV	Ravine	12	Pago River	darkorange3	24	995	M	96	PML	FOR	RAV	0	96	-0.241043883	N
1444	S037	PAGR	19-Feb-12	RGL	RGL	909	95	NA	dry	7	PAG	RAV	Ravine	12	Pago River	darkorange3	24	905	F	93	EOW	FOR	RAV	1.8	91.2	2.017323997	Y
1445	S038	PAGR	19-Feb-12	RGL	RGL	1700	1576	NA	dry	7	PAG	RAV	Ravine	12	Pago River	darkorange3	24	1700	M	1576	EOW	FOR	RAV	0	1576	3.350257071	N
1446	S039	PAGR	19-Feb-12	RGL	RGL	875	62	NA	dry	7	PAG	RAV	Ravine	12	Pago River	darkorange3	24	874	M	60	EOW	FOR	RAV	0.8	59.2	-0.255003567	Y
1447	S040	PAGR	19-Feb-12	RGL	RGL	830	55	NA	dry	7	PAG	RAV	Ravine	12	Pago River	darkorange3	24	825	F	54	EOW	FOR	RAV	0	54	0.505513179	N
1448	S041	PAGR	6-Mar-12	MJC	MJC	859	58	NA	dry	7	PAG	RAV	Ravine	12	Pago River	darkorange3	24	850	M	56	RGL	FOR	RAV	0	56	0.040527822	N
1449	S042	PAGR	6-Mar-12	MJC	MJC	982	93	NA	dry	7	PAG	RAV	Ravine	12	Pago River	darkorange3	24	975	F	88	RGL	FOR	RAV	2.4	85.6	-0.50246799	Y
1450	S043	PAGR	6-Mar-12	MJC	MJC	923	83	NA	dry	7	PAG	RAV	Ravine	12	Pago River	darkorange3	24	928	M	81	RGL	FOR	RAV	0.5	80.5	0.42209867	Y
1451	S044	PAGR	6-Mar-12	MJC	MJC	670	24	NA	dry	7	PAG	RAV	Ravine	12	Pago River	darkorange3	24	670	F	25	RGL	FOR	RAV	0	25	-0.684443883	N
1452	S045	PAGR	8-Mar-12	RDW	RDW	846	60	NA	dry	7	PAG	RAV	Ravine	12	Pago River	darkorange3	24	841	M	58	RGL	FOR	RAV	0.9	57.1	0.447888534	Y
1453	S046	PAGR	8-Mar-12	EOW	EOW	571	21	NA	dry	7	PAG	RAV	Ravine	12	Pago River	darkorange3	24	572	F	20	RGL	FOR	RAV	0.4	19.6	0.354599849	Y
1454	S047	PAGR	20-Mar-12	RGL	RGL	835	53	NA	dry	7	PAG	RAV	Ravine	12	Pago River	darkorange3	24	832	F	57	RGL	FOR	RAV	0	57	0.698807547	N
1455	S048	PAGR	20-Mar-12	RDW	RDW	978	91	NA	dry	7	PAG	RAV	Ravine	12	Pago River	darkorange3	24	1031	F	93	RGL	FOR	RAV	0	93	-1.519041588	N
1456	S049	PAGR	26-Mar-12	JCS	JCS	1002	119	NA	dry	7	PAG	RAV	Ravine	12	Pago River	darkorange3	24	1004	F	115	RGL	FOR	RAV	0	115	0.827564528	N
1457	S050	PAGR	26-Mar-12	JCS	JCS	765	39	NA	dry	7	PAG	RAV	Ravine	12	Pago River	darkorange3	24	754	F	38	TJH	FOR	RAV	0	38	-0.015248323	N
1458	S051	PAGR	27-Mar-12	RGL	RGL	1000	97	NA	dry	7	PAG	RAV	Ravine	12	Pago River	darkorange3	24	996	M	98	MJC	FOR	RAV	0	98	-0.118248141	N
1459	S052	PAGR	27-Mar-12	RGL	RGL	503	15	NA	dry	7	PAG	RAV	Ravine	12	Pago River	darkorange3	24	519	M	14	MJC	FOR	RAV	0	14	-0.492564542	N
1460	S053	PAGR	27-Mar-12	RGL	RGL	851	59	NA	dry	7	PAG	RAV	Ravine	12	Pago River	darkorange3	24	840	F	59	MJC	FOR	RAV	0	59	0.718368588	N
1461	S054	PAGR	2-Apr-12	JCS	JCS	506	15	NA	dry	7	PAG	RAV	Ravine	12	Pago River	darkorange3	24	508	F	13	TJH	FOR	RAV	0.3	12.7	-0.850352485	Y
1462	S055	PAGR	2-Apr-12	JCS	JCS	1015	100	NA	dry	7	PAG	RAV	Ravine	12	Pago River	darkorange3	24	1015	F	97	TJH	FOR	RAV	0	97	-0.745797899	N
1463	S056	PAGR	9-Apr-12	JCS	JCS	885	70	NA	dry	7	PAG	RAV	Ravine	12	Pago River	darkorange3	24	878	M	68	RDW	FOR	RAV	0	68	0.648427597	N
1464	S057	PAGR	10-Apr-12	MJC	MJC	832	60	NA	dry	7	PAG	RAV	Ravine	12	Pago River	darkorange3	24	836	M	57	RGL	FOR	RAV	0	57	0.581577631	N
1465	S058	PAGR	10-Apr-12	MJC	MJC	1066	144	NA	dry	7	PAG	RAV	Ravine	12	Pago River	darkorange3	24	1070	F	140	PML	FOR	RAV	0	140	0.374251028	N
1466	S059	PAGR	12-Apr-12	RGL	RGL	985	100	NA	dry	7	PAG	RAV	Ravine	12	Pago River	darkorange3	24	983	F	99	MJC	FOR	RAV	0	99	0.335412359	N
1467	S060	PAGR	12-Apr-12	JCS	JCS	849	54	NA	dry	7	PAG	RAV	Ravine	12	Pago River	darkorange3	24	835	F	54	MJC	FOR	RAV	0	54	0.212563959	N
1468	S061	PAGR	5-Jun-12	PML	PML	732	36	NA	wet	7	PAG	RAV	Ravine	12	Pago River	darkorange3	24	730	M	35	EMS	FOR	RAV	0	35	0.072274406	N
1469	S062	PAGR	5-Jun-12	RDW	RDW	741	39	NA	wet	7	PAG	RAV	Ravine	12	Pago River	darkorange3	24	743	F	37	MJC	FOR	RAV	0.2	36.8	0.06652731	Y
1470	S063	PAGR	7-Jun-12	RGL	RGL	1055	124	NA	wet	7	PAG	RAV	Ravine	12	Pago River	darkorange3	24	1045	M	123	RGL	FOR	RAV	0.7	122.3	0.095100966	Y
1471	S064	PAGR	7-Jun-12	RGL	RGL	806	49	NA	wet	7	PAG	RAV	Ravine	12	Pago River	darkorange3	24	804	F	49	TJH	FOR	RAV	1.2	47.8	0.221053937	Y
1472	S065	PAGR	7-Jun-12	RDW	RDW	641	33	NA	wet	7	PAG	RAV	Ravine	12	Pago River	darkorange3	24	645	F	31	TJH	FOR	RAV	1.6	29.4	1.225385468	Y
1473	S066	PAGR	18-Jun-12	RDW	RDW	1211	216	NA	wet	7	PAG	RAV	Ravine	12	Pago River	darkorange3	24	1198	M	219	EMS	FOR	RAV	26.2	192.8	-0.832428007	Y
1474	S067	PAGR	18-Jun-12	RGL	RGL	781	46	NA	wet	7	PAG	RAV	Ravine	12	Pago River	darkorange3	24	777	F	47	EMS	FOR	RAV	0	47	0.88341579	N
1475	S068	PAGR	18-Jun-12	RGL	RGL	351	6	NA	wet	7	PAG	RAV	Ravine	12	Pago River	darkorange3	24	356	M	6	EMS	FOR	RAV	0	6	1.131267245	N
1476	S069	PAGR	18-Jun-12	RGL	RGL	891	75	NA	wet	7	PAG	RAV	Ravine	12	Pago River	darkorange3	24	901	F	89	EMS	FOR	RAV	1.6	87.4	1.821363886	Y
1477	S070	PAGR	18-Jun-12	RGL	RGL	1000	71	NA	wet	7	PAG	RAV	Ravine	12	Pago River	darkorange3	24	999	M	71	EMS	FOR	RAV	0.7	70.3	-2.65291	Y
1478	S071	PAGR	19-Jun-12	MJC	MJC	1315	305	NA	wet	7	PAG	RAV	Ravine	12	Pago River	darkorange3	24	1314	M	302	MJC	FOR	RAV	0	302	-0.557794546	N
1479	S072	PAGR	19-Jun-12	MJC	MJC	758	41	NA	wet	7	PAG	RAV	Ravine	12	Pago River	darkorange3	24	755	F	40	RGL	FOR	RAV	0	40	0.3336843	N
1480	S073	PAGR	19-Jun-12	MJC	MJC	654	28	NA	wet	7	PAG	RAV	Ravine	12	Pago River	darkorange3	24	654	M	26	RGL	FOR	RAV	0	26	0.062325947	N
1481	S074	PAGR	19-Jun-12	PML	PML	605	21	NA	wet	7	PAG	RAV	Ravine	12	Pago River	darkorange3	24	613	M	20	MJC	FOR	RAV	0	20	-0.693712816	N
1482	S075	PAGR	19-Jun-12	PML	PML	1325	316	NA	wet	7	PAG	RAV	Ravine	12	Pago River	darkorange3	24	1328	M	312	RGL	FOR	RAV	0	312	-0.668560556	N
1483	S076	PAGR	11-Jul-12	MJC	MJC	958	104	NA	wet	7	PAG	RAV	Ravine	12	Pago River	darkorange3	24	943	F	103	EMS	FOR	RAV	0	103	1.797671327	N
1484	S077	PAGR	12-Jul-12	RDW	RDW	1446	405	NA	wet	7	PAG	RAV	Ravine	12	Pago River	darkorange3	24	1446	M	405	EMS	FOR	RAV	0	405	-1.559446468	N
1485	S078	PAGR	12-Jul-12	RDW	RDW	969	92	NA	wet	7	PAG	RAV	Ravine	12	Pago River	darkorange3	24	997	F	88	EMS	FOR	RAV	0	88	-0.940293647	N
1486	S079	PAGR	19-Jul-12	TJH	TJH	925	71	NA	wet	7	PAG	RAV	Ravine	12	Pago River	darkorange3	24	922	F	66	TJH	FOR	RAV	0	66	-0.864823011	N
1487	S080	PAGR	19-Jul-12	TJH	TJH	991	146	NA	wet	7	PAG	RAV	Ravine	12	Pago River	darkorange3	24	975	F	144	TJH	FOR	RAV	0	144	3.329434642	N
1488	S081	PAGR	1-Aug-12	MJC	MJC	1079	131	NA	wet	7	PAG	RAV	Ravine	12	Pago River	darkorange3	24	1075	F	130	TJH	FOR	RAV	0	130	-0.314376714	N
1489	S082	PAGR	1-Aug-12	MJC	MJC	695	31	NA	wet	7	PAG	RAV	Ravine	12	Pago River	darkorange3	24	695	M	33	TJH	FOR	RAV	0	33	0.644932058	N
1490	S083	PAGR	1-Aug-12	TJH	TJH	831	53	NA	wet	7	PAG	RAV	Ravine	12	Pago River	darkorange3	24	835	F	47	TJH	FOR	RAV	0	47	-0.810276037	N
1491	S084	PAGR	6-Aug-12	MJC	MJC	584	20	NA	wet	7	PAG	RAV	Ravine	12	Pago River	darkorange3	24	582	F	20	RGL	FOR	RAV	0	20	0.208180537	N
1492	S085	PAGR	6-Aug-12	MJC	MJC	513	16	NA	wet	7	PAG	RAV	Ravine	12	Pago River	darkorange3	24	516	F	15	RGL	FOR	RAV	0	15	0.112984119	N
1493	S086	PAGR	6-Aug-12	SRS	SRS	645	27	NA	wet	7	PAG	RAV	Ravine	12	Pago River	darkorange3	24	661	F	26	RGL	FOR	RAV	0.4	25.6	-0.252199438	Y
1494	S087	PAGR	6-Aug-12	SRS	SRS	853	77	NA	wet	7	PAG	RAV	Ravine	12	Pago River	darkorange3	24	905	F	75	RGL	FOR	RAV	0	75	0.576538558	N
1495	S088	PAGR	6-Aug-12	SRS	SRS	930	80	NA	wet	7	PAG	RAV	Ravine	12	Pago River	darkorange3	24	983	F	78	RGL	FOR	RAV	0	78	-1.421016442	N
1496	S089	PAGR	14-Aug-12	MJC	MJC	960	78	NA	wet	7	PAG	RAV	Ravine	12	Pago River	darkorange3	24	971	F	77	TJH	FOR	RAV	0	77	-1.165614782	N
1497	S090	PAGR	14-Aug-12	MJC	MJC	570	19	NA	wet	7	PAG	RAV	Ravine	12	Pago River	darkorange3	24	567	M	19	MJC	FOR	RAV	0	19	0.27425866	N
1498	S091	PAGR	14-Aug-12	MJC	MJC	712	33	NA	wet	7	PAG	RAV	Ravine	12	Pago River	darkorange3	24	716	M	32	TJH	FOR	RAV	0.3	31.7	-0.254190427	Y
1499	S092	PAGR	14-Aug-12	TJH	TJH	805	51	NA	wet	7	PAG	RAV	Ravine	12	Pago River	darkorange3	24	795	F	48	MJC	FOR	RAV	0	48	0.514423145	N
1500	S093	PAGR	14-Aug-12	TJH	TJH	779	45	NA	wet	7	PAG	RAV	Ravine	12	Pago River	darkorange3	24	780	M	43	TJH	FOR	RAV	1.1	41.9	-0.050038436	Y
1501	S094	PAGR	14-Aug-12	TJH	TJH	976	83	NA	wet	7	PAG	RAV	Ravine	12	Pago River	darkorange3	24	982	M	76	MJC	FOR	RAV	0	76	-1.583204318	N
1502	S095	PAGR	16-Aug-12	MJC	MJC	1017	86	NA	wet	7	PAG	RAV	Ravine	12	Pago River	darkorange3	24	1019	M	84	RGL	FOR	RAV	1	83	-2.01004691	Y
1503	S096	PAGR	16-Aug-12	TJH	TJH	1007	112	NA	wet	7	PAG	RAV	Ravine	12	Pago River	darkorange3	24	1005	F	108	RGL	FOR	RAV	0	108	0.335837006	N
1504	S097	PAGR	20-Aug-12	TJH	TJH	793	52	NA	wet	7	PAG	RAV	Ravine	12	Pago River	darkorange3	24	790	F	48	TJH	FOR	RAV	0	48	0.660159894	N
1505	S098	PAGR	20-Aug-12	TJH	TJH	754	42	NA	wet	7	PAG	RAV	Ravine	12	Pago River	darkorange3	24	750	F	39	RGL	FOR	RAV	0	39	0.291893803	N
1506	S099	PAGR	20-Aug-12	TJH	TJH	1046	106	NA	wet	7	PAG	RAV	Ravine	12	Pago River	darkorange3	24	1042	F	107	RGL	FOR	RAV	0	107	-0.803164385	N
1507	S100	PAGR	20-Aug-12	TJH	TJH	906	65	NA	wet	7	PAG	RAV	Ravine	12	Pago River	darkorange3	24	903	M	59	TJH	FOR	RAV	0	59	-1.132441069	N
1508	T001	YIGO	13-Dec-11	PML	PML	905	63	NA	dry	16	YIG	URB	Urban	3	Yigo	gray35	4	903	M	61	RGL	URB	URB	0	61	-0.886844	N
1509	T002	YIGO	13-Dec-11	RGL	RGL	926	64	NA	dry	16	YIG	URB	Urban	3	Yigo	gray35	4	924	M	63	TJH	URB	URB	0	63	-1.266296317	N
1510	T003	YIGO	13-Dec-11	RGL	RGL	797	44	NA	dry	16	YIG	URB	Urban	3	Yigo	gray35	4	795	F	41	TJH	URB	URB	0	41	-0.646865513	N
1511	T004	YIGO	13-Dec-11	RGL	RGL	695	31	NA	dry	16	YIG	URB	Urban	3	Yigo	gray35	4	695	F	31	RGL	URB	URB	0	31	0.18433022	N
1512	T005	YIGO	22-Dec-11	TJH	TJH	810	66	NA	dry	16	YIG	URB	Urban	3	Yigo	gray35	4	812	F	64	MJC	URB	URB	2.4	61.6	1.855932759	Y
1513	T006	YIGO	22-Dec-11	JJC	JJC	713	34	NA	dry	16	YIG	URB	Urban	3	Yigo	gray35	4	718	F	33	MJC	URB	URB	0.6	32.4	-0.150808251	Y
1514	T007	YIGO	22-Dec-11	MJC	MJC	666	26	NA	dry	16	YIG	URB	Urban	3	Yigo	gray35	4	667	M	26	MJC	URB	URB	0	26	-0.309651977	N
1515	T008	YIGO	28-Dec-11	MJC	MJC	787	40	NA	dry	16	YIG	URB	Urban	3	Yigo	gray35	4	790	M	40	MJC	URB	URB	0	40	-0.683044916	N
1516	T009	YIGO	28-Dec-11	RGL	RGL	507	12	NA	dry	16	YIG	URB	Urban	3	Yigo	gray35	4	505	M	11	RGL	URB	URB	0	11	-1.809040853	N
1517	T010	YIGO	28-Dec-11	RGL	RGL	600	22	NA	dry	16	YIG	URB	Urban	3	Yigo	gray35	4	594	M	22	MJC	URB	URB	0	22	0.55921212	N
1518	T011	YIGO	28-Dec-11	TJH	TJH	758	47	NA	dry	16	YIG	URB	Urban	3	Yigo	gray35	4	755	F	43	RGL	URB	URB	0.4	42.6	0.797634118	Y
1519	T012	YIGO	28-Dec-11	TJH	TJH	990	92	NA	dry	16	YIG	URB	Urban	3	Yigo	gray35	4	990	M	88	MJC	URB	URB	0.3	87.7	-0.76159632	Y
1520	T013	YIGO	28-Dec-11	TJH	TJH	961	68	NA	dry	16	YIG	URB	Urban	3	Yigo	gray35	4	962	F	66	MJC	URB	URB	0	66	-2.038020373	N
1521	T014	YIGO	28-Dec-11	TJH	TJH	577	19	NA	dry	16	YIG	URB	Urban	3	Yigo	gray35	4	580	M	18	RGL	URB	URB	0.8	17.2	-0.844126104	Y
1522	T015	YIGO	28-Dec-11	TJH	TJH	871	73	NA	dry	16	YIG	URB	Urban	3	Yigo	gray35	4	865	F	67	RGL	URB	URB	0.1	66.9	0.910298095	Y
1523	T016	YIGO	4-Jan-12	JJC	JJC	1073	142	NA	dry	16	YIG	URB	Urban	3	Yigo	gray35	4	1075	M	145	RGL	URB	URB	0	145	0.490119566	N
1524	T017	YIGO	4-Jan-12	RGL	RGL	922	77	NA	dry	16	YIG	URB	Urban	3	Yigo	gray35	4	917	F	74	RGL	URB	URB	0.2	73.8	0.10502691	Y
1525	T018	YIGO	4-Jan-12	RGL	RGL	1365	434	NA	dry	16	YIG	URB	Urban	3	Yigo	gray35	4	1355	F	428	RGL	URB	URB	0	428	0.993781642	N
1526	T019	YIGO	18-Jan-12	EOW	EOW	809	48	NA	dry	16	YIG	URB	Urban	3	Yigo	gray35	4	811	M	47	RGL	URB	URB	0.3	46.7	-0.154954762	Y
1527	T020	YIGO	18-Jan-12	TJH	TJH	655	28	NA	dry	16	YIG	URB	Urban	3	Yigo	gray35	4	652	F	26	RGL	URB	URB	0	26	0.11956519	N
1528	T021	YIGO	25-Jan-12	MJC	MJC	395	9	NA	dry	16	YIG	URB	Urban	3	Yigo	gray35	4	395	F	7	EOW	URB	URB	0	7	-0.420577112	N
1529	T022	YIGO	25-Jan-12	JJC	JJC	404	9	NA	dry	16	YIG	URB	Urban	3	Yigo	gray35	4	408	M	8	TJH	URB	URB	0	8	-0.161944244	N
1530	T023	YIGO	25-Jan-12	JJC	JJC	1230	240	NA	dry	16	YIG	URB	Urban	3	Yigo	gray35	4	1220	M	250	EOW	URB	URB	0	250	0.490488218	N
1531	T024	YIGO	8-Feb-12	RGL	RGL	603	24	NA	dry	16	YIG	URB	Urban	3	Yigo	gray35	4	595	F	22	PML	URB	URB	0.1	21.9	0.496518361	Y
1532	T026	YIGO	8-Feb-12	RGL	RGL	868	55	NA	dry	16	YIG	URB	Urban	3	Yigo	gray35	4	860	M	54	PML	URB	URB	0	54	-0.521002643	N
1533	T027	YIGO	8-Feb-12	MJC	MJC	525	16	NA	dry	16	YIG	URB	Urban	3	Yigo	gray35	4	540	F	16	EOW	URB	URB	0	16	-0.17238633	N
1534	T028	YIGO	8-Feb-12	MJC	MJC	966	74	NA	dry	16	YIG	URB	Urban	3	Yigo	gray35	4	972	M	72	EOW	URB	URB	1.6	70.4	-1.85503833	Y
1535	T029	YIGO	13-Feb-12	RGL	RGL	843	50	NA	dry	16	YIG	URB	Urban	3	Yigo	gray35	4	842	M	49	PML	URB	URB	0.2	48.8	-0.738639074	Y
1536	T030	YIGO	13-Feb-12	RGL	RGL	976	82	NA	dry	16	YIG	URB	Urban	3	Yigo	gray35	4	976	F	81	PML	URB	URB	0	81	-0.938617748	N
1537	T031	YIGO	13-Feb-12	EOW	EOW	777	37	NA	dry	16	YIG	URB	Urban	3	Yigo	gray35	4	780	M	37	PML	URB	URB	0	37	-0.966285442	N
1538	T032	YIGO	7-Mar-12	MJC	MJC	856	57	NA	dry	16	YIG	URB	Urban	3	Yigo	gray35	4	863	F	53	MJC	URB	URB	0.6	52.4	-0.830707196	Y
1539	T033	YIGO	7-Mar-12	MJC	MJC	786	42	NA	dry	16	YIG	URB	Urban	3	Yigo	gray35	4	794	F	41	TJH	URB	URB	0	41	-0.617708999	N
1540	T034	YIGO	7-Mar-12	RGL	RGL	683	28	NA	dry	16	YIG	URB	Urban	3	Yigo	gray35	4	692	M	27	MJC	URB	URB	0	27	-0.747447039	N
1541	T035	YIGO	7-Mar-12	RGL	RGL	1395	451	NA	dry	16	YIG	URB	Urban	3	Yigo	gray35	4	1388	M	445	TJH	URB	URB	0	445	0.484192193	N
1542	T036	YIGO	7-Mar-12	RGL	RGL	836	45	NA	dry	16	YIG	URB	Urban	3	Yigo	gray35	4	837	F	44	MJC	URB	URB	0	44	-1.354830409	N
1543	T037	YIGO	7-Mar-12	RGL	RGL	714	35	NA	dry	16	YIG	URB	Urban	3	Yigo	gray35	4	717	F	34	TJH	URB	URB	0.7	33.3	0.079814107	Y
1544	T038	YIGO	7-Mar-12	TJH	TJH	675	30	NA	dry	16	YIG	URB	Urban	3	Yigo	gray35	4	683	F	27	MJC	URB	URB	0	27	-0.489588667	N
1545	T039	YIGO	27-Mar-12	MJC	MJC	851	46	NA	dry	16	YIG	URB	Urban	3	Yigo	gray35	4	853	M	45	MJC	URB	URB	0	45	-1.658664856	N
1546	T041	YIGO	19-Apr-12	JCS	JCS	666	27	NA	dry	16	YIG	URB	Urban	3	Yigo	gray35	4	661	M	26	RDW	URB	URB	0	26	-0.137976533	N
1547	T042	YIGO	19-Apr-12	TJH	TJH	785	47	NA	dry	16	YIG	URB	Urban	3	Yigo	gray35	4	784	M	44	RDW	URB	URB	0	44	0.193856842	N
1548	T043	YIGO	19-Apr-12	PML	PML	778	40	NA	dry	16	YIG	URB	Urban	3	Yigo	gray35	4	775	M	40	RDW	URB	URB	0.6	39.4	-0.3578935	Y
1549	T044	YIGO	19-Apr-12	RGL	RGL	546	15	NA	dry	16	YIG	URB	Urban	3	Yigo	gray35	4	545	F	14	RDW	URB	URB	0	14	-1.31033449	N
1550	T045	YIGO	19-Apr-12	RGL	RGL	671	29	NA	dry	16	YIG	URB	Urban	3	Yigo	gray35	4	660	F	29	RDW	URB	URB	0.6	28.4	0.541108016	Y
1551	T046	YIGO	26-Apr-12	RGL	RGL	611	20	NA	dry	16	YIG	URB	Urban	3	Yigo	gray35	4	602	F	22	MJC	URB	URB	0.5	21.5	0.157288272	Y
1552	T047	YIGO	26-Apr-12	RDW	RDW	1375	410	NA	dry	16	YIG	URB	Urban	3	Yigo	gray35	4	1380	M	406	PML	URB	URB	0	406	-0.000302637	N
1553	T048	YIGO	26-Apr-12	RDW	RDW	725	38	NA	dry	16	YIG	URB	Urban	3	Yigo	gray35	4	738	M	40	MJC	URB	URB	0.4	39.6	0.751191641	Y
1554	T049	YIGO	26-Apr-12	TJH	TJH	573	20	NA	dry	16	YIG	URB	Urban	3	Yigo	gray35	4	567	M	18	PML	URB	URB	0	18	-0.124066984	N
1555	T050	YIGO	26-Apr-12	PML	PML	658	27	NA	dry	16	YIG	URB	Urban	3	Yigo	gray35	4	644	M	26	PML	URB	URB	1.2	24.8	0.000483209	Y
1556	T051	YIGO	26-Apr-12	PML	PML	805	41	NA	dry	16	YIG	URB	Urban	3	Yigo	gray35	4	806	M	41	MJC	URB	URB	0.1	40.9	-0.985869356	Y
1557	T052	YIGO	8-May-12	RGL	RGL	765	32	NA	dry	16	YIG	URB	Urban	3	Yigo	gray35	4	756	F	33	MJC	URB	URB	0	33	-1.112525773	N
1558	T054	YIGO	4-Jun-12	RGL	RGL	682	26	NA	wet	16	YIG	URB	Urban	3	Yigo	gray35	4	651	F	27	RDW	URB	URB	0	27	0.42622899	N
1559	T055	YIGO	4-Jun-12	RGL	RGL	736	30	NA	wet	16	YIG	URB	Urban	3	Yigo	gray35	4	734	M	36	MJC	URB	URB	0	36	0.164458803	N
1560	T056	YIGO	4-Jun-12	RGL	RGL	854	48	NA	wet	16	YIG	URB	Urban	3	Yigo	gray35	4	844	F	49	RDW	URB	URB	0	49	-0.767172681	N
1561	T057	YIGO	12-Jun-12	PML	PML	494	11	NA	wet	16	YIG	URB	Urban	3	Yigo	gray35	4	487	M	11	TJH	URB	URB	0	11	-1.189771065	N
1562	T058	YIGO	12-Jun-12	MJC	MJC	523	19	NA	wet	16	YIG	URB	Urban	3	Yigo	gray35	4	520	M	17	TJH	URB	URB	1.2	15.8	0.366252238	Y
1563	T059	YIGO	12-Jun-12	MJC	MJC	683	30	NA	wet	16	YIG	URB	Urban	3	Yigo	gray35	4	681	F	29	TJH	URB	URB	0	29	0.094138541	N
1564	T060	YIGO	12-Jun-12	MJC	MJC	805	48	NA	wet	16	YIG	URB	Urban	3	Yigo	gray35	4	807	M	46	TJH	URB	URB	0	46	-0.149344985	N
1565	T061	YIGO	20-Jun-12	RGL	RGL	648	26	NA	wet	16	YIG	URB	Urban	3	Yigo	gray35	4	640	M	27	MJC	URB	URB	0	27	0.741239951	N
1566	T062	YIGO	20-Jun-12	RGL	RGL	774	48	NA	wet	16	YIG	URB	Urban	3	Yigo	gray35	4	779	F	46	EMS	URB	URB	0	46	0.666818829	N
1567	T063	YIGO	21-Jun-12	RDW	RDW	775	45	NA	wet	16	YIG	URB	Urban	3	Yigo	gray35	4	761	F	45	PML	URB	URB	0.5	44.5	0.945251149	Y
1568	T064	YIGO	21-Jun-12	RDW	RDW	602	23	NA	wet	16	YIG	URB	Urban	3	Yigo	gray35	4	605	M	22	PML	URB	URB	0	22	0.239713032	N
1569	T065	YIGO	21-Jun-12	RDW	RDW	570	22	NA	wet	16	YIG	URB	Urban	3	Yigo	gray35	4	570	M	21	RDW	URB	URB	0.7	20.3	0.672516259	Y
1570	T066	YIGO	5-Jul-12	PML	PML	740	37	NA	wet	16	YIG	URB	Urban	3	Yigo	gray35	4	735	M	38	PML	URB	URB	0	38	0.533932409	N
1571	T067	YIGO	5-Jul-12	PML	PML	837	50	NA	wet	16	YIG	URB	Urban	3	Yigo	gray35	4	836	M	49	PML	URB	URB	0	49	-0.532575679	N
1572	T068	YIGO	10-Jul-12	MJC	MJC	734	31	NA	wet	16	YIG	URB	Urban	3	Yigo	gray35	4	725	F	30	RGL	URB	URB	0	30	-0.919306669	N
1573	T069	YIGO	10-Jul-12	MJC	MJC	1435	439	NA	wet	16	YIG	URB	Urban	3	Yigo	gray35	4	1407	M	472	RGL	URB	URB	0	472	0.468839465	N
1574	T070	YIGO	10-Jul-12	RDW	RDW	698	34	NA	wet	16	YIG	URB	Urban	3	Yigo	gray35	4	697	F	33	RGL	URB	URB	0	33	0.587576163	N
1575	T071	YIGO	10-Jul-12	RDW	RDW	845	52	NA	wet	16	YIG	URB	Urban	3	Yigo	gray35	4	846	M	50	RGL	URB	URB	0	50	-0.677010343	N
1576	T072	YIGO	1-Aug-12	SRS	SRS	683	31	NA	wet	16	YIG	URB	Urban	3	Yigo	gray35	4	692	M	30	TJH	URB	URB	0	30	0.028768094	N
1577	T073	YIGO	1-Aug-12	RGL	RGL	511	15	NA	wet	16	YIG	URB	Urban	3	Yigo	gray35	4	518	F	14	TJH	URB	URB	0	14	-0.460220506	N
1578	T074	YIGO	1-Aug-12	RGL	RGL	1264	370	NA	wet	16	YIG	URB	Urban	3	Yigo	gray35	4	1288	M	357	TJH	URB	URB	5	352	1.23134204	Y
1579	T075	YIGO	28-Aug-12	PML	PML	543	21	NA	wet	16	YIG	URB	Urban	3	Yigo	gray35	4	539	F	18	RGL	URB	URB	0	18	0.726343108	N
1580	T076	YIGO	28-Aug-12	RGL	RGL	932	72	NA	wet	16	YIG	URB	Urban	3	Yigo	gray35	4	921	M	71	RGL	URB	URB	2	69	-0.507959422	Y
1581	T077	YIGO	28-Aug-12	RGL	RGL	922	71	NA	wet	16	YIG	URB	Urban	3	Yigo	gray35	4	913	F	70	RGL	URB	URB	0	70	-0.166885881	N
1582	T078	YIGO	30-Aug-12	RGL	RGL	969	77	NA	wet	16	YIG	URB	Urban	3	Yigo	gray35	4	962	M	76	PML	URB	URB	0.3	75.7	-1.027800636	Y
1583	T079	YIGO	30-Aug-12	RGL	RGL	670	27	NA	wet	16	YIG	URB	Urban	3	Yigo	gray35	4	661	M	26	PML	URB	URB	0	26	-0.137976533	N
1584	T080	YIGO	30-Aug-12	RGL	RGL	598	21	NA	wet	16	YIG	URB	Urban	3	Yigo	gray35	4	587	F	20	PML	URB	URB	0	20	0.061495885	N
1585	T081	YIGO	4-Sep-12	ETH	ETH	453	11	NA	wet	16	YIG	URB	Urban	3	Yigo	gray35	4	448	M	10	RGL	URB	URB	0	10	-0.397646591	N
1586	T082	YIGO	4-Sep-12	PML	PML	676	26	NA	wet	16	YIG	URB	Urban	3	Yigo	gray35	4	674	M	26	MSP	URB	URB	0	26	-0.509968835	N
1587	T083	YIGO	11-Sep-12	MSP	MSP	777	40	NA	wet	16	YIG	URB	Urban	3	Yigo	gray35	4	774	M	37	MSP	URB	URB	0	37	-0.791848049	N
1588	T084	YIGO	11-Sep-12	PML	PML	1056	111	NA	wet	16	YIG	URB	Urban	3	Yigo	gray35	4	1059	F	106	ETH	URB	URB	0	106	-1.360683697	N
1589	T085	YIGO	11-Sep-12	PML	PML	636	22	NA	wet	16	YIG	URB	Urban	3	Yigo	gray35	4	632	M	21	MSP	URB	URB	0	21	-0.880856087	N
1590	T086	YIGO	11-Sep-12	PML	PML	504	15	NA	wet	16	YIG	URB	Urban	3	Yigo	gray35	4	498	F	13	ETH	URB	URB	0.2	12.8	-0.455793348	Y
1591	T087	YIGO	13-Sep-12	MSP	MSP	1110	194	NA	wet	16	YIG	URB	Urban	3	Yigo	gray35	4	1118	F	189	MSP	URB	URB	0	189	1.226053219	N
1592	T088	YIGO	13-Sep-12	MSP	MSP	784	41	NA	wet	16	YIG	URB	Urban	3	Yigo	gray35	4	780	M	28	MSP	URB	URB	0	28	-3.019631131	N
1593	T089	YIGO	13-Sep-12	MSP	MSP	1064	145	NA	wet	16	YIG	URB	Urban	3	Yigo	gray35	4	1072	F	144	MSP	URB	URB	0	144	0.524701329	N
1594	T090	YIGO	17-Sep-12	PML	PML	701	30	NA	wet	16	YIG	URB	Urban	3	Yigo	gray35	4	700	F	29	PML	URB	URB	0	29	-0.450417448	N
1595	T091	YIGO	17-Sep-12	PML	PML	459	11	NA	wet	16	YIG	URB	Urban	3	Yigo	gray35	4	455	F	13	PML	URB	URB	0	13	1.247653118	N
1596	T092	YIGO	17-Sep-12	MSP	MSP	617	28	NA	wet	16	YIG	URB	Urban	3	Yigo	gray35	4	623	F	28	PML	URB	URB	0.4	27.6	1.391090475	Y
1597	T093	YIGO	18-Sep-12	ETH	ETH	931	68	NA	wet	16	YIG	URB	Urban	3	Yigo	gray35	4	931	M	66	TJH	URB	URB	0	66	-1.129140069	N
1598	T094	YIGO	18-Sep-12	ETH	ETH	1109	170	NA	wet	16	YIG	URB	Urban	3	Yigo	gray35	4	1109	F	179	MJC	URB	URB	0.3	178.7	1.066191965	Y
1599	T095	YIGO	18-Sep-12	RGL	RGL	765	38	NA	wet	16	YIG	URB	Urban	3	Yigo	gray35	4	772	F	37	TJH	URB	URB	0	37	-0.733742402	N
1600	T096	YIGO	18-Sep-12	RGL	RGL	604	22	NA	wet	16	YIG	URB	Urban	3	Yigo	gray35	4	604	F	22	MJC	URB	URB	0	22	0.268679788	N
1601	T097	YIGO	19-Sep-12	MJC	MJC	653	24	NA	wet	16	YIG	URB	Urban	3	Yigo	gray35	4	660	M	23	MSP	URB	URB	0	23	-1.012603395	N
1602	T098	YIGO	26-Sep-12	TJH	TJH	547	19	NA	wet	16	YIG	URB	Urban	3	Yigo	gray35	4	547	F	18	PML	URB	URB	0.5	17.5	0.272287342	Y
1603	T099	YIGO	26-Sep-12	PML	PML	1565	794	NA	wet	16	YIG	URB	Urban	3	Yigo	gray35	4	1565	M	794	PML	URB	URB	0	794	0.841728281	N
1604	T100	YIGO	26-Sep-12	PML	PML	525	17	NA	wet	16	YIG	URB	Urban	3	Yigo	gray35	4	532	M	17	PML	URB	URB	0	17	0.523777969	N
1605	T101	YIGO	27-Sep-12	RGL	RGL	534	18	NA	wet	16	YIG	URB	Urban	3	Yigo	gray35	4	533	M	17	RGL	URB	URB	0	17	0.492383859	N
1606	T102	YIGO	27-Sep-12	PML	PML	1275	325	NA	wet	16	YIG	URB	Urban	3	Yigo	gray35	4	1252	M	322	RGL	URB	URB	0	322	1.508240735	N
1607	T103	YIGO	27-Sep-12	PML	PML	566	18	NA	wet	16	YIG	URB	Urban	3	Yigo	gray35	4	565	M	18	RGL	URB	URB	0	18	-0.064357411	N
1608	U001	AGHN	15-Dec-11	EOW	EOW	783	42	NA	dry	18	AGH	URB	Urban	1	Agana Heights	gray35	4	792	M	41	EOW	URB	URB	0	41	-0.559409659	N
1609	U002	AGHN	15-Dec-11	RGL	RGL	650	26	NA	dry	18	AGH	URB	Urban	1	Agana Heights	gray35	4	658	F	25	EOW	URB	URB	0.4	24.6	-0.459914155	Y
1610	U003	AGHN	20-Dec-11	PML	PML	795	42	NA	dry	18	AGH	URB	Urban	1	Agana Heights	gray35	4	799	M	43	JJC	URB	URB	0	43	-0.412649691	N
1611	U004	AGHN	20-Dec-11	PML	PML	1526	907	NA	dry	18	AGH	URB	Urban	1	Agana Heights	gray35	4	1526	M	907	PML	URB	URB	45	862	2.253513732	Y
1612	U005	AGHN	20-Dec-11	JJC	JJC	1779	1307	NA	dry	18	AGH	URB	Urban	1	Agana Heights	gray35	4	1779	M	1307	JJC	URB	URB	0	1307	0.666516514	N
1613	U006	AGHN	20-Dec-11	RGL	RGL	1517	849	NA	dry	18	AGH	URB	Urban	1	Agana Heights	gray35	4	1517	M	849	JJC	URB	URB	0	849	2.332145054	N
1614	U007	AGHN	20-Dec-11	RGL	RGL	540	17	NA	dry	18	AGH	URB	Urban	1	Agana Heights	gray35	4	541	F	16	PML	URB	URB	0	16	-0.203327757	N
1615	U008	AGHN	20-Dec-11	RGL	RGL	1045	153	NA	dry	18	AGH	URB	Urban	1	Agana Heights	gray35	4	1043	F	150	JJC	URB	URB	0	150	1.656741524	N
1616	U009	AGHN	20-Dec-11	RGL	RGL	965	79	NA	dry	18	AGH	URB	Urban	1	Agana Heights	gray35	4	959	M	76	PML	URB	URB	0	76	-0.91083902	N
1617	U010	AGHN	20-Dec-11	MJC	MJC	566	21	NA	dry	18	AGH	URB	Urban	1	Agana Heights	gray35	4	569	F	19	PML	URB	URB	0	19	0.214680394	N
1618	U011	AGHN	27-Dec-11	EOW	EOW	492	13	NA	dry	18	AGH	URB	Urban	1	Agana Heights	gray35	4	491	F	12	MJC	URB	URB	0	12	-0.689428519	N
1619	U012	AGHN	10-Jan-12	PML	PML	865	57	NA	dry	18	AGH	URB	Urban	1	Agana Heights	gray35	4	856	F	57	PML	URB	URB	0.2	56.8	-0.031107828	Y
1620	U013	AGHN	10-Jan-12	MJC	MJC	778	50	NA	dry	18	AGH	URB	Urban	1	Agana Heights	gray35	4	778	F	48	PML	URB	URB	0.1	47.9	0.994081269	Y
1621	U014	AGHN	11-Jan-12	RGL	RGL	791	43	NA	dry	18	AGH	URB	Urban	1	Agana Heights	gray35	4	795	M	42	TJH	URB	URB	1.5	40.5	-0.737262105	Y
1622	U015	AGHN	11-Jan-12	RGL	RGL	750	40	NA	dry	18	AGH	URB	Urban	1	Agana Heights	gray35	4	757	M	40	MJC	URB	URB	0.8	39.2	0.126916792	Y
1623	U016	AGHN	11-Jan-12	RGL	RGL	923	79	NA	dry	18	AGH	URB	Urban	1	Agana Heights	gray35	4	917	F	78	TJH	URB	URB	2	76	0.321436403	Y
1624	U017	AGHN	11-Jan-12	EOW	EOW	837	51	NA	dry	18	AGH	URB	Urban	1	Agana Heights	gray35	4	843	F	50	MJC	URB	URB	0	50	-0.589000663	N
1625	U018	AGHN	11-Jan-12	EOW	EOW	725	33	NA	dry	18	AGH	URB	Urban	1	Agana Heights	gray35	4	727	M	33	MJC	URB	URB	0	33	-0.274752626	N
1626	U019	AGHN	17-Jan-12	RGL	RGL	885	65	NA	dry	18	AGH	URB	Urban	1	Agana Heights	gray35	4	870	M	63	EOW	URB	URB	0	63	0.320883732	N
1627	U020	AGHN	17-Jan-12	RGL	RGL	626	20	NA	dry	18	AGH	URB	Urban	1	Agana Heights	gray35	4	627	F	18	EOW	URB	URB	0	18	-1.872962187	N
1628	U021	AGHN	17-Jan-12	RGL	RGL	540	16	NA	dry	18	AGH	URB	Urban	1	Agana Heights	gray35	4	544	M	15	EOW	URB	URB	0	15	-0.771311148	N
1629	U022	AGHN	17-Jan-12	RGL	RGL	750	33	NA	dry	18	AGH	URB	Urban	1	Agana Heights	gray35	4	754	F	32	EOW	URB	URB	0	32	-1.28130866	N
1630	U023	AGHN	14-Feb-12	JJC	JJC	556	19	NA	dry	18	AGH	URB	Urban	1	Agana Heights	gray35	4	588	F	18	RGL	URB	URB	0	18	-0.743988851	N
1631	U024	AGHN	14-Feb-12	MJC	MJC	694	34	NA	dry	18	AGH	URB	Urban	1	Agana Heights	gray35	4	699	F	33	RGL	URB	URB	0	33	0.530205827	N
1632	U025	AGHN	14-Feb-12	MJC	MJC	529	16	NA	dry	18	AGH	URB	Urban	1	Agana Heights	gray35	4	530	M	14	RGL	URB	URB	0	14	-0.843641976	N
1633	U026	AGHN	26-Mar-12	RGL	RGL	925	82	NA	dry	18	AGH	URB	Urban	1	Agana Heights	gray35	4	913	M	82	RGL	URB	URB	0	82	0.998786728	N
1634	U027	AGHN	26-Mar-12	MJC	MJC	804	46	NA	dry	18	AGH	URB	Urban	1	Agana Heights	gray35	4	786	F	44	TJH	URB	URB	0.2	43.8	0.102068878	Y
1635	U028	AGHN	27-Mar-12	RDW	RDW	772	40	NA	dry	18	AGH	URB	Urban	1	Agana Heights	gray35	4	764	F	38	MJC	URB	URB	0	38	-0.305053189	N
1636	U029	AGHN	3-Apr-12	RGL	RGL	650	22	NA	dry	18	AGH	URB	Urban	1	Agana Heights	gray35	4	641	M	20	RGL	URB	URB	0	20	-1.4983532	N
1637	U030	AGHN	3-Apr-12	RGL	RGL	374	7	NA	dry	18	AGH	URB	Urban	1	Agana Heights	gray35	4	382	F	7	RGL	URB	URB	0	7	0.379646409	N
1638	U031	AGHN	3-Apr-12	RDW	RDW	573	7	NA	dry	18	AGH	URB	Urban	1	Agana Heights	gray35	4	571	M	17	RGL	URB	URB	0	17	-0.664196356	N
1639	U032	AGHN	3-Apr-12	PML	PML	751	35	NA	dry	18	AGH	URB	Urban	1	Agana Heights	gray35	4	741	M	34	RGL	URB	URB	0	34	-0.458713438	N
1640	U033	AGHN	3-Apr-12	MJC	MJC	773	38	NA	dry	18	AGH	URB	Urban	1	Agana Heights	gray35	4	769	F	36	RGL	URB	URB	0	36	-0.848476616	N
1641	U034	AGHN	5-Apr-12	RDW	RDW	620	23	NA	dry	18	AGH	URB	Urban	1	Agana Heights	gray35	4	621	F	22	PML	URB	URB	0	22	-0.222064699	N
1642	U035	AGHN	5-Apr-12	RDW	RDW	1010	127	NA	dry	18	AGH	URB	Urban	1	Agana Heights	gray35	4	1025	F	123	PML	URB	URB	0	123	0.714137722	N
1643	U036	AGHN	10-Apr-12	TJH	TJH	746	37	NA	dry	18	AGH	URB	Urban	1	Agana Heights	gray35	4	746	F	36	PML	URB	URB	0	36	-0.182108842	N
1644	U037	AGHN	10-Apr-12	TJH	TJH	610	21	NA	dry	18	AGH	URB	Urban	1	Agana Heights	gray35	4	610	M	19	RGL	URB	URB	0	19	-0.984976826	N
1645	U038	AGHN	10-Apr-12	TJH	TJH	528	16	NA	dry	18	AGH	URB	Urban	1	Agana Heights	gray35	4	522	F	17	PML	URB	URB	0	17	0.841241457	N
1646	U039	AGHN	10-Apr-12	TJH	TJH	746	44	NA	dry	18	AGH	URB	Urban	1	Agana Heights	gray35	4	743	M	41	RGL	URB	URB	1.1	39.9	0.66237765	Y
1647	U040	AGHN	10-Apr-12	RGL	RGL	635	26	NA	dry	18	AGH	URB	Urban	1	Agana Heights	gray35	4	630	M	25	PML	URB	URB	0	25	0.461048767	N
1648	U041	AGHN	17-Apr-12	RGL	RGL	1034	112	NA	dry	18	AGH	URB	Urban	1	Agana Heights	gray35	4	1037	M	111	RGL	URB	URB	0	111	-0.388699236	N
1649	U042	AGHN	17-Apr-12	RGL	RGL	685	27	NA	dry	18	AGH	URB	Urban	1	Agana Heights	gray35	4	685	F	26	MJC	URB	URB	0	26	-0.82491271	N
1650	U043	AGHN	17-Apr-12	RGL	RGL	1004	120	NA	dry	18	AGH	URB	Urban	1	Agana Heights	gray35	4	1005	F	117	MJC	URB	URB	13.7	103.3	0.00804058	Y
1651	U044	AGHN	17-Apr-12	RGL	RGL	803	45	NA	dry	18	AGH	URB	Urban	1	Agana Heights	gray35	4	791	F	44	RGL	URB	URB	1.9	42.1	-0.335214517	Y
1652	U045	AGHN	17-Apr-12	RGL	RGL	1001	120	NA	dry	18	AGH	URB	Urban	1	Agana Heights	gray35	4	1003	M	116	MJC	URB	URB	0	116	0.92041535	N
1653	U046	AGHN	17-Apr-12	TJH	TJH	573	20	NA	dry	18	AGH	URB	Urban	1	Agana Heights	gray35	4	564	M	20	RGL	URB	URB	0	20	0.741763341	N
1654	U047	AGHN	17-Apr-12	TJH	TJH	854	57	NA	dry	18	AGH	URB	Urban	1	Agana Heights	gray35	4	847	F	54	MJC	URB	URB	0	54	-0.139362189	N
1655	U048	AGHN	17-Apr-12	PML	PML	1165	222	NA	dry	18	AGH	URB	Urban	1	Agana Heights	gray35	4	1155	F	217	RGL	URB	URB	0	217	1.213746176	N
1656	U049	AGHN	17-Apr-12	PML	PML	642	28	NA	dry	18	AGH	URB	Urban	1	Agana Heights	gray35	4	633	F	27	MJC	URB	URB	0.6	26.4	0.776379708	Y
1657	U050	AGHN	17-Apr-12	MJC	MJC	809	45	NA	dry	18	AGH	URB	Urban	1	Agana Heights	gray35	4	806	M	44	MJC	URB	URB	0	44	-0.447622707	N
1658	U051	AGHN	5-Jun-12	TJH	TJH	1112	192	NA	wet	18	AGH	URB	Urban	1	Agana Heights	gray35	4	1102	M	185	MJC	URB	URB	0	185	1.518831674	N
1659	U052	AGHN	5-Jun-12	TJH	TJH	1017	136	NA	wet	18	AGH	URB	Urban	1	Agana Heights	gray35	4	1015	F	132	EMS	URB	URB	0	132	1.523978891	N
1660	U053	AGHN	12-Jun-12	RDW	RDW	709	39	NA	wet	18	AGH	URB	Urban	1	Agana Heights	gray35	4	715	M	37	TJH	URB	URB	0	37	0.913550875	N
1661	U054	AGHN	12-Jun-12	RGL	RGL	986	134	NA	wet	18	AGH	URB	Urban	1	Agana Heights	gray35	4	986	F	131	TJH	URB	URB	0	131	2.31129875	N
1662	U055	AGHN	20-Jun-12	TJH	TJH	823	33	NA	wet	18	AGH	URB	Urban	1	Agana Heights	gray35	4	815	M	30	EMS	URB	URB	0	30	-3.532237498	N
1663	U056	AGHN	20-Jun-12	TJH	TJH	495	12	NA	wet	18	AGH	URB	Urban	1	Agana Heights	gray35	4	501	M	12	EMS	URB	URB	0	12	-1.033317846	N
1664	U057	AGHN	20-Jun-12	MJC	MJC	682	27	NA	wet	18	AGH	URB	Urban	1	Agana Heights	gray35	4	687	F	26	EMS	URB	URB	0	26	-0.882205622	N
1665	U058	AGHN	20-Jun-12	MJC	MJC	711	37	NA	wet	18	AGH	URB	Urban	1	Agana Heights	gray35	4	706	M	36	EMS	URB	URB	2.3	33.7	0.483928498	Y
1666	U059	AGHN	26-Jun-12	PML	PML	862	69	NA	wet	18	AGH	URB	Urban	1	Agana Heights	gray35	4	860	F	67	TJH	URB	URB	0	67	1.068171987	N
1667	U060	AGHN	28-Jun-12	MJC	MJC	678	31	NA	wet	18	AGH	URB	Urban	1	Agana Heights	gray35	4	678	F	30	RGL	URB	URB	0	30	0.429791378	N
1668	U061	AGHN	11-Jul-12	RDW	RDW	1049	144	NA	wet	18	AGH	URB	Urban	1	Agana Heights	gray35	4	1035	F	142	EMS	URB	URB	0	142	1.483511645	N
1669	U062	AGHN	11-Jul-12	RDW	RDW	1700	1125	NA	wet	18	AGH	URB	Urban	1	Agana Heights	gray35	4	1700	M	1125	EMS	URB	URB	0	1125	0.866712655	N
1670	U063	AGHN	16-Jul-12	RDW	RDW	791	42	NA	wet	18	AGH	URB	Urban	1	Agana Heights	gray35	4	804	M	48	RGL	URB	URB	0	48	0.251814858	N
1671	U064	AGHN	17-Jul-12	RDW	RDW	608	21	NA	wet	18	AGH	URB	Urban	1	Agana Heights	gray35	4	609	F	21	RGL	URB	URB	0	21	-0.218739499	N
1672	U065	AGHN	17-Jul-12	RGL	RGL	692	30	NA	wet	18	AGH	URB	Urban	1	Agana Heights	gray35	4	693	M	30	RGL	URB	URB	0	30	0.00010209	N
1673	U066	AGHN	17-Jul-12	RGL	RGL	673	27	NA	wet	18	AGH	URB	Urban	1	Agana Heights	gray35	4	668	F	27	RGL	URB	URB	0	27	-0.060224165	N
1674	U067	AGHN	19-Jul-12	RGL	RGL	895	87	NA	wet	18	AGH	URB	Urban	1	Agana Heights	gray35	4	892	F	85	EMS	URB	URB	0	85	1.880819487	N
1675	U068	AGHN	19-Jul-12	EMS	EMS	1165	244	NA	wet	18	AGH	URB	Urban	1	Agana Heights	gray35	4	1165	F	233	EMS	URB	URB	0	233	1.46237923	N
1676	U069	AGHN	19-Jul-12	EMS	EMS	913	76	NA	wet	18	AGH	URB	Urban	1	Agana Heights	gray35	4	903	F	74	EMS	URB	URB	0	74	0.536440183	N
1677	U070	AGHN	19-Jul-12	EMS	EMS	899	83	NA	wet	18	AGH	URB	Urban	1	Agana Heights	gray35	4	902	F	82	EMS	URB	URB	0	82	1.322113811	N
1678	U071	AGHN	19-Jul-12	EMS	EMS	893	135	NA	wet	18	AGH	URB	Urban	1	Agana Heights	gray35	4	895	F	110	EMS	URB	URB	1.2	108.8	3.611296719	Y
1679	U072	AGHN	19-Jul-12	EMS	EMS	618	21	NA	wet	18	AGH	URB	Urban	1	Agana Heights	gray35	4	620	F	21	TJH	URB	URB	0	21	-0.536007155	N
1680	U073	AGHN	14-Aug-12	RGL	RGL	930	89	NA	wet	18	AGH	URB	Urban	1	Agana Heights	gray35	4	934	M	87	TJH	URB	URB	0	87	0.818011921	N
1681	U074	AGHN	14-Aug-12	RGL	RGL	633	23	NA	wet	18	AGH	URB	Urban	1	Agana Heights	gray35	4	636	M	22	TJH	URB	URB	0	22	-0.652869888	N
1682	U075	AGHN	14-Aug-12	SRS	SRS	1620	1095	NA	wet	18	AGH	URB	Urban	1	Agana Heights	gray35	4	1614	M	1095	MJC	URB	URB	0	1095	2.241946833	N
1683	U076	AGHN	14-Aug-12	SRS	SRS	882	61	NA	wet	18	AGH	URB	Urban	1	Agana Heights	gray35	4	893	M	60	TJH	URB	URB	0	60	-0.714635216	N
1684	U077	AGHN	20-Aug-12	RGL	RGL	695	25	NA	wet	18	AGH	URB	Urban	1	Agana Heights	gray35	4	680	F	27	RGL	URB	URB	0.6	26.4	-0.569245883	Y
1685	U078	AGHN	20-Aug-12	RGL	RGL	1103	128	NA	wet	18	AGH	URB	Urban	1	Agana Heights	gray35	4	1094	M	126	TJH	URB	URB	0	126	-1.084507339	N
1686	U079	AGHN	20-Aug-12	RGL	RGL	616	24	NA	wet	18	AGH	URB	Urban	1	Agana Heights	gray35	4	619	F	24	TJH	URB	URB	0	24	0.476539681	N
1687	U080	AGHN	20-Aug-12	RGL	RGL	661	25	NA	wet	18	AGH	URB	Urban	1	Agana Heights	gray35	4	669	F	25	RGL	URB	URB	0	25	-0.655828431	N
1688	U081	AGHN	20-Aug-12	MJC	MJC	725	35	NA	wet	18	AGH	URB	Urban	1	Agana Heights	gray35	4	723	M	35	RGL	URB	URB	0.1	34.9	0.252875648	Y
1689	U082	AGHN	20-Aug-12	MJC	MJC	1239	340	NA	wet	18	AGH	URB	Urban	1	Agana Heights	gray35	4	1236	M	340	TJH	URB	URB	0	340	2.330408412	N
1690	U083	AGHN	20-Aug-12	MJC	MJC	680	23	NA	wet	18	AGH	URB	Urban	1	Agana Heights	gray35	4	680	M	22	RGL	URB	URB	0	22	-1.912450693	N
1691	U084	AGHN	20-Aug-12	MJC	MJC	903	59	NA	wet	18	AGH	URB	Urban	1	Agana Heights	gray35	4	905	F	59	TJH	URB	URB	0	59	-1.19123317	N
1692	U085	AGHN	20-Aug-12	MJC	MJC	783	43	NA	wet	18	AGH	URB	Urban	1	Agana Heights	gray35	4	775	M	44	RGL	URB	URB	0	44	0.455624142	N
1693	U086	AGHN	21-Aug-12	MJC	MJC	1435	568	NA	wet	18	AGH	URB	Urban	1	Agana Heights	gray35	4	1463	M	568	MJC	URB	URB	2.4	565.6	0.518091257	Y
1694	U087	AGHN	21-Aug-12	BML	BML	755	38	NA	wet	18	AGH	URB	Urban	1	Agana Heights	gray35	4	764	F	38	MJC	URB	URB	0	38	-0.305053189	N
1695	U088	AGHN	23-Aug-12	TJH	TJH	563	17	NA	wet	18	AGH	URB	Urban	1	Agana Heights	gray35	4	563	M	16	TJH	URB	URB	0	16	-0.872246111	N
1696	U089	AGHN	27-Aug-12	MJC	MJC	940	89	NA	wet	18	AGH	URB	Urban	1	Agana Heights	gray35	4	938	M	87	PML	URB	URB	0	87	0.700616887	N
1697	U090	AGHN	27-Aug-12	MJC	MJC	557	21	NA	wet	18	AGH	URB	Urban	1	Agana Heights	gray35	4	554	F	19	PML	URB	URB	1.1	17.9	0.225584747	Y
1698	U091	AGHN	27-Aug-12	MJC	MJC	1092	210	NA	wet	18	AGH	URB	Urban	1	Agana Heights	gray35	4	1092	F	206	PML	URB	URB	1.1	204.9	2.554395227	Y
1699	U092	AGHN	4-Sep-12	TJH	TJH	640	27	NA	wet	18	AGH	URB	Urban	1	Agana Heights	gray35	4	630	F	23	RGL	URB	URB	2.6	20.4	-1.037010552	Y
1700	U093	AGHN	4-Sep-12	TJH	TJH	847	49	NA	wet	18	AGH	URB	Urban	1	Agana Heights	gray35	4	844	M	45	ETH	URB	URB	0	45	-1.394549826	N
1701	U094	AGHN	4-Sep-12	TJH	TJH	715	39	NA	wet	18	AGH	URB	Urban	1	Agana Heights	gray35	4	713	F	37	RGL	URB	URB	0	37	0.971054111	N
1702	U095	AGHN	4-Sep-12	TJH	TJH	797	68	NA	wet	18	AGH	URB	Urban	1	Agana Heights	gray35	4	791	F	60	ETH	URB	URB	10.8	49.2	0.812937918	Y
1703	U096	AGHN	4-Sep-12	TJH	TJH	712	37	NA	wet	18	AGH	URB	Urban	1	Agana Heights	gray35	4	710	F	35	RGL	URB	URB	0.7	34.3	0.499041364	Y
1704	U097	AGHN	4-Sep-12	TJH	TJH	606	22	NA	wet	18	AGH	URB	Urban	1	Agana Heights	gray35	4	604	M	22	MSP	URB	URB	0	22	0.268679788	N
1705	U098	AGHN	13-Sep-12	RGL	RGL	715	32	NA	wet	18	AGH	URB	Urban	1	Agana Heights	gray35	4	716	F	31	RGL	URB	URB	0	31	-0.418696811	N
1706	U099	AGHN	13-Sep-12	RGL	RGL	700	25	NA	wet	18	AGH	URB	Urban	1	Agana Heights	gray35	4	696	M	25	RGL	URB	URB	0	25	-1.429120928	N
1707	U100	AGHN	13-Sep-12	RGL	RGL	810	43	NA	wet	18	AGH	URB	Urban	1	Agana Heights	gray35	4	807	F	41	MSP	URB	URB	0	41	-0.997087182	N
1708	V001	DEDU	20-Dec-11	TJH	TJH	406	7	NA	dry	17	DED	URB	Urban	2	Dededo	gray35	4	409	M	6	JJC	URB	URB	0	6	-2.334397699	N
1709	V002	DEDU	27-Dec-11	TJH	TJH	816	56	NA	dry	17	DED	URB	Urban	2	Dededo	gray35	4	824	F	52	MJC	URB	URB	1.7	50.3	0.011871698	Y
1710	V003	DEDU	27-Dec-11	JJC	JJC	699	39	NA	dry	17	DED	URB	Urban	2	Dededo	gray35	4	703	M	37	RGL	URB	URB	1.3	35.7	0.994801674	Y
1711	V004	DEDU	3-Jan-12	RGL	RGL	816	59	NA	dry	17	DED	URB	Urban	2	Dededo	gray35	4	810	F	58	JJC	URB	URB	0	58	1.470740323	N
1712	V005	DEDU	3-Jan-12	RGL	RGL	955	100	NA	dry	17	DED	URB	Urban	2	Dededo	gray35	4	955	F	97	JJC	URB	URB	0	97	1.003748084	N
1713	V006	DEDU	3-Jan-12	EOW	EOW	1220	346	NA	dry	17	DED	URB	Urban	2	Dededo	gray35	4	1220	F	341	JJC	URB	URB	0	341	2.777435187	N
1714	V007	DEDU	5-Jan-12	MJC	MJC	767	57	NA	dry	17	DED	URB	Urban	2	Dededo	gray35	4	771	M	56	MJC	URB	URB	1.2	54.8	2.188946472	Y
1715	V008	DEDU	5-Jan-12	JJC	JJC	875	68	NA	dry	17	DED	URB	Urban	2	Dededo	gray35	4	882	F	65	MJC	URB	URB	0	65	0.19843694	N
1716	V009	DEDU	5-Jan-12	JJC	JJC	884	72	NA	dry	17	DED	URB	Urban	2	Dededo	gray35	4	887	F	69	MJC	URB	URB	0	69	0.491416514	N
1717	V010	DEDU	5-Jan-12	JJC	JJC	1585	1249	NA	dry	17	DED	URB	Urban	2	Dededo	gray35	4	1585	M	1249	EOW	URB	URB	9.1	1239.9	3.724155543	Y
1718	V011	DEDU	12-Jan-12	TJH	TJH	1249	272	NA	dry	17	DED	URB	Urban	2	Dededo	gray35	4	1246	M	270	PML	URB	URB	0	270	0.368220231	N
1719	V012	DEDU	12-Jan-12	TJH	TJH	1204	168	NA	dry	17	DED	URB	Urban	2	Dededo	gray35	4	1216	F	267	PML	URB	URB	0	267	1.082113144	N
1720	V013	DEDU	12-Jan-12	TJH	TJH	908	90	NA	dry	17	DED	URB	Urban	2	Dededo	gray35	4	903	M	84	PML	URB	URB	1.5	82.5	1.337502657	Y
1721	V014	DEDU	12-Jan-12	JJC	JJC	895	90	NA	dry	17	DED	URB	Urban	2	Dededo	gray35	4	894	M	89	PML	URB	URB	0	89	2.160803895	N
1722	V015	DEDU	26-Jan-12	MJC	MJC	965	78	NA	dry	17	DED	URB	Urban	2	Dededo	gray35	4	974	F	77	PML	URB	URB	0	77	-1.253292256	N
1723	V016	DEDU	2-Feb-12	JJC	JJC	1105	172	NA	dry	17	DED	URB	Urban	2	Dededo	gray35	4	1116	M	176	EOW	URB	URB	0	176	0.757183367	N
1724	V017	DEDU	9-Feb-12	MJC	MJC	1000	132	NA	dry	17	DED	URB	Urban	2	Dededo	gray35	4	998	F	129	TJH	URB	URB	3.2	125.8	1.663334037	Y
1725	V018	DEDU	16-Feb-12	PML	PML	672	32	NA	dry	17	DED	URB	Urban	2	Dededo	gray35	4	681	M	31	EOW	URB	URB	0.4	30.6	0.489789569	Y
1726	V019	DEDU	12-Mar-12	JCS	JCS	950	113	NA	dry	17	DED	URB	Urban	2	Dededo	gray35	4	954	F	108	MJC	URB	URB	0.1	107.9	1.817608683	Y
1727	V020	DEDU	12-Mar-12	JCS	JCS	950	118	NA	dry	17	DED	URB	Urban	2	Dededo	gray35	4	950	F	114	MJC	URB	URB	10	104	1.663607141	Y
1728	V021	DEDU	12-Mar-12	JCS	JCS	1130	217	NA	dry	17	DED	URB	Urban	2	Dededo	gray35	4	1128	F	214	MJC	URB	URB	0	214	1.861257927	N
1729	V022	DEDU	15-Mar-12	JCS	JCS	929	84	NA	dry	17	DED	URB	Urban	2	Dededo	gray35	4	922	F	83	RDW	URB	URB	0	83	0.823641933	N
1730	V023	DEDU	15-Mar-12	RGL	RGL	1127	221	NA	dry	17	DED	URB	Urban	2	Dededo	gray35	4	1125	F	218	RDW	URB	URB	0	218	2.081576159	N
1731	V024	DEDU	19-Mar-12	MJC	MJC	778	39	NA	dry	17	DED	URB	Urban	2	Dededo	gray35	4	786	F	39	RDW	URB	URB	0	39	-0.753061483	N
1732	V025	DEDU	19-Mar-12	PML	PML	756	65	NA	dry	17	DED	URB	Urban	2	Dededo	gray35	4	748	F	52	RDW	URB	URB	0	52	2.469169477	N
1733	V026	DEDU	19-Mar-12	TJH	TJH	821	68	NA	dry	17	DED	URB	Urban	2	Dededo	gray35	4	819	M	69	RDW	URB	URB	0	69	2.486995475	N
1734	V027	DEDU	19-Mar-12	TJH	TJH	1190	208	NA	dry	17	DED	URB	Urban	2	Dededo	gray35	4	1196	M	207	RDW	URB	URB	0	207	-0.254784374	N
1735	V028	DEDU	22-Mar-12	RDW	RDW	711	44	NA	dry	17	DED	URB	Urban	2	Dededo	gray35	4	717	M	50	MJC	URB	URB	4.3	45.7	2.41184367	Y
1736	V029	DEDU	22-Mar-12	RDW	RDW	1410	504	NA	dry	17	DED	URB	Urban	2	Dededo	gray35	4	1425	M	509	TJH	URB	URB	11.6	497.4	0.43572867	Y
1737	V030	DEDU	22-Mar-12	RDW	RDW	1552	771	NA	dry	17	DED	URB	Urban	2	Dededo	gray35	4	1552	M	771	MJC	URB	URB	102.5	668.5	-0.160510092	Y
1738	V031	DEDU	22-Mar-12	MJC	MJC	1042	180	NA	dry	17	DED	URB	Urban	2	Dededo	gray35	4	1054	F	173	TJH	URB	URB	0	173	2.391550301	N
1739	V032	DEDU	22-Mar-12	MJC	MJC	1426	486	NA	dry	17	DED	URB	Urban	2	Dededo	gray35	4	1426	M	480	TJH	URB	URB	0	480	0.150285	N
1740	V033	DEDU	26-Mar-12	RDW	RDW	1101	186	NA	dry	17	DED	URB	Urban	2	Dededo	gray35	4	1082	M	182	TJH	URB	URB	4.3	177.7	1.789021183	Y
1741	V034	DEDU	2-Apr-12	RGL	RGL	922	103	NA	dry	17	DED	URB	Urban	2	Dededo	gray35	4	920	M	104	TJH	URB	URB	2.7	101.3	2.350287566	Y
1742	V035	DEDU	2-Apr-12	RGL	RGL	630	27	NA	dry	17	DED	URB	Urban	2	Dededo	gray35	4	623	M	24	TJH	URB	URB	0.3	23.7	0.268761346	Y
1743	V036	DEDU	2-Apr-12	RGL	RGL	1110	241	NA	dry	17	DED	URB	Urban	2	Dededo	gray35	4	1090	F	240	TJH	URB	URB	1.4	238.6	3.732877824	Y
1744	V037	DEDU	9-Apr-12	TJH	TJH	1125	261	NA	dry	17	DED	URB	Urban	2	Dededo	gray35	4	1138	F	254	RDW	URB	URB	0	254	2.844849215	N
1745	V038	DEDU	9-Apr-12	MJC	MJC	557	20	NA	dry	17	DED	URB	Urban	2	Dededo	gray35	4	551	F	19	RDW	URB	URB	1.1	17.9	0.316690427	Y
1746	V039	DEDU	9-Apr-12	MJC	MJC	1078	208	NA	dry	17	DED	URB	Urban	2	Dededo	gray35	4	1080	F	196	RDW	URB	URB	0	196	2.56804205	N
1747	V040	DEDU	9-Apr-12	PML	PML	929	81	NA	dry	17	DED	URB	Urban	2	Dededo	gray35	4	919	M	81	RDW	URB	URB	0	81	0.732080748	N
1748	V041	DEDU	12-Apr-12	RDW	RDW	955	83	NA	dry	17	DED	URB	Urban	2	Dededo	gray35	4	960	M	83	MJC	URB	URB	0	83	-0.291010535	N
1749	V042	DEDU	12-Apr-12	RDW	RDW	1102	189	NA	dry	17	DED	URB	Urban	2	Dededo	gray35	4	1109	M	188	MJC	URB	URB	0	188	1.439957619	N
1750	V043	DEDU	12-Apr-12	RDW	RDW	507	16	NA	dry	17	DED	URB	Urban	2	Dededo	gray35	4	516	F	15	MJC	URB	URB	0.5	14.5	-0.136776403	Y
1751	V044	DEDU	12-Apr-12	RDW	RDW	736	38	NA	dry	17	DED	URB	Urban	2	Dededo	gray35	4	747	M	38	MJC	URB	URB	0.7	37.3	0.05032444	Y
1752	V045	DEDU	23-Apr-12	RGL	RGL	440	9	NA	dry	17	DED	URB	Urban	2	Dededo	gray35	4	441	M	11	RGL	URB	URB	0	11	0.60259162	N
1753	V046	DEDU	1-May-12	RGL	RGL	750	42	NA	dry	17	DED	URB	Urban	2	Dededo	gray35	4	743	F	43	RGL	URB	URB	0	43	1.21362172	N
1754	V047	DEDU	1-May-12	RGL	RGL	1255	280	NA	dry	17	DED	URB	Urban	2	Dededo	gray35	4	1244	M	276	RGL	URB	URB	0	276	0.58279234	N
1755	V048	DEDU	1-May-12	RGL	RGL	1376	396	NA	dry	17	DED	URB	Urban	2	Dededo	gray35	4	1379	F	388	RGL	URB	URB	0	388	-0.310401295	N
1756	V049	DEDU	1-May-12	MJC	MJC	891	89	NA	dry	17	DED	URB	Urban	2	Dededo	gray35	4	895	F	86	RGL	URB	URB	0	86	1.878789205	N
1757	V050	DEDU	1-May-12	MJC	MJC	1319	331	NA	dry	17	DED	URB	Urban	2	Dededo	gray35	4	1314	M	327	RGL	URB	URB	0	327	0.028144474	N
1758	V051	DEDU	4-Jun-12	MJC	MJC	1335	366	NA	wet	17	DED	URB	Urban	2	Dededo	gray35	4	1348	F	361	MJC	URB	URB	0.2	360.8	-0.09298448	Y
1759	V052	DEDU	4-Jun-12	MJC	MJC	691	34	NA	wet	17	DED	URB	Urban	2	Dededo	gray35	4	684	M	32	RDW	URB	URB	0.4	31.6	0.640785887	Y
1760	V053	DEDU	4-Jun-12	MJC	MJC	925	113	NA	wet	17	DED	URB	Urban	2	Dededo	gray35	4	909	F	109	RDW	URB	URB	2.4	106.6	3.049246667	Y
1761	V054	DEDU	4-Jun-12	EMS	EMS	1015	142	NA	wet	17	DED	URB	Urban	2	Dededo	gray35	4	1023	F	141	MJC	URB	URB	0	141	1.778182908	N
1762	V055	DEDU	6-Jun-12	RDW	RDW	892	120	NA	wet	17	DED	URB	Urban	2	Dededo	gray35	4	945	F	117	PML	URB	URB	7.9	109.1	2.162895347	Y
1763	V056	DEDU	11-Jun-12	PML	PML	870	94	NA	wet	17	DED	URB	Urban	2	Dededo	gray35	4	854	M	92	PML	URB	URB	15	77	2.269233263	Y
1764	V057	DEDU	11-Jun-12	PML	PML	701	35	NA	wet	17	DED	URB	Urban	2	Dededo	gray35	4	695	F	34	PML	URB	URB	1.1	32.9	0.622573225	Y
1765	V058	DEDU	11-Jun-12	RGL	RGL	622	25	NA	wet	17	DED	URB	Urban	2	Dededo	gray35	4	621	M	25	PML	URB	URB	2.6	22.4	-0.089318228	Y
1766	V059	DEDU	12-Jun-12	TJH	TJH	1024	160	NA	wet	17	DED	URB	Urban	2	Dededo	gray35	4	1021	F	158	TJH	URB	URB	0	158	2.674722418	N
1767	V060	DEDU	28-Jun-12	RDW	RDW	485	16	NA	wet	17	DED	URB	Urban	2	Dededo	gray35	4	486	F	15	EMS	URB	URB	0	15	1.130685283	N
1768	V061	DEDU	28-Jun-12	PML	PML	561	22	NA	wet	17	DED	URB	Urban	2	Dededo	gray35	4	565	F	22	RGL	URB	URB	0	22	1.41402972	N
1769	V062	DEDU	28-Jun-12	TJH	TJH	755	46	NA	wet	17	DED	URB	Urban	2	Dededo	gray35	4	744	M	43	EMS	URB	URB	0.3	42.7	1.133143395	Y
1770	V063	DEDU	12-Jul-12	MJC	MJC	579	24	NA	wet	17	DED	URB	Urban	2	Dededo	gray35	4	575	F	23	EMS	URB	URB	0	23	1.444232186	N
1771	V064	DEDU	18-Jul-12	TJH	TJH	407	14	NA	wet	17	DED	URB	Urban	2	Dededo	gray35	4	402	M	12	EMS	URB	URB	0	12	3.151382174	N
1772	V065	DEDU	24-Jul-12	MJC	MJC	1056	188	NA	wet	17	DED	URB	Urban	2	Dededo	gray35	4	1047	F	183	MJC	URB	URB	13.4	169.6	2.446404831	Y
1773	V066	DEDU	31-Jul-12	RGL	RGL	600	33	NA	wet	17	DED	URB	Urban	2	Dededo	gray35	4	609	M	31	RGL	URB	URB	0.9	30.1	2.433483378	Y
1774	V067	DEDU	31-Jul-12	MJC	MJC	1429	476	NA	wet	17	DED	URB	Urban	2	Dededo	gray35	4	1449	M	476	MJC	URB	URB	0	476	-0.437438605	N
1775	V068	DEDU	31-Jul-12	MJC	MJC	447	12	NA	wet	17	DED	URB	Urban	2	Dededo	gray35	4	447	M	11	RGL	URB	URB	0	11	0.346441426	N
1776	V069	DEDU	31-Jul-12	MJC	MJC	1498	573	NA	wet	17	DED	URB	Urban	2	Dededo	gray35	4	1498	M	573	MJC	URB	URB	0	573	-0.156634485	N
1777	V070	DEDU	16-Aug-12	RGL	RGL	640	27	NA	wet	17	DED	URB	Urban	2	Dededo	gray35	4	638	M	27	RGL	URB	URB	0	27	0.798559727	N
1778	V071	DEDU	16-Aug-12	RGL	RGL	1000	133	NA	wet	17	DED	URB	Urban	2	Dededo	gray35	4	996	F	128	RGL	URB	URB	0.5	127.5	1.820430178	Y
1779	V072	DEDU	16-Aug-12	RGL	RGL	955	77	NA	wet	17	DED	URB	Urban	2	Dededo	gray35	4	951	M	75	RGL	URB	URB	0	75	-0.774069516	N
1780	V073	DEDU	21-Aug-12	RGL	RGL	793	42	NA	wet	17	DED	URB	Urban	2	Dededo	gray35	4	789	M	42	MJC	URB	URB	0	42	-0.294463106	N
1781	V074	DEDU	29-Aug-12	TJH	TJH	1214	310	NA	wet	17	DED	URB	Urban	2	Dededo	gray35	4	1211	M	306	PML	URB	URB	0	306	2.220558459	N
1782	V075	DEDU	29-Aug-12	TJH	TJH	597	28	NA	wet	17	DED	URB	Urban	2	Dededo	gray35	4	595	M	26	PML	URB	URB	0.4	25.6	1.646585037	Y
1783	V076	DEDU	5-Sep-12	TJH	TJH	777	58	NA	wet	17	DED	URB	Urban	2	Dededo	gray35	4	772	F	55	PML	URB	URB	0	55	2.186740014	N
1784	V077	DEDU	5-Sep-12	TJH	TJH	602	23	NA	wet	17	DED	URB	Urban	2	Dededo	gray35	4	605	M	23	PML	URB	URB	0	23	0.567199383	N
1785	V078	DEDU	10-Sep-12	MSP	MSP	803	63	NA	wet	17	DED	URB	Urban	2	Dededo	gray35	4	814	F	61	MJC	URB	URB	3	58	1.353817099	Y
1786	V079	DEDU	10-Sep-12	MSP	MSP	697	44	NA	wet	17	DED	URB	Urban	2	Dededo	gray35	4	707	F	43	MJC	URB	URB	0	43	2.250620466	N
1787	V080	DEDU	10-Sep-12	TJH	TJH	658	32	NA	wet	17	DED	URB	Urban	2	Dededo	gray35	4	654	M	33	MJC	URB	URB	2.2	30.8	1.310468407	Y
1788	V081	DEDU	10-Sep-12	TJH	TJH	600	24	NA	wet	17	DED	URB	Urban	2	Dededo	gray35	4	600	M	25	MJC	URB	URB	0	25	1.326473981	N
1789	V082	DEDU	11-Sep-12	RGL	RGL	1429	667	NA	wet	17	DED	URB	Urban	2	Dededo	gray35	4	1475	F	667	MSP	URB	URB	0	667	1.466012748	N
1790	V083	DEDU	11-Sep-12	RGL	RGL	1379	530	NA	wet	17	DED	URB	Urban	2	Dededo	gray35	4	1408	M	520	ETH	URB	URB	9.8	510.2	1.018728477	Y
1791	V084	DEDU	12-Sep-12	MJC	MJC	1348	385	NA	wet	17	DED	URB	Urban	2	Dededo	gray35	4	1335	M	382	PML	URB	URB	0	382	0.648616167	N
1792	V085	DEDU	12-Sep-12	MJC	MJC	717	36	NA	wet	17	DED	URB	Urban	2	Dededo	gray35	4	717	F	37	PML	URB	URB	0	37	0.856029239	N
1793	V086	DEDU	12-Sep-12	MJC	MJC	700	50	NA	wet	17	DED	URB	Urban	2	Dededo	gray35	4	704	M	49	PML	URB	URB	8.6	40.4	1.877267619	Y
1794	V087	DEDU	13-Sep-12	PML	PML	574	24	NA	wet	17	DED	URB	Urban	2	Dededo	gray35	4	577	M	24	RGL	URB	URB	1.4	22.6	1.255877751	Y
1795	V088	DEDU	13-Sep-12	ETH	ETH	657	30	NA	wet	17	DED	URB	Urban	2	Dededo	gray35	4	651	M	29	RGL	URB	URB	0	29	0.9526836	N
1796	V089	DEDU	13-Sep-12	ETH	ETH	667	32	NA	wet	17	DED	URB	Urban	2	Dededo	gray35	4	663	M	28	RGL	URB	URB	0	28	0.350769311	N
1797	V090	DEDU	17-Sep-12	RGL	RGL	530	21	NA	wet	17	DED	URB	Urban	2	Dededo	gray35	4	524	F	20	PML	URB	URB	0.9	19.1	1.635308994	Y
1798	V091	DEDU	18-Sep-12	MSP	MSP	968	130	NA	wet	17	DED	URB	Urban	2	Dededo	gray35	4	968	F	127	TJH	URB	URB	8.6	118.4	2.091949865	Y
1799	V092	DEDU	18-Sep-12	TJH	TJH	1242	298	NA	wet	17	DED	URB	Urban	2	Dededo	gray35	4	1241	M	292	MJC	URB	URB	0	292	1.077047625	N
1800	V093	DEDU	18-Sep-12	PML	PML	544	24	NA	wet	17	DED	URB	Urban	2	Dededo	gray35	4	543	M	24	TJH	URB	URB	0.6	23.4	2.535578297	Y
1801	V094	DEDU	18-Sep-12	PML	PML	857	78	NA	wet	17	DED	URB	Urban	2	Dededo	gray35	4	840	F	77	MJC	URB	URB	4.4	72.6	2.246534488	Y
1802	V095	DEDU	18-Sep-12	MJC	MJC	789	71	NA	wet	17	DED	URB	Urban	2	Dededo	gray35	4	784	M	68	MJC	URB	URB	0.5	67.5	3.34657417	Y
1803	V096	DEDU	20-Sep-12	TJH	TJH	1040	121	NA	wet	17	DED	URB	Urban	2	Dededo	gray35	4	1039	M	117	ETH	URB	URB	1.6	115.4	-0.159958958	Y
1804	V097	DEDU	20-Sep-12	TJH	TJH	582	29	NA	wet	17	DED	URB	Urban	2	Dededo	gray35	4	589	F	28	PML	URB	URB	2.9	25.1	1.676337958	Y
1805	V098	DEDU	20-Sep-12	TJH	TJH	675	35	NA	wet	17	DED	URB	Urban	2	Dededo	gray35	4	676	M	33	PML	URB	URB	1	32	0.962513209	Y
1806	V099	DEDU	20-Sep-12	TJH	TJH	1143	263	NA	wet	17	DED	URB	Urban	2	Dededo	gray35	4	1135	F	257	ETH	URB	URB	0	257	3.014881501	N
1807	V100	DEDU	20-Sep-12	TJH	TJH	1687	1008	NA	wet	17	DED	URB	Urban	2	Dededo	gray35	4	1687	M	1008	PML	URB	URB	0	1008	0.285422035	N
