# Supplementary material for: Quantile regression of microgeographic variation in population characteristics of an invasive vertebrate predator
Source: PLoS One. 2017 Jun 1;12(6):e0177671. doi: 10.1371/journal.pone.0177671 (PMC5453442; doi:10.1371/journal.pone.0177671)
Supplement: S2 Dataset — (CSV) [file pone.0177671.s006.csv]

	svl	hab	sex	seas	site	ci	stom	for1	for2	wt	ahab	asit	aseas	astom	sexhab	sexsit	sexfor	asexhab	asexsit	rep
487512770C	980	LIM	M	dry	NWF	-2.23670283526361	N	FOR	FOR	69	LIM	NWF	dry	N	LIMM	NWFM	NWFM	LIMM	NWFM	LIM1
4879343D2D	1104	LIM	M	dry	NWF	-0.90817166011095	Y	FOR	FOR	146	LIM	NWF	dry	A	LIMM	NWFM	NWFM	LIMM	NWFM	LIM1
B036	882	LIM	M	dry	NWF	-1.4455128851945	N	FOR	FOR	52	LIM	NWF	dry	N	LIMM	NWFM	NWFM	LIMM	NWFM	LIM1
B080	689	LIM	M	dry	NWF	-0.419897970867269	Y	FOR	FOR	29	LIM	NWF	dry	A	LIMM	NWFM	NWFM	LIMM	NWFM	LIM1
B081	768	LIM	M	dry	NWF	-0.135902391697991	Y	FOR	FOR	41	LIM	NWF	dry	A	LIMM	NWFM	NWFM	LIMM	NWFM	LIM1
B083	831	LIM	M	dry	NWF	0.329781741477952	N	FOR	FOR	54	LIM	NWF	dry	N	LIMM	NWFM	NWFM	LIMM	NWFM	LIM1
B084	994	LIM	M	dry	NWF	-0.525473494563308	N	FOR	FOR	92	LIM	NWF	dry	N	LIMM	NWFM	NWFM	LIMM	NWFM	LIM1
B085	818	LIM	M	dry	NWF	-0.296804122936888	Y	FOR	FOR	48	LIM	NWF	dry	A	LIMM	NWFM	NWFM	LIMM	NWFM	LIM1
B086	872	LIM	F	dry	NWF	-0.873551717473766	N	FOR	FOR	54	LIM	NWF	dry	N	LIMF	NWFF	NWFF	LIMF	NWFF	LIM1
B088	992	LIM	F	dry	NWF	-0.176735493664377	Y	FOR	FOR	97	LIM	NWF	dry	A	LIMF	NWFF	NWFF	LIMF	NWFF	LIM1
B089	958	LIM	F	dry	NWF	-0.0570323768295449	N	FOR	FOR	85	LIM	NWF	dry	N	LIMF	NWFF	NWFF	LIMF	NWFF	LIM1
B091	858	LIM	M	dry	NWF	-0.063941006189341	N	FOR	FOR	57	LIM	NWF	dry	N	LIMM	NWFM	NWFM	LIMM	NWFM	LIM1
B119	850	LIM	F	wet	NWF	-0.254737661892716	Y	FOR	FOR	54	LIM	NWF	AAA	A	LIMF	NWFF	NWFF	LIMF	NWFF	LIM1
B121	583	LIM	M	wet	NWF	-0.199092408004992	N	FOR	FOR	19	LIM	NWF	AAA	N	LIMM	NWFM	NWFM	LIMM	NWFM	LIM1
B132	935	LIM	F	wet	NWF	0.170685474408677	N	FOR	FOR	80	LIM	NWF	AAA	N	LIMF	NWFF	NWFF	LIMF	NWFF	LIM1
B133	620	LIM	F	wet	NWF	0.748494317277802	N	FOR	FOR	25	LIM	NWF	AAA	N	LIMF	NWFF	NWFF	LIMF	NWFF	LIM1
B134	653	LIM	M	dry	NWF	0.314211265540697	Y	FOR	FOR	27	LIM	NWF	dry	A	LIMM	NWFM	NWFM	LIMM	NWFM	LIM1
B135	778	LIM	M	dry	NWF	0.181890753558012	Y	FOR	FOR	45	LIM	NWF	dry	A	LIMM	NWFM	NWFM	LIMM	NWFM	LIM1
B147	528	LIM	M	dry	NWF	1.99317872577668	Y	FOR	FOR	21	LIM	NWF	dry	A	LIMM	NWFM	NWFM	LIMM	NWFM	LIM1
B156	610	LIM	M	dry	NWF	0.736117470926525	N	FOR	FOR	24	LIM	NWF	dry	N	LIMM	NWFM	NWFM	LIMM	NWFM	LIM1
B157	674	LIM	M	dry	NWF	0.544287967110401	N	FOR	FOR	30	LIM	NWF	dry	N	LIMM	NWFM	NWFM	LIMM	NWFM	LIM1
B160	886	LIM	F	dry	NWF	0.720937458456673	Y	FOR	FOR	74	LIM	NWF	dry	A	LIMF	NWFF	NWFF	LIMF	NWFF	LIM1
B161	787	LIM	M	dry	NWF	0.433999689961453	N	FOR	FOR	46	LIM	NWF	dry	N	LIMM	NWFM	NWFM	LIMM	NWFM	LIM1
B162	643	LIM	F	dry	NWF	0.655290405946856	N	FOR	FOR	27	LIM	NWF	dry	N	LIMF	NWFF	NWFF	LIMF	NWFF	LIM1
B163	517	LIM	M	dry	NWF	-0.427800136187056	N	FOR	FOR	14	LIM	NWF	dry	N	LIMM	NWFM	NWFM	LIMM	NWFM	LIM1
B164	599	LIM	M	dry	NWF	-0.288432480131899	N	FOR	FOR	20	LIM	NWF	dry	N	LIMM	NWFM	NWFM	LIMM	NWFM	LIM1
B165	815	LIM	M	dry	NWF	0.933304267165253	N	FOR	FOR	55	LIM	NWF	dry	N	LIMM	NWFM	NWFM	LIMM	NWFM	LIM1
B166	904	LIM	F	dry	NWF	-0.448322489774945	N	FOR	FOR	65	LIM	NWF	dry	N	LIMF	NWFF	NWFF	LIMF	NWFF	LIM1
B167	1013	LIM	F	dry	NWF	0.103589646919075	N	FOR	FOR	108	LIM	NWF	dry	N	LIMF	NWFF	NWFF	LIMF	NWFF	LIM1
B168	796	LIM	F	dry	NWF	-0.155770701568845	N	FOR	FOR	44	LIM	NWF	dry	N	LIMF	NWFF	NWFF	LIMF	NWFF	LIM1
487512770C.1	670	LIM	M	dry	NWF	2.00196573649021	N	FOR	FOR	36	LIM	NWF	dry	N	LIMM	NWFM	NWFM	LIMM	NWFM	LIM1
B170	841	LIM	M	dry	NWF	0.171831570482934	N	FOR	FOR	55	LIM	NWF	dry	N	LIMM	NWFM	NWFM	LIMM	NWFM	LIM1
B171	826	LIM	M	dry	NWF	-0.20958566860319	Y	FOR	FOR	52	LIM	NWF	dry	A	LIMM	NWFM	NWFM	LIMM	NWFM	LIM1
487512770C.2	670	LIM	F	dry	NWF	-0.117454205574965	N	FOR	FOR	27	LIM	NWF	dry	N	LIMF	NWFF	NWFF	LIMF	NWFF	LIM1
B173	1001	LIM	F	dry	NWF	-0.809689722605434	N	FOR	FOR	91	LIM	NWF	dry	N	LIMF	NWFF	NWFF	LIMF	NWFF	LIM1
B174	988	LIM	F	dry	NWF	0.039233000513381	N	FOR	FOR	97	LIM	NWF	dry	N	LIMF	NWFF	NWFF	LIMF	NWFF	LIM1
B175	1040	LIM	F	dry	NWF	0.220966386035324	N	FOR	FOR	122	LIM	NWF	dry	N	LIMF	NWFF	NWFF	LIMF	NWFF	LIM1
B176	783	LIM	M	dry	NWF	-0.297294125960068	N	FOR	FOR	41	LIM	NWF	dry	N	LIMM	NWFM	NWFM	LIMM	NWFM	LIM1
B177	883	LIM	F	dry	NWF	0.819512711761583	N	FOR	FOR	71	LIM	NWF	dry	N	LIMF	NWFF	NWFF	LIMF	NWFF	LIM1
B178	750	LIM	M	dry	NWF	-0.938832030543201	N	FOR	FOR	33	LIM	NWF	dry	N	LIMM	NWFM	NWFM	LIMM	NWFM	LIM1
B179	970	LIM	F	dry	NWF	-0.672879706514051	N	FOR	FOR	82	LIM	NWF	dry	N	LIMF	NWFF	NWFF	LIMF	NWFF	LIM1
B180	1011	LIM	F	dry	NWF	-0.629776133111837	N	FOR	FOR	97	LIM	NWF	dry	N	LIMF	NWFF	NWFF	LIMF	NWFF	LIM1
B183	865	LIM	M	dry	NWF	0.491142015768816	Y	FOR	FOR	71	LIM	NWF	dry	A	LIMM	NWFM	NWFM	LIMM	NWFM	LIM1
B184	854	LIM	F	dry	NWF	-0.482526592319362	N	FOR	FOR	53	LIM	NWF	dry	N	LIMF	NWFF	NWFF	LIMF	NWFF	LIM1
B185	985	LIM	F	dry	NWF	-1.02162149559975	N	FOR	FOR	83	LIM	NWF	dry	N	LIMF	NWFF	NWFF	LIMF	NWFF	LIM1
B186	806	LIM	M	wet	NWF	-0.282060013493946	N	FOR	FOR	45	LIM	NWF	AAA	N	LIMM	NWFM	NWFM	LIMM	NWFM	LIM1
B187	1305	LIM	M	wet	NWF	-0.465901884731964	Y	FOR	FOR	299	LIM	NWF	AAA	A	LIMM	NWFM	NWFM	LIMM	NWFM	LIM1
B188	979	LIM	M	wet	NWF	-0.415575286854114	N	FOR	FOR	88	LIM	NWF	AAA	N	LIMM	NWFM	NWFM	LIMM	NWFM	LIM1
B189	683	LIM	F	wet	NWF	0.0368659433449224	N	FOR	FOR	29	LIM	NWF	AAA	N	LIMF	NWFF	NWFF	LIMF	NWFF	LIM1
B190	564	LIM	M	wet	NWF	-0.0344517918482512	N	FOR	FOR	18	LIM	NWF	AAA	N	LIMM	NWFM	NWFM	LIMM	NWFM	LIM1
B191	793	LIM	M	wet	NWF	-0.956995299693841	N	FOR	FOR	39	LIM	NWF	AAA	N	LIMM	NWFM	NWFM	LIMM	NWFM	LIM1
B192	763	LIM	M	wet	NWF	0.461288671167406	N	FOR	FOR	42	LIM	NWF	AAA	N	LIMM	NWFM	NWFM	LIMM	NWFM	LIM1
B193	740	LIM	F	wet	NWF	1.23143387151367	Y	FOR	FOR	43	LIM	NWF	AAA	A	LIMF	NWFF	NWFF	LIMF	NWFF	LIM1
B194	892	LIM	M	wet	NWF	-0.325787624627773	N	FOR	FOR	63	LIM	NWF	AAA	N	LIMM	NWFM	NWFM	LIMM	NWFM	LIM1
B195	1025	LIM	F	wet	NWF	-3.65224736755643	N	FOR	FOR	68	LIM	NWF	AAA	N	LIMF	NWFF	NWFF	LIMF	NWFF	LIM1
B196	883	LIM	M	wet	NWF	-1.06168504987768	N	FOR	FOR	55	LIM	NWF	AAA	N	LIMM	NWFM	NWFM	LIMM	NWFM	LIM1
B197	909	LIM	M	wet	NWF	-1.35892656503444	Y	FOR	FOR	60	LIM	NWF	AAA	A	LIMM	NWFM	NWFM	LIMM	NWFM	LIM1
B198	962	LIM	F	wet	NWF	0.214146040145468	Y	FOR	FOR	91	LIM	NWF	AAA	A	LIMF	NWFF	NWFF	LIMF	NWFF	LIM1
487512770C.3	964	LIM	M	wet	NWF	-0.960886603419435	N	FOR	FOR	77	LIM	NWF	AAA	N	LIMM	NWFM	NWFM	LIMM	NWFM	LIM1
B200	928	LIM	F	wet	NWF	0.189674668317413	N	FOR	FOR	78	LIM	NWF	AAA	N	LIMF	NWFF	NWFF	LIMF	NWFF	LIM1
B201	970	LIM	F	wet	NWF	-0.0942527465251277	Y	FOR	FOR	89	LIM	NWF	AAA	A	LIMF	NWFF	NWFF	LIMF	NWFF	LIM1
B202	1010	LIM	F	wet	NWF	-1.1525697259505	N	FOR	FOR	90	LIM	NWF	AAA	N	LIMF	NWFF	NWFF	LIMF	NWFF	LIM1
B203	716	LIM	M	wet	NWF	1.64106912243124	N	FOR	FOR	41	LIM	NWF	AAA	N	LIMM	NWFM	NWFM	LIMM	NWFM	LIM1
B204	834	LIM	F	wet	NWF	0.0763102722134442	Y	FOR	FOR	54	LIM	NWF	AAA	A	LIMF	NWFF	NWFF	LIMF	NWFF	LIM1
B205	721	LIM	F	wet	NWF	-0.610244170871336	Y	FOR	FOR	31	LIM	NWF	AAA	A	LIMF	NWFF	NWFF	LIMF	NWFF	LIM1
B206	835	LIM	F	wet	NWF	-0.208535211939588	N	FOR	FOR	51	LIM	NWF	AAA	N	LIMF	NWFF	NWFF	LIMF	NWFF	LIM1
B207	932	LIM	F	wet	NWF	-0.767226648478977	Y	FOR	FOR	70	LIM	NWF	AAA	A	LIMF	NWFF	NWFF	LIMF	NWFF	LIM1
B208	777	LIM	F	wet	NWF	-0.49120582566543	N	FOR	FOR	39	LIM	NWF	AAA	N	LIMF	NWFF	NWFF	LIMF	NWFF	LIM1
B209	848	LIM	F	wet	NWF	-0.0335237915635947	N	FOR	FOR	55	LIM	NWF	AAA	N	LIMF	NWFF	NWFF	LIMF	NWFF	LIM1
B210	878	LIM	F	wet	NWF	-0.273678041921251	N	FOR	FOR	60	LIM	NWF	AAA	N	LIMF	NWFF	NWFF	LIMF	NWFF	LIM1
B211	1094	LIM	M	wet	NWF	-1.14321067614043	N	FOR	FOR	125	LIM	NWF	AAA	N	LIMM	NWFM	NWFM	LIMM	NWFM	LIM1
B212	502	LIM	M	wet	NWF	1.49891994378876	N	FOR	FOR	17	LIM	NWF	AAA	N	LIMM	NWFM	NWFM	LIMM	NWFM	LIM1
B213	809	LIM	F	wet	NWF	0.362180390897148	Y	FOR	FOR	51	LIM	NWF	AAA	A	LIMF	NWFF	NWFF	LIMF	NWFF	LIM1
B214	986	LIM	M	wet	NWF	-2.41176464427643	N	FOR	FOR	69	LIM	NWF	AAA	N	LIMM	NWFM	NWFM	LIMM	NWFM	LIM1
B215	934	LIM	M	wet	NWF	-0.78371870660028	N	FOR	FOR	70	LIM	NWF	AAA	N	LIMM	NWFM	NWFM	LIMM	NWFM	LIM1
B216	1055	LIM	M	wet	NWF	-2.61705674659041	N	FOR	FOR	88	LIM	NWF	AAA	N	LIMM	NWFM	NWFM	LIMM	NWFM	LIM1
B217	847	LIM	F	wet	NWF	0.0358958242622259	Y	FOR	FOR	56	LIM	NWF	AAA	A	LIMF	NWFF	NWFF	LIMF	NWFF	LIM1
B218	722	LIM	F	wet	NWF	-1.05731670972339	Y	FOR	FOR	30	LIM	NWF	AAA	A	LIMF	NWFF	NWFF	LIMF	NWFF	LIM1
B219	742	LIM	M	wet	NWF	0.0954209698685026	Y	FOR	FOR	38	LIM	NWF	AAA	A	LIMM	NWFM	NWFM	LIMM	NWFM	LIM1
B220	890	LIM	M	wet	NWF	-1.33475166248168	Y	FOR	FOR	56	LIM	NWF	AAA	A	LIMM	NWFM	NWFM	LIMM	NWFM	LIM1
B221	810	LIM	M	wet	NWF	-0.564481790637073	N	FOR	FOR	44	LIM	NWF	AAA	N	LIMM	NWFM	NWFM	LIMM	NWFM	LIM1
B222	679	LIM	M	wet	NWF	-1.24278714518479	N	FOR	FOR	24	LIM	NWF	AAA	N	LIMM	NWFM	NWFM	LIMM	NWFM	LIM1
B223	708	LIM	M	wet	NWF	-0.188755197337165	N	FOR	FOR	31	LIM	NWF	AAA	N	LIMM	NWFM	NWFM	LIMM	NWFM	LIM1
B224	727	LIM	F	wet	NWF	-0.274752626257065	N	FOR	FOR	33	LIM	NWF	AAA	N	LIMF	NWFF	NWFF	LIMF	NWFF	LIM1
B225	814	LIM	F	wet	NWF	0.406263318564827	N	FOR	FOR	51	LIM	NWF	AAA	N	LIMF	NWFF	NWFF	LIMF	NWFF	LIM1
B226	1072	LIM	F	wet	NWF	-0.172356313127312	N	FOR	FOR	131	LIM	NWF	AAA	N	LIMF	NWFF	NWFF	LIMF	NWFF	LIM1
B227	670	LIM	F	wet	NWF	-0.117454205574965	N	FOR	FOR	27	LIM	NWF	AAA	N	LIMF	NWFF	NWFF	LIMF	NWFF	LIM1
B228	1091	LIM	M	wet	NWF	-4.16418931121037	N	FOR	FOR	82	LIM	NWF	AAA	N	LIMM	NWFM	NWFM	LIMM	NWFM	LIM1
B229	1077	LIM	M	wet	NWF	-2.76012165349836	N	FOR	FOR	94	LIM	NWF	AAA	N	LIMM	NWFM	NWFM	LIMM	NWFM	LIM1
B230	1001	LIM	F	wet	NWF	-0.188924406690119	N	FOR	FOR	99	LIM	NWF	AAA	N	LIMF	NWFF	NWFF	LIMF	NWFF	LIM1
B231	811	LIM	M	dry	NWF	-0.510460256647783	Y	FOR	FOR	46	LIM	NWF	dry	A	LIMM	NWFM	NWFM	LIMM	NWFM	LIM1
B232	955	LIM	M	dry	NWF	-0.755018035645675	Y	FOR	FOR	77	LIM	NWF	dry	A	LIMM	NWFM	NWFM	LIMM	NWFM	LIM1
B233	832	LIM	F	dry	NWF	-0.567252789981193	N	FOR	FOR	48	LIM	NWF	dry	N	LIMF	NWFF	NWFF	LIMF	NWFF	LIM1
B234	572	LIM	M	dry	NWF	0.12554834890535	N	FOR	FOR	19	LIM	NWF	dry	N	LIMM	NWFM	NWFM	LIMM	NWFM	LIM1
B235	550	LIM	F	dry	NWF	0.747637626231384	Y	FOR	FOR	21	LIM	NWF	dry	A	LIMF	NWFF	NWFF	LIMF	NWFF	LIM1
B236	1018	LIM	M	dry	NWF	-2.92689150474467	N	FOR	FOR	73	LIM	NWF	dry	N	LIMM	NWFM	NWFM	LIMM	NWFM	LIM1
B237	890	LIM	M	dry	NWF	-1.62424040383844	Y	FOR	FOR	53	LIM	NWF	dry	A	LIMM	NWFM	NWFM	LIMM	NWFM	LIM1
B238	895	LIM	M	dry	NWF	-0.897255574919161	N	FOR	FOR	59	LIM	NWF	dry	N	LIMM	NWFM	NWFM	LIMM	NWFM	LIM1
B239	1048	LIM	F	dry	NWF	-0.00927185257935041	N	FOR	FOR	122	LIM	NWF	dry	N	LIMF	NWFF	NWFF	LIMF	NWFF	LIM1
B240	972	LIM	M	dry	NWF	-2.2197209486137	N	FOR	FOR	67	LIM	NWF	dry	N	LIMM	NWFM	NWFM	LIMM	NWFM	LIM1
C001	925	LIM	M	dry	HMU	0.919600719471118	Y	FOR	FOR	88	LIM	HMU	dry	A	LIMM	HMUM	HMUM	LIMM	HMUM	LIM2
C002	953	LIM	M	dry	HMU	0.510527509688538	N	FOR	FOR	90	LIM	HMU	dry	N	LIMM	HMUM	HMUM	LIMM	HMUM	LIM2
487512770C.4	675	LIM	M	dry	HMU	1.43777196615004	N	FOR	FOR	34	LIM	HMU	dry	N	LIMM	HMUM	HMUM	LIMM	HMUM	LIM2
C004	755	LIM	F	dry	HMU	1.03585629888064	N	FOR	FOR	44	LIM	HMU	dry	N	LIMF	HMUF	HMUF	LIMF	HMUF	LIM2
487512770C.5	623	LIM	M	dry	HMU	2.00538195012081	N	FOR	FOR	30	LIM	HMU	dry	N	LIMM	HMUM	HMUM	LIMM	HMUM	LIM2
487512770C.6	622	LIM	M	dry	HMU	1.25793050878967	N	FOR	FOR	27	LIM	HMU	dry	N	LIMM	HMUM	HMUM	LIMM	HMUM	LIM2
C007	776	LIM	F	dry	HMU	-0.849973875796088	N	FOR	FOR	37	LIM	HMU	dry	N	LIMF	HMUF	HMUF	LIMF	HMUF	LIM2
C008	1220	LIM	M	dry	HMU	-0.351506188720468	N	FOR	FOR	223	LIM	HMU	dry	N	LIMM	HMUM	HMUM	LIMM	HMUM	LIM2
C009	795	LIM	F	dry	HMU	0.514423144796866	N	FOR	FOR	48	LIM	HMU	dry	N	LIMF	HMUF	HMUF	LIMF	HMUF	LIM2
C010	952	LIM	F	dry	HMU	0.637410407754344	Y	FOR	FOR	116	LIM	HMU	dry	A	LIMF	HMUF	HMUF	LIMF	HMUF	LIM2
C011	754	LIM	F	wet	HMU	0.042685630831195	Y	FOR	FOR	39	LIM	HMU	AAA	A	LIMF	HMUF	HMUF	LIMF	HMUF	LIM2
C012	755	LIM	M	wet	HMU	-0.16145800438864	Y	FOR	FOR	38	LIM	HMU	AAA	A	LIMM	HMUM	HMUM	LIMM	HMUM	LIM2
C013	920	LIM	F	wet	HMU	-0.553702363648008	Y	FOR	FOR	69	LIM	HMU	AAA	A	LIMF	HMUF	HMUF	LIMF	HMUF	LIM2
C014	670	LIM	F	wet	HMU	-0.283016899287804	Y	FOR	FOR	27	LIM	HMU	AAA	A	LIMF	HMUF	HMUF	LIMF	HMUF	LIM2
C015	1064	LIM	F	wet	HMU	-0.77014653964703	Y	FOR	FOR	121	LIM	HMU	AAA	A	LIMF	HMUF	HMUF	LIMF	HMUF	LIM2
487512770C.7	455	LIM	F	wet	HMU	0.0169272843008341	N	FOR	FOR	11	LIM	HMU	AAA	N	LIMF	HMUF	HMUF	LIMF	HMUF	LIM2
C017	605	LIM	F	wet	HMU	0.2397130319176	N	FOR	FOR	22	LIM	HMU	AAA	N	LIMF	HMUF	HMUF	LIMF	HMUF	LIM2
C018	610	LIM	F	wet	HMU	1.0368624861572	N	FOR	FOR	25	LIM	HMU	AAA	N	LIMF	HMUF	HMUF	LIMF	HMUF	LIM2
C019	927	LIM	M	wet	HMU	-0.705583230095523	Y	FOR	FOR	69	LIM	HMU	AAA	A	LIMM	HMUM	HMUM	LIMM	HMUM	LIM2
C020	1022	LIM	M	wet	HMU	-0.57828945154361	N	FOR	FOR	102	LIM	HMU	AAA	N	LIMM	HMUM	HMUM	LIMM	HMUM	LIM2
C021	590	LIM	M	wet	HMU	0.333198908564879	N	FOR	FOR	21	LIM	HMU	AAA	N	LIMM	HMUM	HMUM	LIMM	HMUM	LIM2
C022	880	LIM	M	wet	HMU	-0.126629889042223	Y	FOR	FOR	62	LIM	HMU	AAA	A	LIMM	HMUM	HMUM	LIMM	HMUM	LIM2
C023	1044	LIM	M	wet	HMU	-0.139814124753609	N	FOR	FOR	118	LIM	HMU	AAA	N	LIMM	HMUM	HMUM	LIMM	HMUM	LIM2
C024	879	LIM	F	wet	HMU	0.0329516604850567	Y	FOR	FOR	63	LIM	HMU	AAA	A	LIMF	HMUF	HMUF	LIMF	HMUF	LIM2
C025	1179	LIM	M	wet	HMU	-1.5217297136539	Y	FOR	FOR	174	LIM	HMU	AAA	A	LIMM	HMUM	HMUM	LIMM	HMUM	LIM2
C026	783	LIM	F	wet	HMU	-0.119761925443245	N	FOR	FOR	42	LIM	HMU	AAA	N	LIMF	HMUF	HMUF	LIMF	HMUF	LIM2
C027	644	LIM	F	wet	HMU	-0.915683510205456	Y	FOR	FOR	22	LIM	HMU	AAA	A	LIMF	HMUF	HMUF	LIMF	HMUF	LIM2
C028	1054	LIM	F	wet	HMU	-0.0618111134995467	N	FOR	FOR	124	LIM	HMU	AAA	N	LIMF	HMUF	HMUF	LIMF	HMUF	LIM2
C029	701	LIM	F	wet	HMU	-0.229351492400351	N	FOR	FOR	30	LIM	HMU	AAA	N	LIMF	HMUF	HMUF	LIMF	HMUF	LIM2
C030	412	LIM	M	wet	HMU	1.19800369433584	Y	FOR	FOR	10	LIM	HMU	AAA	A	LIMM	HMUM	HMUM	LIMM	HMUM	LIM2
C031	843	LIM	F	wet	HMU	0.245917806699217	N	FOR	FOR	56	LIM	HMU	AAA	N	LIMF	HMUF	HMUF	LIMF	HMUF	LIM2
C032	840	LIM	M	wet	HMU	0.20115768009893	N	FOR	FOR	55	LIM	HMU	AAA	N	LIMM	HMUM	HMUM	LIMM	HMUM	LIM2
C033	1120	LIM	M	wet	HMU	-1.04098210369575	N	FOR	FOR	140	LIM	HMU	AAA	N	LIMM	HMUM	HMUM	LIMM	HMUM	LIM2
487512770C.8	460	LIM	M	wet	HMU	0.458396172107014	N	FOR	FOR	12	LIM	HMU	AAA	N	LIMM	HMUM	HMUM	LIMM	HMUM	LIM2
C035	680	LIM	M	wet	HMU	-0.135754397134334	N	FOR	FOR	28	LIM	HMU	AAA	N	LIMM	HMUM	HMUM	LIMM	HMUM	LIM2
C036	1025	LIM	M	wet	HMU	0.154332082197359	N	FOR	FOR	114	LIM	HMU	AAA	N	LIMM	HMUM	HMUM	LIMM	HMUM	LIM2
487512770C.9	486	LIM	M	wet	HMU	1.13068528287374	N	FOR	FOR	15	LIM	HMU	AAA	N	LIMM	HMUM	HMUM	LIMM	HMUM	LIM2
C038	992	LIM	M	wet	HMU	-0.269698617593017	Y	FOR	FOR	96	LIM	HMU	AAA	A	LIMM	HMUM	HMUM	LIMM	HMUM	LIM2
C039	670	LIM	M	wet	HMU	0.484821620825198	Y	FOR	FOR	30	LIM	HMU	AAA	A	LIMM	HMUM	HMUM	LIMM	HMUM	LIM2
C040	944	LIM	M	wet	HMU	0.936283852728363	N	FOR	FOR	92	LIM	HMU	AAA	N	LIMM	HMUM	HMUM	LIMM	HMUM	LIM2
487512770C.10	456	LIM	M	wet	HMU	-0.0233618108350919	N	FOR	FOR	11	LIM	HMU	AAA	N	LIMM	HMUM	HMUM	LIMM	HMUM	LIM2
487512770C.11	420	LIM	M	wet	HMU	1.5708586022902	N	FOR	FOR	11	LIM	HMU	AAA	N	LIMM	HMUM	HMUM	LIMM	HMUM	LIM2
C043	1015	LIM	M	wet	HMU	1.55183234479904	Y	FOR	FOR	135	LIM	HMU	AAA	A	LIMM	HMUM	HMUM	LIMM	HMUM	LIM2
C044	860	LIM	M	wet	HMU	0.00545196724497222	Y	FOR	FOR	59	LIM	HMU	AAA	A	LIMM	HMUM	HMUM	LIMM	HMUM	LIM2
C045	917	LIM	F	wet	HMU	0.634578947192965	Y	FOR	FOR	80	LIM	HMU	AAA	A	LIMF	HMUF	HMUF	LIMF	HMUF	LIM2
C046	1040	LIM	M	wet	HMU	-0.214355240516862	Y	FOR	FOR	116	LIM	HMU	AAA	A	LIMM	HMUM	HMUM	LIMM	HMUM	LIM2
C047	1038	LIM	M	wet	HMU	0.217969400153527	N	FOR	FOR	121	LIM	HMU	AAA	N	LIMM	HMUM	HMUM	LIMM	HMUM	LIM2
487512770C.12	477	LIM	M	wet	HMU	1.45575554277816	N	FOR	FOR	15	LIM	HMU	AAA	N	LIMM	HMUM	HMUM	LIMM	HMUM	LIM2
C049	882	LIM	F	wet	HMU	0.310915915488795	Y	FOR	FOR	67	LIM	HMU	AAA	A	LIMF	HMUF	HMUF	LIMF	HMUF	LIM2
C050	852	LIM	F	wet	HMU	-0.286104848441113	N	FOR	FOR	54	LIM	HMU	AAA	N	LIMF	HMUF	HMUF	LIMF	HMUF	LIM2
C051	789	LIM	M	wet	HMU	-0.294463105617571	N	FOR	FOR	42	LIM	HMU	AAA	N	LIMM	HMUM	HMUM	LIMM	HMUM	LIM2
C052	835	LIM	M	wet	HMU	-0.0796591007937738	Y	FOR	FOR	52	LIM	HMU	AAA	A	LIMM	HMUM	HMUM	LIMM	HMUM	LIM2
C053	835	LIM	M	wet	HMU	0.07485471913502	Y	FOR	FOR	54	LIM	HMU	AAA	A	LIMM	HMUM	HMUM	LIMM	HMUM	LIM2
C054	732	LIM	F	wet	HMU	-0.508730713715801	Y	FOR	FOR	33	LIM	HMU	AAA	A	LIMF	HMUF	HMUF	LIMF	HMUF	LIM2
C055	1008	LIM	F	wet	HMU	-0.542692477986345	N	FOR	FOR	97	LIM	HMU	AAA	N	LIMF	HMUF	HMUF	LIMF	HMUF	LIM2
C056	726	LIM	F	wet	HMU	0.395091647369445	N	FOR	FOR	36	LIM	HMU	AAA	N	LIMF	HMUF	HMUF	LIMF	HMUF	LIM2
C057	613	LIM	M	wet	HMU	0.335945532963688	N	FOR	FOR	23	LIM	HMU	AAA	N	LIMM	HMUM	HMUM	LIMM	HMUM	LIM2
C058	710	LIM	M	wet	HMU	0.214387865184415	N	FOR	FOR	33	LIM	HMU	AAA	N	LIMM	HMUM	HMUM	LIMM	HMUM	LIM2
C059	837	LIM	F	wet	HMU	0.153937093825712	N	FOR	FOR	54	LIM	HMU	AAA	N	LIMF	HMUF	HMUF	LIMF	HMUF	LIM2
C060	956	LIM	M	wet	HMU	-0.717116792302967	Y	FOR	FOR	78	LIM	HMU	AAA	A	LIMM	HMUM	HMUM	LIMM	HMUM	LIM2
C061	828	LIM	M	wet	HMU	-0.00343696206623745	N	FOR	FOR	51	LIM	HMU	AAA	N	LIMM	HMUM	HMUM	LIMM	HMUM	LIM2
C062	666	LIM	F	wet	HMU	0.26493174559607	N	FOR	FOR	28	LIM	HMU	AAA	N	LIMF	HMUF	HMUF	LIMF	HMUF	LIM2
C063	1089	LIM	F	wet	HMU	-1.91652130865531	Y	FOR	FOR	111	LIM	HMU	AAA	A	LIMF	HMUF	HMUF	LIMF	HMUF	LIM2
487512770C.13	378	LIM	F	wet	HMU	1.62692914785984	N	FOR	FOR	8	LIM	HMU	AAA	N	LIMF	HMUF	HMUF	LIMF	HMUF	LIM2
C065	723	LIM	F	wet	HMU	-0.159536482084718	N	FOR	FOR	33	LIM	HMU	AAA	N	LIMF	HMUF	HMUF	LIMF	HMUF	LIM2
487512770C.14	409	LIM	M	wet	HMU	0.652756935504846	N	FOR	FOR	9	LIM	HMU	AAA	N	LIMM	HMUM	HMUM	LIMM	HMUM	LIM2
C067	691	LIM	F	wet	HMU	1.79896131386715	N	FOR	FOR	38	LIM	HMU	AAA	N	LIMF	HMUF	HMUF	LIMF	HMUF	LIM2
C068	568	LIM	M	wet	HMU	0.244453427968443	N	FOR	FOR	19	LIM	HMU	AAA	N	LIMM	HMUM	HMUM	LIMM	HMUM	LIM2
C069	605	LIM	F	wet	HMU	0.756923939715562	Y	FOR	FOR	24	LIM	HMU	AAA	A	LIMF	HMUF	HMUF	LIMF	HMUF	LIM2
C070	763	LIM	M	wet	HMU	-0.592968130980835	Y	FOR	FOR	37	LIM	HMU	AAA	A	LIMM	HMUM	HMUM	LIMM	HMUM	LIM2
C071	635	LIM	M	wet	HMU	-1.14444943320826	Y	FOR	FOR	22	LIM	HMU	AAA	A	LIMM	HMUM	HMUM	LIMM	HMUM	LIM2
C072	717	LIM	M	wet	HMU	0.488612005994557	Y	FOR	FOR	37	LIM	HMU	AAA	A	LIMM	HMUM	HMUM	LIMM	HMUM	LIM2
C073	985	LIM	M	wet	HMU	-0.183533643419042	N	FOR	FOR	93	LIM	HMU	AAA	N	LIMM	HMUM	HMUM	LIMM	HMUM	LIM2
C074	874	LIM	F	wet	HMU	0.109184077965641	Y	FOR	FOR	64	LIM	HMU	AAA	A	LIMF	HMUF	HMUF	LIMF	HMUF	LIM2
C075	586	LIM	M	wet	HMU	1.34132131103317	Y	FOR	FOR	24	LIM	HMU	AAA	A	LIMM	HMUM	HMUM	LIMM	HMUM	LIM2
C076	801	LIM	F	wet	HMU	-0.0546732284702129	Y	FOR	FOR	46	LIM	HMU	AAA	A	LIMF	HMUF	HMUF	LIMF	HMUF	LIM2
C077	1093	LIM	F	wet	HMU	-0.82027306864848	Y	FOR	FOR	133	LIM	HMU	AAA	A	LIMF	HMUF	HMUF	LIMF	HMUF	LIM2
C078	790	LIM	M	wet	HMU	-0.323596563748437	N	FOR	FOR	42	LIM	HMU	AAA	N	LIMM	HMUM	HMUM	LIMM	HMUM	LIM2
C079	468	LIM	M	wet	HMU	0.148345323895114	N	FOR	FOR	12	LIM	HMU	AAA	N	LIMM	HMUM	HMUM	LIMM	HMUM	LIM2
C080	1235	LIM	F	wet	HMU	-0.373691113417899	Y	FOR	FOR	240	LIM	HMU	AAA	A	LIMF	HMUF	HMUF	LIMF	HMUF	LIM2
C081	821	LIM	M	wet	HMU	-0.639198215835901	Y	FOR	FOR	46	LIM	HMU	AAA	A	LIMM	HMUM	HMUM	LIMM	HMUM	LIM2
C082	755	LIM	M	wet	HMU	-0.650072156951602	N	FOR	FOR	35	LIM	HMU	AAA	N	LIMM	HMUM	HMUM	LIMM	HMUM	LIM2
C083	1597	LIM	M	wet	HMU	1.18420017528888	N	FOR	FOR	907	LIM	HMU	AAA	N	LIMM	HMUM	HMUM	LIMM	HMUM	LIM2
C084	636	LIM	M	wet	HMU	-0.0118370772892699	N	FOR	FOR	24	LIM	HMU	AAA	N	LIMM	HMUM	HMUM	LIMM	HMUM	LIM2
C085	616	LIM	F	wet	HMU	-0.350955406745439	Y	FOR	FOR	24	LIM	HMU	AAA	A	LIMF	HMUF	HMUF	LIMF	HMUF	LIM2
C086	621	LIM	F	wet	HMU	0.719713127287638	N	FOR	FOR	25	LIM	HMU	AAA	N	LIMF	HMUF	HMUF	LIMF	HMUF	LIM2
C087	992	LIM	F	wet	HMU	0.428928887346545	Y	FOR	FOR	106	LIM	HMU	AAA	A	LIMF	HMUF	HMUF	LIMF	HMUF	LIM2
C088	435	LIM	M	wet	HMU	0.310937860420824	Y	FOR	FOR	11	LIM	HMU	AAA	A	LIMM	HMUM	HMUM	LIMM	HMUM	LIM2
C089	720	LIM	F	wet	HMU	0.081464432624569	Y	FOR	FOR	34	LIM	HMU	AAA	A	LIMF	HMUF	HMUF	LIMF	HMUF	LIM2
C090	965	LIM	F	wet	HMU	-0.18432977013259	Y	FOR	FOR	87	LIM	HMU	AAA	A	LIMF	HMUF	HMUF	LIMF	HMUF	LIM2
C091	437	LIM	F	wet	HMU	-0.700363198163409	N	FOR	FOR	9	LIM	HMU	AAA	N	LIMF	HMUF	HMUF	LIMF	HMUF	LIM2
C092	1011	LIM	F	wet	HMU	0.161613525507788	N	FOR	FOR	108	LIM	HMU	AAA	N	LIMF	HMUF	HMUF	LIMF	HMUF	LIM2
C093	1195	LIM	M	wet	HMU	-1.42293986676205	N	FOR	FOR	176	LIM	HMU	AAA	N	LIMM	HMUM	HMUM	LIMM	HMUM	LIM2
C094	1084	LIM	M	wet	HMU	-1.22190191215535	N	FOR	FOR	119	LIM	HMU	AAA	N	LIMM	HMUM	HMUM	LIMM	HMUM	LIM2
C095	640	LIM	M	wet	HMU	-0.767527552308629	N	FOR	FOR	22	LIM	HMU	AAA	N	LIMM	HMUM	HMUM	LIMM	HMUM	LIM2
C096	1055	LIM	F	wet	HMU	-1.67527892035869	N	FOR	FOR	100	LIM	HMU	AAA	N	LIMF	HMUF	HMUF	LIMF	HMUF	LIM2
C097	1225	LIM	M	wet	HMU	-1.59907908878587	Y	FOR	FOR	196	LIM	HMU	AAA	A	LIMM	HMUM	HMUM	LIMM	HMUM	LIM2
C098	928	LIM	F	wet	HMU	-0.228091668258393	Y	FOR	FOR	79	LIM	HMU	AAA	A	LIMF	HMUF	HMUF	LIMF	HMUF	LIM2
C099	1008	LIM	F	wet	HMU	0.901090409949082	N	FOR	FOR	118	LIM	HMU	AAA	N	LIMF	HMUF	HMUF	LIMF	HMUF	LIM2
C100	988	LIM	F	wet	HMU	0.552580989503648	N	FOR	FOR	104	LIM	HMU	AAA	N	LIMF	HMUF	HMUF	LIMF	HMUF	LIM2
D001	785	SCR	F	wet	MAR	1.09177574762409	Y	FOR	FOR	51	SCR	MAR	AAA	A	SCRF	MARF	MARF	SCRF	MARF	SCR1
D002	907	SCR	F	wet	MAR	0.318622606111086	N	FOR	FOR	73	SCR	MAR	AAA	N	SCRF	MARF	MARF	SCRF	MARF	SCR1
D003	915	SCR	M	wet	MAR	-0.670323043635067	Y	FOR	FOR	67	SCR	MAR	AAA	A	SCRM	MARM	MARM	SCRM	MARM	SCR1
D004	585	SCR	F	wet	MAR	-0.335749367984897	Y	FOR	FOR	20	SCR	MAR	AAA	A	SCRF	MARF	MARF	SCRF	MARF	SCR1
D005	644	SCR	F	wet	MAR	1.64443303340267	Y	FOR	FOR	33	SCR	MAR	AAA	A	SCRF	MARF	MARF	SCRF	MARF	SCR1
D006	555	SCR	M	wet	MAR	-0.631390769972433	N	FOR	FOR	16	SCR	MAR	AAA	N	SCRM	MARM	MARM	SCRM	MARM	SCR1
D007	813	SCR	M	wet	MAR	0.49305678133416	Y	FOR	FOR	52	SCR	MAR	AAA	A	SCRM	MARM	MARM	SCRM	MARM	SCR1
487512770C.15	687	SCR	M	wet	MAR	1.91358163414269	N	FOR	FOR	38	SCR	MAR	AAA	N	SCRM	MARM	MARM	SCRM	MARM	SCR1
487512770C.16	615	SCR	F	wet	MAR	1.18149215948	N	FOR	FOR	26	SCR	MAR	AAA	N	SCRF	MARF	MARF	SCRF	MARF	SCR1
D010	775	SCR	M	wet	MAR	0.0953385569329542	Y	FOR	FOR	42	SCR	MAR	AAA	A	SCRM	MARM	MARM	SCRM	MARM	SCR1
487512770C.17	695	SCR	F	wet	MAR	1.87565789200304	N	FOR	FOR	39	SCR	MAR	AAA	N	SCRF	MARF	MARF	SCRF	MARF	SCR1
D012	847	SCR	M	wet	MAR	-1.99085333846343	N	FOR	FOR	42	SCR	MAR	AAA	N	SCRM	MARM	MARM	SCRM	MARM	SCR1
D013	972	SCR	M	wet	MAR	-0.55381215134321	N	FOR	FOR	84	SCR	MAR	AAA	N	SCRM	MARM	MARM	SCRM	MARM	SCR1
D014	885	SCR	M	wet	MAR	0.656217334666916	N	FOR	FOR	70	SCR	MAR	AAA	N	SCRM	MARM	MARM	SCRM	MARM	SCR1
D015	1041	SCR	F	wet	MAR	-0.307506019307311	N	FOR	FOR	114	SCR	MAR	AAA	N	SCRF	MARF	MARF	SCRF	MARF	SCR1
D016	738	SCR	F	wet	MAR	1.18468312680561	N	FOR	FOR	42	SCR	MAR	AAA	N	SCRF	MARF	MARF	SCRF	MARF	SCR1
D017	935	SCR	F	wet	MAR	-0.314614170444814	Y	FOR	FOR	76	SCR	MAR	AAA	A	SCRF	MARF	MARF	SCRF	MARF	SCR1
D018	864	SCR	M	wet	MAR	0.259495011390642	N	FOR	FOR	61	SCR	MAR	AAA	N	SCRM	MARM	MARM	SCRM	MARM	SCR1
D019	1123	SCR	M	wet	MAR	-1.53624035369573	Y	FOR	FOR	133	SCR	MAR	AAA	A	SCRM	MARM	MARM	SCRM	MARM	SCR1
D020	723	SCR	F	wet	MAR	0.683350868518035	N	FOR	FOR	37	SCR	MAR	AAA	N	SCRF	MARF	MARF	SCRF	MARF	SCR1
D021	820	SCR	M	wet	MAR	-0.339693835201507	Y	FOR	FOR	48	SCR	MAR	AAA	A	SCRM	MARM	MARM	SCRM	MARM	SCR1
D022	515	SCR	M	wet	MAR	0.59797228328441	Y	FOR	FOR	16	SCR	MAR	AAA	A	SCRM	MARM	MARM	SCRM	MARM	SCR1
D023	760	SCR	M	wet	MAR	0.114777967990541	Y	FOR	FOR	40	SCR	MAR	AAA	A	SCRM	MARM	MARM	SCRM	MARM	SCR1
D023.1	760	SCR	M	wet	MAR	0.114777967990541	Y	FOR	FOR	40	SCR	MAR	AAA	A	SCRM	MARM	MARM	SCRM	MARM	SCR1
D024	456	SCR	M	wet	MAR	-0.0233618108350919	N	FOR	FOR	11	SCR	MAR	AAA	N	SCRM	MARM	MARM	SCRM	MARM	SCR1
D024.1	456	SCR	M	wet	MAR	-0.0233618108350919	N	FOR	FOR	11	SCR	MAR	AAA	N	SCRM	MARM	MARM	SCRM	MARM	SCR1
D025	862	SCR	M	wet	MAR	-0.181420012945155	N	FOR	FOR	57	SCR	MAR	AAA	N	SCRM	MARM	MARM	SCRM	MARM	SCR1
D026	447	SCR	M	wet	MAR	0.346441425755495	N	FOR	FOR	11	SCR	MAR	AAA	N	SCRM	MARM	MARM	SCRM	MARM	SCR1
D027	442	SCR	F	wet	MAR	0.559330235033368	N	FOR	FOR	11	SCR	MAR	AAA	N	SCRF	MARF	MARF	SCRF	MARF	SCR1
D028	400	SCR	F	wet	MAR	0.276115475671075	N	FOR	FOR	8	SCR	MAR	AAA	N	SCRF	MARF	MARF	SCRF	MARF	SCR1
D029	430	SCR	M	wet	MAR	-0.383639605375109	N	FOR	FOR	9	SCR	MAR	AAA	N	SCRM	MARM	MARM	SCRM	MARM	SCR1
D030	486	SCR	M	wet	MAR	1.13068528287374	N	FOR	FOR	15	SCR	MAR	AAA	N	SCRM	MARM	MARM	SCRM	MARM	SCR1
D031	651	SCR	F	wet	MAR	-0.140760687275912	N	FOR	FOR	25	SCR	MAR	AAA	N	SCRF	MARF	MARF	SCRF	MARF	SCR1
D032	681	SCR	F	wet	MAR	0.0941385407121245	N	FOR	FOR	29	SCR	MAR	AAA	N	SCRF	MARF	MARF	SCRF	MARF	SCR1
D033	850	SCR	F	wet	MAR	0.170924673956982	N	FOR	FOR	57	SCR	MAR	AAA	N	SCRF	MARF	MARF	SCRF	MARF	SCR1
D034	543	SCR	F	wet	MAR	0.181581294101068	N	FOR	FOR	17	SCR	MAR	AAA	N	SCRF	MARF	MARF	SCRF	MARF	SCR1
D035	496	SCR	F	wet	MAR	-0.273017714299948	N	FOR	FOR	13	SCR	MAR	AAA	N	SCRF	MARF	MARF	SCRF	MARF	SCR1
D036	1012	SCR	M	wet	MAR	-0.43439131415238	N	FOR	FOR	100	SCR	MAR	AAA	N	SCRM	MARM	MARM	SCRM	MARM	SCR1
D037	800	SCR	M	wet	MAR	-0.106896740784811	N	FOR	FOR	45	SCR	MAR	AAA	N	SCRM	MARM	MARM	SCRM	MARM	SCR1
D038	738	SCR	F	wet	MAR	0.8802828250612	Y	FOR	FOR	41	SCR	MAR	AAA	A	SCRF	MARF	MARF	SCRF	MARF	SCR1
D039	458	SCR	M	wet	MAR	1.12735558754619	N	FOR	FOR	13	SCR	MAR	AAA	N	SCRM	MARM	MARM	SCRM	MARM	SCR1
D040	742	SCR	F	wet	MAR	0.523190335567333	N	FOR	FOR	39	SCR	MAR	AAA	N	SCRF	MARF	MARF	SCRF	MARF	SCR1
D041	688	SCR	M	wet	MAR	0.143400543184503	N	FOR	FOR	30	SCR	MAR	AAA	N	SCRM	MARM	MARM	SCRM	MARM	SCR1
487512770C.18	968	SCR	F	wet	MAR	-0.094142295482966	N	FOR	FOR	88	SCR	MAR	AAA	N	SCRF	MARF	MARF	SCRF	MARF	SCR1
D043	928	SCR	M	wet	MAR	1.40585512739555	N	FOR	FOR	92	SCR	MAR	AAA	N	SCRM	MARM	MARM	SCRM	MARM	SCR1
D044	888	SCR	M	wet	MAR	1.21256345657207	Y	FOR	FOR	77	SCR	MAR	AAA	A	SCRM	MARM	MARM	SCRM	MARM	SCR1
D045	708	SCR	M	wet	MAR	-0.430325357742203	N	FOR	FOR	30	SCR	MAR	AAA	N	SCRM	MARM	MARM	SCRM	MARM	SCR1
D046	493	SCR	M	wet	MAR	0.884874479845769	N	FOR	FOR	15	SCR	MAR	AAA	N	SCRM	MARM	MARM	SCRM	MARM	SCR1
D047	808	SCR	F	wet	MAR	1.90071371927213	N	FOR	FOR	61	SCR	MAR	AAA	N	SCRF	MARF	MARF	SCRF	MARF	SCR1
D048	915	SCR	F	wet	MAR	0.674744764989879	Y	FOR	FOR	80	SCR	MAR	AAA	A	SCRF	MARF	MARF	SCRF	MARF	SCR1
D049	406	SCR	M	wet	MAR	1.44035246558184	Y	FOR	FOR	10	SCR	MAR	AAA	A	SCRM	MARM	MARM	SCRM	MARM	SCR1
D050	818	SCR	M	wet	MAR	0.845559889649495	N	FOR	FOR	55	SCR	MAR	AAA	N	SCRM	MARM	MARM	SCRM	MARM	SCR1
D051	439	SCR	F	wet	MAR	0.622542662611872	Y	FOR	FOR	11	SCR	MAR	AAA	A	SCRF	MARF	MARF	SCRF	MARF	SCR1
D052	850	SCR	F	wet	MAR	0.931613499744425	Y	FOR	FOR	65	SCR	MAR	AAA	A	SCRF	MARF	MARF	SCRF	MARF	SCR1
D053	880	SCR	F	dry	MAR	0.907699311512489	N	FOR	FOR	71	SCR	MAR	dry	N	SCRF	MARF	MARF	SCRF	MARF	SCR1
D054	1054	SCR	F	dry	MAR	0.443305843866038	Y	FOR	FOR	134	SCR	MAR	dry	A	SCRF	MARF	MARF	SCRF	MARF	SCR1
D055	571	SCR	M	dry	MAR	1.16800884092618	Y	FOR	FOR	22	SCR	MAR	dry	A	SCRM	MARM	MARM	SCRM	MARM	SCR1
D056	570	SCR	M	dry	MAR	1.26500042747113	N	FOR	FOR	22	SCR	MAR	dry	N	SCRM	MARM	MARM	SCRM	MARM	SCR1
D057	706	SCR	M	dry	MAR	-0.372883687275595	N	FOR	FOR	30	SCR	MAR	dry	N	SCRM	MARM	MARM	SCRM	MARM	SCR1
D058	862	SCR	M	dry	MAR	-0.717454897301081	N	FOR	FOR	53	SCR	MAR	dry	N	SCRM	MARM	MARM	SCRM	MARM	SCR1
D059	891	SCR	F	dry	MAR	0.687368007479753	N	FOR	FOR	72	SCR	MAR	dry	N	SCRF	MARF	MARF	SCRF	MARF	SCR1
D060	1034	SCR	F	dry	MAR	-2.24236211337424	Y	FOR	FOR	88	SCR	MAR	dry	A	SCRF	MARF	MARF	SCRF	MARF	SCR1
D061	561	SCR	F	dry	MAR	1.86134972458432	N	FOR	FOR	23	SCR	MAR	dry	N	SCRF	MARF	MARF	SCRF	MARF	SCR1
D062	879	SCR	F	dry	MAR	0.286621564636037	N	FOR	FOR	65	SCR	MAR	dry	N	SCRF	MARF	MARF	SCRF	MARF	SCR1
D063	924	SCR	F	dry	MAR	1.83688008266014	N	FOR	FOR	96	SCR	MAR	dry	N	SCRF	MARF	MARF	SCRF	MARF	SCR1
D064	939	SCR	M	dry	MAR	-1.079294439236	Y	FOR	FOR	74	SCR	MAR	dry	A	SCRM	MARM	MARM	SCRM	MARM	SCR1
D065	495	SCR	F	dry	MAR	0.201383626046361	Y	FOR	FOR	14	SCR	MAR	dry	A	SCRF	MARF	MARF	SCRF	MARF	SCR1
487512770C.19	844	SCR	F	dry	MAR	2.84429005815577	N	FOR	FOR	80	SCR	MAR	dry	N	SCRF	MARF	MARF	SCRF	MARF	SCR1
487512770C.20	891	SCR	M	dry	MAR	-0.180366684778328	N	FOR	FOR	64	SCR	MAR	dry	N	SCRM	MARM	MARM	SCRM	MARM	SCR1
D068	485	SCR	M	dry	MAR	0.112026233849494	N	FOR	FOR	13	SCR	MAR	dry	N	SCRM	MARM	MARM	SCRM	MARM	SCR1
D069	451	SCR	F	dry	MAR	0.180046399428404	N	FOR	FOR	11	SCR	MAR	dry	N	SCRF	MARF	MARF	SCRF	MARF	SCR1
D070	681	SCR	M	dry	MAR	1.1568585601234	Y	FOR	FOR	34	SCR	MAR	dry	A	SCRM	MARM	MARM	SCRM	MARM	SCR1
D071	427	SCR	M	dry	MAR	0.532352297595496	N	FOR	FOR	10	SCR	MAR	dry	N	SCRM	MARM	MARM	SCRM	MARM	SCR1
D072	884	SCR	M	dry	MAR	0.0254211714979826	N	FOR	FOR	64	SCR	MAR	dry	N	SCRM	MARM	MARM	SCRM	MARM	SCR1
D073	854	SCR	M	dry	MAR	-0.34481735264357	N	FOR	FOR	54	SCR	MAR	dry	N	SCRM	MARM	MARM	SCRM	MARM	SCR1
D074	924	SCR	F	dry	MAR	-0.221400671860843	Y	FOR	FOR	75	SCR	MAR	dry	A	SCRF	MARF	MARF	SCRF	MARF	SCR1
D075	1006	SCR	F	dry	MAR	-0.186899060460931	Y	FOR	FOR	104	SCR	MAR	dry	A	SCRF	MARF	MARF	SCRF	MARF	SCR1
D076	585	SCR	M	dry	MAR	1.14975930043153	N	FOR	FOR	23	SCR	MAR	dry	N	SCRM	MARM	MARM	SCRM	MARM	SCR1
D077	541	SCR	M	dry	MAR	-0.67879787384475	N	FOR	FOR	15	SCR	MAR	dry	N	SCRM	MARM	MARM	SCRM	MARM	SCR1
D078	654	SCR	F	dry	MAR	0.608296408893971	N	FOR	FOR	28	SCR	MAR	dry	N	SCRF	MARF	MARF	SCRF	MARF	SCR1
D079	829	SCR	F	dry	MAR	-0.634468057407059	N	FOR	FOR	47	SCR	MAR	dry	N	SCRF	MARF	MARF	SCRF	MARF	SCR1
D080	764	SCR	F	dry	MAR	0.989522864350642	Y	FOR	FOR	46	SCR	MAR	dry	A	SCRF	MARF	MARF	SCRF	MARF	SCR1
D081	716	SCR	F	dry	MAR	-0.0479403523978714	Y	FOR	FOR	33	SCR	MAR	dry	A	SCRF	MARF	MARF	SCRF	MARF	SCR1
D082	845	SCR	F	dry	MAR	2.14035692373036	Y	FOR	FOR	74	SCR	MAR	dry	A	SCRF	MARF	MARF	SCRF	MARF	SCR1
D083	536	SCR	F	dry	MAR	-0.523548400805392	N	FOR	FOR	15	SCR	MAR	dry	N	SCRF	MARF	MARF	SCRF	MARF	SCR1
D084	541	SCR	F	dry	MAR	0.4988442419887	Y	FOR	FOR	18	SCR	MAR	dry	A	SCRF	MARF	MARF	SCRF	MARF	SCR1
D085	538	SCR	F	dry	MAR	0.716348912278751	Y	FOR	FOR	19	SCR	MAR	dry	A	SCRF	MARF	MARF	SCRF	MARF	SCR1
D086	694	SCR	M	dry	MAR	-0.0285672287696048	N	FOR	FOR	30	SCR	MAR	dry	N	SCRM	MARM	MARM	SCRM	MARM	SCR1
D087	677	SCR	F	dry	MAR	1.63606026152834	Y	FOR	FOR	36	SCR	MAR	dry	A	SCRF	MARF	MARF	SCRF	MARF	SCR1
D088	925	SCR	F	dry	MAR	-0.311912169318559	N	FOR	FOR	72	SCR	MAR	dry	N	SCRF	MARF	MARF	SCRF	MARF	SCR1
D089	1063	SCR	F	dry	MAR	0.943823997931892	Y	FOR	FOR	148	SCR	MAR	dry	A	SCRF	MARF	MARF	SCRF	MARF	SCR1
D090	575	SCR	M	dry	MAR	0.0366843492740202	N	FOR	FOR	19	SCR	MAR	dry	N	SCRM	MARM	MARM	SCRM	MARM	SCR1
D091	676	SCR	M	dry	MAR	0.487043091546745	N	FOR	FOR	30	SCR	MAR	dry	N	SCRM	MARM	MARM	SCRM	MARM	SCR1
D092	538	SCR	F	dry	MAR	-0.585812728065747	N	FOR	FOR	15	SCR	MAR	dry	N	SCRF	MARF	MARF	SCRF	MARF	SCR1
D093	826	SCR	M	dry	MAR	0.0695651060064003	Y	FOR	FOR	52	SCR	MAR	dry	A	SCRM	MARM	MARM	SCRM	MARM	SCR1
D094	947	SCR	M	dry	MAR	-0.311413931482808	Y	FOR	FOR	79	SCR	MAR	dry	A	SCRM	MARM	MARM	SCRM	MARM	SCR1
D095	783	SCR	M	dry	MAR	0.453721564095641	Y	FOR	FOR	46	SCR	MAR	dry	A	SCRM	MARM	MARM	SCRM	MARM	SCR1
D096	925	SCR	M	dry	MAR	-0.0901730567350721	Y	FOR	FOR	75	SCR	MAR	dry	A	SCRM	MARM	MARM	SCRM	MARM	SCR1
D097	929	SCR	F	dry	MAR	2.03485293792405	Y	FOR	FOR	102	SCR	MAR	dry	A	SCRF	MARF	MARF	SCRF	MARF	SCR1
D098	580	SCR	F	dry	MAR	1.61022559597802	N	FOR	FOR	24	SCR	MAR	dry	N	SCRF	MARF	MARF	SCRF	MARF	SCR1
D099	989	SCR	M	dry	MAR	-1.26357546613724	Y	FOR	FOR	83	SCR	MAR	dry	A	SCRM	MARM	MARM	SCRM	MARM	SCR1
D100	923	SCR	M	dry	MAR	-0.674265021908529	N	FOR	FOR	68	SCR	MAR	dry	N	SCRM	MARM	MARM	SCRM	MARM	SCR1
D101	400	SCR	M	wet	MAR	-0.0054689830706893	Y	FOR	FOR	8	SCR	MAR	AAA	A	SCRM	MARM	MARM	SCRM	MARM	SCR1
D102	819	SCR	F	wet	MAR	0.949050785423407	N	FOR	FOR	56	SCR	MAR	AAA	N	SCRF	MARF	MARF	SCRF	MARF	SCR1
E001	1240	SAV	M	wet	OAS	0.688277246566324	N	SAV	SAV	276	SAV	OAS	AAA	N	SAVM	OASM	OASM	SAVM	OASM	SAV2
E002	870	SAV	M	wet	OAS	-0.787544121708884	Y	SAV	SAV	55	SAV	OAS	AAA	A	SAVM	OASM	OASM	SAVM	OASM	SAV2
F001	886	SAV	M	dry	IHA	-0.0333736806905345	N	SAV	SAV	64	SAV	IHA	dry	N	SAVM	IHAM	IHAM	SAVM	IHAM	SAV3
F002	1548	SAV	M	dry	IHA	1.00138488370448	N	SAV	SAV	774	SAV	IHA	dry	N	SAVM	IHAM	IHAM	SAVM	IHAM	SAV3
F003	1125	SAV	F	dry	IHA	4.05595041262175	Y	SAV	SAV	287	SAV	IHA	dry	A	SAVF	IHAF	IHAF	SAVF	IHAF	SAV3
F004	640	SAV	M	dry	IHA	-0.767527552308629	N	SAV	SAV	22	SAV	IHA	dry	N	SAVM	IHAM	IHAM	SAVM	IHAM	SAV3
F005	1298	SAV	F	dry	IHA	-0.111382121584105	Y	SAV	SAV	306	SAV	IHA	dry	A	SAVF	IHAF	IHAF	SAVF	IHAF	SAV3
F006	977	SAV	M	dry	IHA	0.730495072366871	N	SAV	SAV	102	SAV	IHA	dry	N	SAVM	IHAM	IHAM	SAVM	IHAM	SAV3
F007	880	SAV	F	dry	IHA	0.0269827131335523	N	SAV	SAV	63	SAV	IHA	dry	N	SAVF	IHAF	IHAF	SAVF	IHAF	SAV3
F008	494	SAV	F	dry	IHA	0.341933348596825	N	SAV	SAV	14	SAV	IHA	dry	N	SAVF	IHAF	IHAF	SAVF	IHAF	SAV3
F009	870	SAV	M	dry	IHA	1.89433321190252	N	SAV	SAV	78	SAV	IHA	dry	N	SAVM	IHAM	IHAM	SAVM	IHAM	SAV3
F010	714	SAV	M	dry	IHA	1.51666536570737	N	SAV	SAV	40	SAV	IHA	dry	N	SAVM	IHAM	IHAM	SAVM	IHAM	SAV3
F011	860	SAV	F	dry	IHA	1.57792429617879	Y	SAV	SAV	73	SAV	IHA	dry	A	SAVF	IHAF	IHAF	SAVF	IHAF	SAV3
F012	1156	SAV	M	dry	IHA	1.02481994731233	Y	SAV	SAV	217	SAV	IHA	dry	A	SAVM	IHAM	IHAM	SAVM	IHAM	SAV3
F013	668	SAV	F	dry	IHA	1.14527140505989	Y	SAV	SAV	34	SAV	IHA	dry	A	SAVF	IHAF	IHAF	SAVF	IHAF	SAV3
F014	534	SAV	F	dry	IHA	1.28047450190925	N	SAV	SAV	19	SAV	IHA	dry	N	SAVF	IHAF	IHAF	SAVF	IHAF	SAV3
F015	553	SAV	F	dry	IHA	0.695279332223571	N	SAV	SAV	19	SAV	IHA	dry	N	SAVF	IHAF	IHAF	SAVF	IHAF	SAV3
F016	1203	SAV	M	dry	IHA	0.412018297847172	Y	SAV	SAV	235	SAV	IHA	dry	A	SAVM	IHAM	IHAM	SAVM	IHAM	SAV3
F017	943	SAV	M	dry	IHA	0.63812701121855	Y	SAV	SAV	89	SAV	IHA	dry	A	SAVM	IHAM	IHAM	SAVM	IHAM	SAV3
F018	617	SAV	F	dry	IHA	0.922774745014826	Y	SAV	SAV	26	SAV	IHA	dry	A	SAVF	IHAF	IHAF	SAVF	IHAF	SAV3
F019	597	SAV	F	dry	IHA	1.08214805387625	Y	SAV	SAV	24	SAV	IHA	dry	A	SAVF	IHAF	IHAF	SAVF	IHAF	SAV3
F020	1261	SAV	M	dry	IHA	1.56895106969397	Y	SAV	SAV	340	SAV	IHA	dry	A	SAVM	IHAM	IHAM	SAVM	IHAM	SAV3
F021	807	SAV	M	dry	IHA	0.880313364674307	Y	SAV	SAV	54	SAV	IHA	dry	A	SAVM	IHAM	IHAM	SAVM	IHAM	SAV3
F022	1035	SAV	M	dry	IHA	-0.00641382815606185	N	SAV	SAV	116	SAV	IHA	dry	N	SAVM	IHAM	IHAM	SAVM	IHAM	SAV3
F023	654	SAV	F	dry	IHA	-0.527367075884195	N	SAV	SAV	24	SAV	IHA	dry	N	SAVF	IHAF	IHAF	SAVF	IHAF	SAV3
F024	572	SAV	F	dry	IHA	0.503437836744102	N	SAV	SAV	20	SAV	IHA	dry	N	SAVF	IHAF	IHAF	SAVF	IHAF	SAV3
F025	1171	SAV	F	dry	IHA	1.6677006346261	N	SAV	SAV	245	SAV	IHA	dry	N	SAVF	IHAF	IHAF	SAVF	IHAF	SAV3
F026	741	SAV	M	dry	IHA	1.09804921753828	N	SAV	SAV	42	SAV	IHA	dry	N	SAVM	IHAM	IHAM	SAVM	IHAM	SAV3
F027	602	SAV	F	dry	IHA	-0.0160663103862082	N	SAV	SAV	21	SAV	IHA	dry	N	SAVF	IHAF	IHAF	SAVF	IHAF	SAV3
F028	1102	SAV	F	dry	IHA	2.45264061963466	N	SAV	SAV	210	SAV	IHA	dry	N	SAVF	IHAF	IHAF	SAVF	IHAF	SAV3
F029	1318	SAV	F	dry	IHA	0.944487974945204	Y	SAV	SAV	395	SAV	IHA	dry	A	SAVF	IHAF	IHAF	SAVF	IHAF	SAV3
F030	554	SAV	F	dry	IHA	1.74501504698705	N	SAV	SAV	22	SAV	IHA	dry	N	SAVF	IHAF	IHAF	SAVF	IHAF	SAV3
F031	743	SAV	M	dry	IHA	1.71047713444199	Y	SAV	SAV	48	SAV	IHA	dry	A	SAVM	IHAM	IHAM	SAVM	IHAM	SAV3
F032	1205	SAV	F	dry	IHA	1.04155498285219	Y	SAV	SAV	258	SAV	IHA	dry	A	SAVF	IHAF	IHAF	SAVF	IHAF	SAV3
F033	437	SAV	F	dry	IHA	-2.5518543477085	N	SAV	SAV	7	SAV	IHA	dry	N	SAVF	IHAF	IHAF	SAVF	IHAF	SAV3
F034	1420	SAV	M	dry	IHA	0.963439300576922	N	SAV	SAV	526	SAV	IHA	dry	N	SAVM	IHAM	IHAM	SAVM	IHAM	SAV3
F035	772	SAV	M	dry	IHA	-0.345903918980586	N	SAV	SAV	39	SAV	IHA	dry	N	SAVM	IHAM	IHAM	SAVM	IHAM	SAV3
F036	825	SAV	M	dry	IHA	1.12035035479896	Y	SAV	SAV	69	SAV	IHA	dry	A	SAVM	IHAM	IHAM	SAVM	IHAM	SAV3
F037	974	SAV	F	dry	IHA	1.57264741552424	N	SAV	SAV	113	SAV	IHA	dry	N	SAVF	IHAF	IHAF	SAVF	IHAF	SAV3
F038	569	SAV	M	dry	IHA	0.0579249097744405	Y	SAV	SAV	19	SAV	IHA	dry	A	SAVM	IHAM	IHAM	SAVM	IHAM	SAV3
F039	1206	SAV	M	dry	IHA	1.15480201865581	N	SAV	SAV	260	SAV	IHA	dry	N	SAVM	IHAM	IHAM	SAVM	IHAM	SAV3
F040	638	SAV	F	dry	IHA	1.57477485994613	N	SAV	SAV	30	SAV	IHA	dry	N	SAVF	IHAF	IHAF	SAVF	IHAF	SAV3
F041	720	SAV	M	dry	IHA	-0.775347752344047	N	SAV	SAV	30	SAV	IHA	dry	N	SAVM	IHAM	IHAM	SAVM	IHAM	SAV3
F042	666	SAV	M	dry	IHA	-0.281038716553372	N	SAV	SAV	26	SAV	IHA	dry	N	SAVM	IHAM	IHAM	SAVM	IHAM	SAV3
F043	816	SAV	M	dry	IHA	0.304313805008198	Y	SAV	SAV	51	SAV	IHA	dry	A	SAVM	IHAM	IHAM	SAVM	IHAM	SAV3
F044	706	SAV	F	dry	IHA	0.549221951520294	N	SAV	SAV	34	SAV	IHA	dry	N	SAVF	IHAF	IHAF	SAVF	IHAF	SAV3
F045	1246	SAV	M	dry	IHA	2.28009884856552	N	SAV	SAV	350	SAV	IHA	dry	N	SAVM	IHAM	IHAM	SAVM	IHAM	SAV3
F046	488	SAV	M	dry	IHA	-0.584089732907232	N	SAV	SAV	12	SAV	IHA	dry	N	SAVM	IHAM	IHAM	SAVM	IHAM	SAV3
F047	707	SAV	M	dry	IHA	1.89973368347213	N	SAV	SAV	41	SAV	IHA	dry	N	SAVM	IHAM	IHAM	SAVM	IHAM	SAV3
F048	913	SAV	M	dry	IHA	1.51904257440474	N	SAV	SAV	88	SAV	IHA	dry	N	SAVM	IHAM	IHAM	SAVM	IHAM	SAV3
F049	803	SAV	M	dry	IHA	1.93722923293272	Y	SAV	SAV	65	SAV	IHA	dry	A	SAVM	IHAM	IHAM	SAVM	IHAM	SAV3
F050	654	SAV	M	dry	IHA	-0.226622060653519	N	SAV	SAV	25	SAV	IHA	dry	N	SAVM	IHAM	IHAM	SAVM	IHAM	SAV3
F051	829	SAV	M	wet	IHA	-0.954832870697489	N	SAV	SAV	45	SAV	IHA	AAA	N	SAVM	IHAM	IHAM	SAVM	IHAM	SAV3
F052	433	SAV	F	wet	IHA	0.255265995658581	N	SAV	SAV	10	SAV	IHA	AAA	N	SAVF	IHAF	IHAF	SAVF	IHAF	SAV3
F053	758	SAV	F	wet	IHA	1.2764404834646	N	SAV	SAV	46	SAV	IHA	AAA	N	SAVF	IHAF	IHAF	SAVF	IHAF	SAV3
F054	1480	SAV	M	wet	IHA	1.1085418766995	N	SAV	SAV	645	SAV	IHA	AAA	N	SAVM	IHAM	IHAM	SAVM	IHAM	SAV3
F055	935	SAV	M	wet	IHA	1.56741476299977	Y	SAV	SAV	97	SAV	IHA	AAA	A	SAVM	IHAM	IHAM	SAVM	IHAM	SAV3
F056	510	SAV	F	wet	IHA	0.210779425141338	Y	SAV	SAV	15	SAV	IHA	AAA	A	SAVF	IHAF	IHAF	SAVF	IHAF	SAV3
F057	853	SAV	F	wet	IHA	-1.49674119956769	N	SAV	SAV	46	SAV	IHA	AAA	N	SAVF	IHAF	IHAF	SAVF	IHAF	SAV3
F058	708	SAV	M	wet	IHA	0.809839592896013	Y	SAV	SAV	37	SAV	IHA	AAA	A	SAVM	IHAM	IHAM	SAVM	IHAM	SAV3
F059	725	SAV	M	wet	IHA	0.822223785450071	N	SAV	SAV	38	SAV	IHA	AAA	N	SAVM	IHAM	IHAM	SAVM	IHAM	SAV3
F060	706	SAV	F	wet	IHA	1.70960770720677	Y	SAV	SAV	40	SAV	IHA	AAA	A	SAVF	IHAF	IHAF	SAVF	IHAF	SAV3
F061	1876	SAV	M	wet	IHA	-0.0611114068455433	N	SAV	SAV	1435	SAV	IHA	AAA	N	SAVM	IHAM	IHAM	SAVM	IHAM	SAV3
F062	621	SAV	F	wet	IHA	1.00866113468569	N	SAV	SAV	26	SAV	IHA	AAA	N	SAVF	IHAF	IHAF	SAVF	IHAF	SAV3
F063	885	SAV	M	wet	IHA	0.0647700008458798	Y	SAV	SAV	65	SAV	IHA	AAA	A	SAVM	IHAM	IHAM	SAVM	IHAM	SAV3
F064	647	SAV	F	wet	IHA	2.4526170468866	N	SAV	SAV	35	SAV	IHA	AAA	N	SAVF	IHAF	IHAF	SAVF	IHAF	SAV3
F065	393	SAV	F	wet	IHA	0.681065719425861	N	SAV	SAV	8	SAV	IHA	AAA	N	SAVF	IHAF	IHAF	SAVF	IHAF	SAV3
F066	1211	SAV	M	wet	IHA	0.582625154996389	Y	SAV	SAV	246	SAV	IHA	AAA	A	SAVM	IHAM	IHAM	SAVM	IHAM	SAV3
F067	421	SAV	F	wet	IHA	0.0435137497536569	N	SAV	SAV	9	SAV	IHA	AAA	N	SAVF	IHAF	IHAF	SAVF	IHAF	SAV3
F068	1810	SAV	M	wet	IHA	-2.81525723165111	N	SAV	SAV	869	SAV	IHA	AAA	N	SAVM	IHAM	IHAM	SAVM	IHAM	SAV3
F070	794	SAV	F	wet	IHA	0.230033198030626	N	SAV	SAV	46	SAV	IHA	AAA	N	SAVF	IHAF	IHAF	SAVF	IHAF	SAV3
F071	828	SAV	F	wet	IHA	0.94411681884573	N	SAV	SAV	58	SAV	IHA	AAA	N	SAVF	IHAF	IHAF	SAVF	IHAF	SAV3
F072	1015	SAV	M	wet	IHA	-0.448091543176214	N	SAV	SAV	101	SAV	IHA	AAA	N	SAVM	IHAM	IHAM	SAVM	IHAM	SAV3
F073	568	SAV	F	wet	IHA	0.205576135547591	Y	SAV	SAV	21	SAV	IHA	AAA	A	SAVF	IHAF	IHAF	SAVF	IHAF	SAV3
F074	1055	SAV	F	wet	IHA	2.48114121739212	Y	SAV	SAV	181	SAV	IHA	AAA	A	SAVF	IHAF	IHAF	SAVF	IHAF	SAV3
F075	350	SAV	M	wet	IHA	-0.165591621951154	Y	SAV	SAV	7	SAV	IHA	AAA	A	SAVM	IHAM	IHAM	SAVM	IHAM	SAV3
F076	956	SAV	M	wet	IHA	0.172880212911373	N	SAV	SAV	87	SAV	IHA	AAA	N	SAVM	IHAM	IHAM	SAVM	IHAM	SAV3
F077	1346	SAV	F	wet	IHA	-1.57730318602455	N	SAV	SAV	293	SAV	IHA	AAA	N	SAVF	IHAF	IHAF	SAVF	IHAF	SAV3
F078	1021	SAV	M	wet	IHA	0.00694044410122945	N	SAV	SAV	110	SAV	IHA	AAA	N	SAVM	IHAM	IHAM	SAVM	IHAM	SAV3
F079	721	SAV	M	wet	IHA	-0.804129829417779	N	SAV	SAV	30	SAV	IHA	AAA	N	SAVM	IHAM	IHAM	SAVM	IHAM	SAV3
F080	1035	SAV	F	wet	IHA	1.46272960054446	Y	SAV	SAV	164	SAV	IHA	AAA	A	SAVF	IHAF	IHAF	SAVF	IHAF	SAV3
F081	510	SAV	F	wet	IHA	-0.744586901377929	N	SAV	SAV	13	SAV	IHA	AAA	N	SAVF	IHAF	IHAF	SAVF	IHAF	SAV3
F082	405	SAV	M	wet	IHA	-0.984354162971672	N	SAV	SAV	7	SAV	IHA	AAA	N	SAVM	IHAM	IHAM	SAVM	IHAM	SAV3
F083	705	SAV	F	wet	IHA	1.77525080748319	N	SAV	SAV	40	SAV	IHA	AAA	N	SAVF	IHAF	IHAF	SAVF	IHAF	SAV3
F084	395	SAV	M	wet	IHA	-1.55624059712297	N	SAV	SAV	6	SAV	IHA	AAA	N	SAVM	IHAM	IHAM	SAVM	IHAM	SAV3
F085	619	SAV	F	wet	IHA	0.476539681037145	N	SAV	SAV	24	SAV	IHA	AAA	N	SAVF	IHAF	IHAF	SAVF	IHAF	SAV3
F086	668	SAV	F	wet	IHA	-0.338265834439961	N	SAV	SAV	26	SAV	IHA	AAA	N	SAVF	IHAF	IHAF	SAVF	IHAF	SAV3
F087	398	SAV	M	wet	IHA	1.25739367114544	N	SAV	SAV	9	SAV	IHA	AAA	N	SAVM	IHAM	IHAM	SAVM	IHAM	SAV3
F088	582	SAV	M	wet	IHA	-0.169708950930512	N	SAV	SAV	19	SAV	IHA	AAA	N	SAVM	IHAM	IHAM	SAVM	IHAM	SAV3
F089	529	SAV	F	wet	IHA	-0.812062020151617	N	SAV	SAV	14	SAV	IHA	AAA	N	SAVF	IHAF	IHAF	SAVF	IHAF	SAV3
F090	436	SAV	M	wet	IHA	0.822495505352647	N	SAV	SAV	11	SAV	IHA	AAA	N	SAVM	IHAM	IHAM	SAVM	IHAM	SAV3
F091	587	SAV	M	wet	IHA	0.061495885148246	N	SAV	SAV	20	SAV	IHA	AAA	N	SAVM	IHAM	IHAM	SAVM	IHAM	SAV3
F092	645	SAV	M	wet	IHA	-0.0281562090901366	Y	SAV	SAV	25	SAV	IHA	AAA	A	SAVM	IHAM	IHAM	SAVM	IHAM	SAV3
F093	890	SAV	M	wet	IHA	0.41389001798924	Y	SAV	SAV	70	SAV	IHA	AAA	A	SAVM	IHAM	IHAM	SAVM	IHAM	SAV3
F094	456	SAV	F	wet	IHA	-0.725533809380331	N	SAV	SAV	10	SAV	IHA	AAA	N	SAVF	IHAF	IHAF	SAVF	IHAF	SAV3
F095	400	SAV	M	wet	IHA	-0.70764098161593	N	SAV	SAV	7	SAV	IHA	AAA	N	SAVM	IHAM	IHAM	SAVM	IHAM	SAV3
F096	622	SAV	F	wet	IHA	0.0766493561732766	N	SAV	SAV	23	SAV	IHA	AAA	N	SAVF	IHAF	IHAF	SAVF	IHAF	SAV3
F097	900	SAV	F	wet	IHA	0.821103329326982	N	SAV	SAV	76	SAV	IHA	AAA	N	SAVF	IHAF	IHAF	SAVF	IHAF	SAV3
F098	989	SAV	M	wet	IHA	1.51603784341789	N	SAV	SAV	119	SAV	IHA	AAA	N	SAVM	IHAM	IHAM	SAVM	IHAM	SAV3
F099	633	SAV	M	wet	IHA	0.34542471035603	Y	SAV	SAV	26	SAV	IHA	AAA	A	SAVM	IHAM	IHAM	SAVM	IHAM	SAV3
F100	740	SAV	F	wet	IHA	-0.00873107912455186	N	SAV	SAV	36	SAV	IHA	AAA	N	SAVF	IHAF	IHAF	SAVF	IHAF	SAV3
F101	961	SAV	F	wet	IHA	1.48172840981615	N	SAV	SAV	106	SAV	IHA	AAA	N	SAVF	IHAF	IHAF	SAVF	IHAF	SAV3
F102	444	SAV	F	wet	IHA	-0.22867141015572	N	SAV	SAV	10	SAV	IHA	AAA	N	SAVF	IHAF	IHAF	SAVF	IHAF	SAV3
G001	723	LIM	M	dry	OAL	-0.159536482084718	N	FOR	FOR	33	LIM	OAL	dry	N	LIMM	OALM	OALM	LIMM	OALM	LIM3
G002	610	LIM	M	dry	OAL	0.0950846599254789	N	FOR	FOR	22	LIM	OAL	dry	N	LIMM	OALM	OALM	LIMM	OALM	LIM3
G003	750	LIM	M	dry	OAL	-1.16553391180023	N	FOR	FOR	32	LIM	OAL	dry	N	LIMM	OALM	OALM	LIMM	OALM	LIM3
G004	525	LIM	F	dry	OAL	-0.176805271912971	N	FOR	FOR	15	LIM	OAL	dry	N	LIMF	OALF	OALF	LIMF	OALF	LIM3
G005	702	LIM	M	dry	OAL	-1.19982776152652	Y	FOR	FOR	27	LIM	OAL	dry	A	LIMM	OALM	OALM	LIMM	OALM	LIM3
G006	931	LIM	F	dry	OAL	-0.591147116476242	N	FOR	FOR	71	LIM	OAL	dry	N	LIMF	OALF	OALF	LIMF	OALF	LIM3
G007	427	LIM	F	dry	OAL	-1.11159752718147	N	FOR	FOR	8	LIM	OAL	dry	N	LIMF	OALF	OALF	LIMF	OALF	LIM3
G008	647	LIM	F	dry	OAL	-0.326996262668535	N	FOR	FOR	24	LIM	OAL	dry	N	LIMF	OALF	OALF	LIMF	OALF	LIM3
G009	664	LIM	F	dry	OAL	-0.223813443612375	N	FOR	FOR	26	LIM	OAL	dry	N	LIMF	OALF	OALF	LIMF	OALF	LIM3
G010	968	LIM	F	dry	OAL	0.233344055159763	N	FOR	FOR	92	LIM	OAL	dry	N	LIMF	OALF	OALF	LIMF	OALF	LIM3
G011	391	LIM	M	dry	OAL	-0.182982204679847	N	FOR	FOR	7	LIM	OAL	dry	N	LIMM	OALM	OALM	LIMM	OALM	LIM3
G012	690	LIM	F	dry	OAL	0.492167012805218	Y	FOR	FOR	33	LIM	OAL	dry	A	LIMF	OALF	OALF	LIMF	OALF	LIM3
G013	855	LIM	F	dry	OAL	-0.723399903616519	Y	FOR	FOR	52	LIM	OAL	dry	A	LIMF	OALF	OALF	LIMF	OALF	LIM3
G014	429	LIM	F	dry	OAL	-0.337326549848916	N	FOR	FOR	9	LIM	OAL	dry	N	LIMF	OALF	OALF	LIMF	OALF	LIM3
G015	450	LIM	M	dry	OAL	-2.1247909825279	N	FOR	FOR	8	LIM	OAL	dry	N	LIMM	OALM	OALM	LIMM	OALM	LIM3
G016	730	LIM	F	dry	OAL	-0.141283439989653	N	FOR	FOR	34	LIM	OAL	dry	N	LIMF	OALF	OALF	LIMF	OALF	LIM3
G018	776	LIM	M	dry	OAL	-0.46213539276907	N	FOR	FOR	39	LIM	OAL	dry	N	LIMM	OALM	OALM	LIMM	OALM	LIM3
G019	738	LIM	M	dry	OAL	-0.243203417577144	Y	FOR	FOR	35	LIM	OAL	dry	A	LIMM	OALM	OALM	LIMM	OALM	LIM3
G020	797	LIM	F	dry	OAL	-0.52765987405042	N	FOR	FOR	42	LIM	OAL	dry	N	LIMF	OALF	OALF	LIMF	OALF	LIM3
G021	916	LIM	M	dry	OAL	0.901636477475733	Y	FOR	FOR	82	LIM	OAL	dry	A	LIMM	OALM	OALM	LIMM	OALM	LIM3
G022	840	LIM	F	dry	OAL	0.267829898182792	Y	FOR	FOR	56	LIM	OAL	dry	A	LIMF	OALF	OALF	LIMF	OALF	LIM3
G023	475	LIM	F	dry	OAL	-0.755484575617785	N	FOR	FOR	11	LIM	OAL	dry	N	LIMF	OALF	OALF	LIMF	OALF	LIM3
G024	465	LIM	M	dry	OAL	0.263342219564602	N	FOR	FOR	12	LIM	OAL	dry	N	LIMM	OALM	OALM	LIMM	OALM	LIM3
G025	572	LIM	M	dry	OAL	0.429394702770458	Y	FOR	FOR	20	LIM	OAL	dry	A	LIMM	OALM	OALM	LIMM	OALM	LIM3
G026	748	LIM	M	dry	OAL	-0.0380889484502105	N	FOR	FOR	37	LIM	OAL	dry	N	LIMM	OALM	OALM	LIMM	OALM	LIM3
G027	556	LIM	M	dry	OAL	0.487173789086784	Y	FOR	FOR	19	LIM	OAL	dry	A	LIMM	OALM	OALM	LIMM	OALM	LIM3
G028	647	LIM	F	dry	OAL	-0.326996262668535	N	FOR	FOR	24	LIM	OAL	dry	N	LIMF	OALF	OALF	LIMF	OALF	LIM3
G029	620	LIM	M	dry	OAL	0.748494317277802	N	FOR	FOR	25	LIM	OAL	dry	N	LIMM	OALM	OALM	LIMM	OALM	LIM3
G030	532	LIM	F	dry	OAL	-0.906614009702662	N	FOR	FOR	14	LIM	OAL	dry	N	LIMF	OALF	OALF	LIMF	OALF	LIM3
G031	494	LIM	M	dry	OAL	-0.204037113552618	N	FOR	FOR	13	LIM	OAL	dry	N	LIMM	OALM	OALM	LIMM	OALM	LIM3
G032	1009	LIM	F	dry	OAL	-0.496164678984154	N	FOR	FOR	98	LIM	OAL	dry	N	LIMF	OALF	OALF	LIMF	OALF	LIM3
G033	487	LIM	M	dry	OAL	-0.798498775977388	Y	FOR	FOR	12	LIM	OAL	dry	A	LIMM	OALM	OALM	LIMM	OALM	LIM3
G034	457	LIM	F	dry	OAL	-0.063460097450616	N	FOR	FOR	11	LIM	OAL	dry	N	LIMF	OALF	OALF	LIMF	OALF	LIM3
G035	1042	LIM	F	dry	OAL	-0.803164384969444	N	FOR	FOR	107	LIM	OAL	dry	N	LIMF	OALF	OALF	LIMF	OALF	LIM3
G036	510	LIM	F	dry	OAL	-0.198616439228487	N	FOR	FOR	14	LIM	OAL	dry	N	LIMF	OALF	OALF	LIMF	OALF	LIM3
G037	640	LIM	M	dry	OAL	-0.767527552308629	N	FOR	FOR	22	LIM	OAL	dry	N	LIMM	OALM	OALM	LIMM	OALM	LIM3
G038	851	LIM	M	dry	OAL	-0.0416349235018652	Y	FOR	FOR	58	LIM	OAL	dry	A	LIMM	OALM	OALM	LIMM	OALM	LIM3
G039	502	LIM	F	dry	OAL	-0.707687167524814	Y	FOR	FOR	14	LIM	OAL	dry	A	LIMF	OALF	OALF	LIMF	OALF	LIM3
G040	516	LIM	M	dry	OAL	-0.998162771000211	Y	FOR	FOR	13	LIM	OAL	dry	A	LIMM	OALM	OALM	LIMM	OALM	LIM3
G041	1070	LIM	F	dry	OAL	0.783646892496526	N	FOR	FOR	148	LIM	OAL	dry	N	LIMF	OALF	OALF	LIMF	OALF	LIM3
G042	735	LIM	F	dry	OAL	-0.328957015677727	Y	FOR	FOR	34	LIM	OAL	dry	A	LIMF	OALF	OALF	LIMF	OALF	LIM3
G043	742	LIM	F	dry	OAL	-0.487601857811788	N	FOR	FOR	34	LIM	OAL	dry	N	LIMF	OALF	OALF	LIMF	OALF	LIM3
G044	965	LIM	F	dry	OAL	-1.28292176673138	N	FOR	FOR	74	LIM	OAL	dry	N	LIMF	OALF	OALF	LIMF	OALF	LIM3
G045	719	LIM	F	dry	OAL	-1.25485680349279	N	FOR	FOR	28	LIM	OAL	dry	N	LIMF	OALF	OALF	LIMF	OALF	LIM3
G046	965	LIM	F	dry	OAL	0.479538331734305	N	FOR	FOR	94	LIM	OAL	dry	N	LIMF	OALF	OALF	LIMF	OALF	LIM3
G047	970	LIM	M	dry	OAL	-1.13638031699827	N	FOR	FOR	77	LIM	OAL	dry	N	LIMM	OALM	OALM	LIMM	OALM	LIM3
G048	534	LIM	F	dry	OAL	-0.510335265269192	Y	FOR	FOR	15	LIM	OAL	dry	A	LIMF	OALF	OALF	LIMF	OALF	LIM3
G049	678	LIM	F	dry	OAL	-0.0784949618356373	N	FOR	FOR	28	LIM	OAL	dry	N	LIMF	OALF	OALF	LIMF	OALF	LIM3
G050	798	LIM	M	dry	OAL	-0.214106213334851	N	FOR	FOR	44	LIM	OAL	dry	N	LIMM	OALM	OALM	LIMM	OALM	LIM3
G051	957	LIM	F	wet	OAL	-0.567053467709617	N	FOR	FOR	79	LIM	OAL	AAA	N	LIMF	OALF	OALF	LIMF	OALF	LIM3
G052	585	LIM	F	wet	OAL	-1.12067796079485	Y	FOR	FOR	17	LIM	OAL	AAA	A	LIMF	OALF	OALF	LIMF	OALF	LIM3
G053	753	LIM	F	wet	OAL	-1.07044091223103	Y	FOR	FOR	33	LIM	OAL	AAA	A	LIMF	OALF	OALF	LIMF	OALF	LIM3
G054	915	LIM	F	wet	OAL	0.0834992758466557	N	FOR	FOR	73	LIM	OAL	AAA	N	LIMF	OALF	OALF	LIMF	OALF	LIM3
G055	644	LIM	F	wet	OAL	-0.241086951779333	N	FOR	FOR	24	LIM	OAL	AAA	N	LIMF	OALF	OALF	LIMF	OALF	LIM3
G056	550	LIM	M	wet	OAL	-0.955015535574184	N	FOR	FOR	15	LIM	OAL	AAA	N	LIMM	OALM	OALM	LIMM	OALM	LIM3
G057	567	LIM	M	wet	OAL	-0.545166154978132	N	FOR	FOR	17	LIM	OAL	AAA	N	LIMM	OALM	OALM	LIMM	OALM	LIM3
G058	754	LIM	F	wet	OAL	-0.834673138324302	N	FOR	FOR	34	LIM	OAL	AAA	N	LIMF	OALF	OALF	LIMF	OALF	LIM3
G059	574	LIM	M	wet	OAL	-0.753147940742262	N	FOR	FOR	17	LIM	OAL	AAA	N	LIMM	OALM	OALM	LIMM	OALM	LIM3
G060	988	LIM	F	wet	OAL	-0.35065849348339	N	FOR	FOR	92	LIM	OAL	AAA	N	LIMF	OALF	OALF	LIMF	OALF	LIM3
G061	647	LIM	M	wet	OAL	1.55852372251347	Y	FOR	FOR	32	LIM	OAL	AAA	A	LIMM	OALM	OALM	LIMM	OALM	LIM3
G062	816	LIM	M	wet	OAL	-0.909258982881434	N	FOR	FOR	43	LIM	OAL	AAA	N	LIMM	OALM	OALM	LIMM	OALM	LIM3
G063	881	LIM	F	wet	OAL	-0.00241217967905545	N	FOR	FOR	63	LIM	OAL	AAA	N	LIMF	OALF	OALF	LIMF	OALF	LIM3
G064	553	LIM	F	wet	OAL	-1.04625112200285	N	FOR	FOR	15	LIM	OAL	AAA	N	LIMF	OALF	OALF	LIMF	OALF	LIM3
G065	1128	LIM	F	wet	OAL	-1.16040370211033	N	FOR	FOR	142	LIM	OAL	AAA	N	LIMF	OALF	OALF	LIMF	OALF	LIM3
G066	1003	LIM	F	wet	OAL	0.983653762838451	N	FOR	FOR	117	LIM	OAL	AAA	N	LIMF	OALF	OALF	LIMF	OALF	LIM3
G067	655	LIM	F	wet	OAL	0.0337084849093178	N	FOR	FOR	26	LIM	OAL	AAA	N	LIMF	OALF	OALF	LIMF	OALF	LIM3
G068	1051	LIM	M	wet	OAL	0.412004460812918	Y	FOR	FOR	132	LIM	OAL	AAA	A	LIMM	OALM	OALM	LIMM	OALM	LIM3
G069	689	LIM	F	wet	OAL	-0.526285809753979	Y	FOR	FOR	28	LIM	OAL	AAA	A	LIMF	OALF	OALF	LIMF	OALF	LIM3
487512770C.21	791	LIM	M	wet	OAL	0.475916462488488	N	FOR	FOR	47	LIM	OAL	AAA	N	LIMM	OALM	OALM	LIMM	OALM	LIM3
G071	1005	LIM	M	wet	OAL	-0.687002990185787	N	FOR	FOR	94	LIM	OAL	AAA	N	LIMM	OALM	OALM	LIMM	OALM	LIM3
G072	565	LIM	F	wet	OAL	-1.02476288228296	Y	FOR	FOR	16	LIM	OAL	AAA	A	LIMF	OALF	OALF	LIMF	OALF	LIM3
G073	759	LIM	M	wet	OAL	-0.787031573844327	Y	FOR	FOR	35	LIM	OAL	AAA	A	LIMM	OALM	OALM	LIMM	OALM	LIM3
G074	872	LIM	F	wet	OAL	-0.221158488157964	N	FOR	FOR	59	LIM	OAL	AAA	N	LIMF	OALF	OALF	LIMF	OALF	LIM3
G075	456	LIM	M	wet	OAL	-0.0233618108350919	N	FOR	FOR	11	LIM	OAL	AAA	N	LIMM	OALM	OALM	LIMM	OALM	LIM3
G076	1061	LIM	M	wet	OAL	-1.55830639475767	N	FOR	FOR	104	LIM	OAL	AAA	N	LIMM	OALM	OALM	LIMM	OALM	LIM3
G077	940	LIM	M	wet	OAL	-1.70101298292172	Y	FOR	FOR	64	LIM	OAL	AAA	A	LIMM	OALM	OALM	LIMM	OALM	LIM3
G078	750	LIM	M	wet	OAL	-0.297799219542154	N	FOR	FOR	36	LIM	OAL	AAA	N	LIMM	OALM	OALM	LIMM	OALM	LIM3
G079	971	LIM	F	wet	OAL	-0.106894344174752	Y	FOR	FOR	89	LIM	OAL	AAA	A	LIMF	OALF	OALF	LIMF	OALF	LIM3
G080	893	LIM	F	wet	OAL	-1.49085034892081	N	FOR	FOR	54	LIM	OAL	AAA	N	LIMF	OALF	OALF	LIMF	OALF	LIM3
G081	870	LIM	F	wet	OAL	-0.162386523475572	N	FOR	FOR	59	LIM	OAL	AAA	N	LIMF	OALF	OALF	LIMF	OALF	LIM3
G082	630	LIM	F	wet	OAL	-0.823452705931647	N	FOR	FOR	21	LIM	OAL	AAA	N	LIMF	OALF	OALF	LIMF	OALF	LIM3
G083	454	LIM	M	wet	OAL	-1.42097723748781	N	FOR	FOR	9	LIM	OAL	AAA	N	LIMM	OALM	OALM	LIMM	OALM	LIM3
G084	908	LIM	M	wet	OAL	-1.27941632772321	N	FOR	FOR	59	LIM	OAL	AAA	N	LIMM	OALM	OALM	LIMM	OALM	LIM3
G085	503	LIM	F	wet	OAL	0.394256370813331	Y	FOR	FOR	15	LIM	OAL	AAA	A	LIMF	OALF	OALF	LIMF	OALF	LIM3
G086	976	LIM	F	wet	OAL	-2.01389376456529	N	FOR	FOR	70	LIM	OAL	AAA	N	LIMF	OALF	OALF	LIMF	OALF	LIM3
G087	784	LIM	F	wet	OAL	-0.694837266562349	N	FOR	FOR	39	LIM	OAL	AAA	N	LIMF	OALF	OALF	LIMF	OALF	LIM3
G088	949	LIM	M	wet	OAL	-0.65674562633854	Y	FOR	FOR	76	LIM	OAL	AAA	A	LIMM	OALM	OALM	LIMM	OALM	LIM3
G089	704	LIM	M	wet	OAL	-0.315458696750878	N	FOR	FOR	30	LIM	OAL	AAA	N	LIMM	OALM	OALM	LIMM	OALM	LIM3
G090	755	LIM	F	wet	OAL	-1.08356364318453	N	FOR	FOR	33	LIM	OAL	AAA	N	LIMF	OALF	OALF	LIMF	OALF	LIM3
G091	1186	LIM	M	wet	OAL	-1.92707734682919	N	FOR	FOR	159	LIM	OAL	AAA	N	LIMM	OALM	OALM	LIMM	OALM	LIM3
G092	903	LIM	M	wet	OAL	-1.92254353847421	N	FOR	FOR	53	LIM	OAL	AAA	N	LIMM	OALM	OALM	LIMM	OALM	LIM3
G093	847	LIM	F	wet	OAL	-0.560461359668745	N	FOR	FOR	51	LIM	OAL	AAA	N	LIMF	OALF	OALF	LIMF	OALF	LIM3
G094	760	LIM	F	wet	OAL	0.806795271864951	Y	FOR	FOR	44	LIM	OAL	AAA	A	LIMF	OALF	OALF	LIMF	OALF	LIM3
G095	852	LIM	F	wet	OAL	-0.853094525468515	N	FOR	FOR	50	LIM	OAL	AAA	N	LIMF	OALF	OALF	LIMF	OALF	LIM3
G096	652	LIM	F	wet	OAL	0.119565190413375	N	FOR	FOR	26	LIM	OAL	AAA	N	LIMF	OALF	OALF	LIMF	OALF	LIM3
G097	487	LIM	F	wet	OAL	-1.18977106462112	N	FOR	FOR	11	LIM	OAL	AAA	N	LIMF	OALF	OALF	LIMF	OALF	LIM3
G098	862	LIM	F	wet	OAL	-1.14673533465269	N	FOR	FOR	50	LIM	OAL	AAA	N	LIMF	OALF	OALF	LIMF	OALF	LIM3
G099	971	LIM	F	wet	OAL	-0.792510763129916	N	FOR	FOR	81	LIM	OAL	AAA	N	LIMF	OALF	OALF	LIMF	OALF	LIM3
G100	650	LIM	M	wet	OAL	-0.112136648679546	N	FOR	FOR	25	LIM	OAL	AAA	N	LIMM	OALM	OALM	LIMM	OALM	LIM3
H001	850	RAV	F	dry	OAR	-0.365110210398944	N	FOR	RAV	53	RAV	OAR	dry	N	RAVF	OARF	OARF	RAVF	OARF	RAV2
H002	639	RAV	M	dry	OAR	-0.0978370054991769	N	FOR	RAV	24	RAV	OAR	dry	N	RAVM	OARM	OARM	RAVM	OARM	RAV2
H003	926	RAV	F	dry	OAR	-0.341282725392802	N	FOR	RAV	72	RAV	OAR	dry	N	RAVF	OARF	OARF	RAVF	OARF	RAV2
H004	724	RAV	F	dry	OAR	-0.300812095049401	Y	FOR	RAV	33	RAV	OAR	dry	A	RAVF	OARF	OARF	RAVF	OARF	RAV2
H005	1136	RAV	M	dry	OAR	0.644487476746875	N	FOR	RAV	187	RAV	OAR	dry	N	RAVM	OARM	OARM	RAVM	OARM	RAV2
H006	981	RAV	M	dry	OAR	-1.45771491150487	N	FOR	RAV	77	RAV	OAR	dry	N	RAVM	OARM	OARM	RAVM	OARM	RAV2
H007	749	RAV	M	dry	OAR	-0.4764100418436	N	FOR	RAV	35	RAV	OAR	dry	N	RAVM	OARM	OARM	RAVM	OARM	RAV2
487512770C.22	841	RAV	F	dry	OAR	-0.241392420664261	N	FOR	RAV	52	RAV	OAR	dry	N	RAVF	OARF	OARF	RAVF	OARF	RAV2
H009	750	RAV	F	dry	OAR	-0.176024053348285	Y	FOR	RAV	37	RAV	OAR	dry	A	RAVF	OARF	OARF	RAVF	OARF	RAV2
H010	711	RAV	F	dry	OAR	-0.0410499443456196	N	FOR	RAV	32	RAV	OAR	dry	N	RAVF	OARF	OARF	RAVF	OARF	RAV2
H011	559	RAV	F	dry	OAR	0.115610967973648	N	FOR	RAV	18	RAV	OAR	dry	N	RAVF	OARF	OARF	RAVF	OARF	RAV2
H012	504	RAV	F	dry	OAR	0.00118432855524342	N	FOR	RAV	14	RAV	OAR	dry	N	RAVF	OARF	OARF	RAVF	OARF	RAV2
H013	649	RAV	F	dry	OAR	-1.02528834578939	N	FOR	RAV	22	RAV	OAR	dry	N	RAVF	OARF	OARF	RAVF	OARF	RAV2
H014	476	RAV	M	dry	OAR	-2.27081470489091	N	FOR	RAV	9	RAV	OAR	dry	N	RAVM	OARM	OARM	RAVM	OARM	RAV2
H015	767	RAV	F	dry	OAR	-0.0511354324752124	Y	FOR	RAV	40	RAV	OAR	dry	A	RAVF	OARF	OARF	RAVF	OARF	RAV2
H016	584	RAV	M	dry	OAR	-0.22845210225463	N	FOR	RAV	19	RAV	OAR	dry	N	RAVM	OARM	OARM	RAVM	OARM	RAV2
H017	741	RAV	M	dry	OAR	-0.0992650857310074	Y	FOR	RAV	36	RAV	OAR	dry	A	RAVM	OARM	OARM	RAVM	OARM	RAV2
H018	398	RAV	F	dry	OAR	1.25739367114544	N	FOR	RAV	9	RAV	OAR	dry	N	RAVF	OARF	OARF	RAVF	OARF	RAV2
H019	603	RAV	M	dry	OAR	-0.404510902642808	N	FOR	RAV	20	RAV	OAR	dry	N	RAVM	OARM	OARM	RAVM	OARM	RAV2
H020	520	RAV	F	dry	OAR	-0.31729211474889	Y	FOR	RAV	15	RAV	OAR	dry	A	RAVF	OARF	OARF	RAVF	OARF	RAV2
H021	712	RAV	F	dry	OAR	-0.303690253925741	N	FOR	RAV	31	RAV	OAR	dry	N	RAVF	OARF	OARF	RAVF	OARF	RAV2
H022	746	RAV	F	dry	OAR	0.216216802641397	N	FOR	RAV	38	RAV	OAR	dry	N	RAVF	OARF	OARF	RAVF	OARF	RAV2
H023	517	RAV	F	dry	OAR	-2.20449643196627	N	FOR	RAV	11	RAV	OAR	dry	N	RAVF	OARF	OARF	RAVF	OARF	RAV2
H024	584	RAV	M	dry	OAR	-0.626777746934765	N	FOR	RAV	18	RAV	OAR	dry	N	RAVM	OARM	OARM	RAVM	OARM	RAV2
H025	1221	RAV	F	dry	OAR	0.284817857555445	N	FOR	RAV	244	RAV	OAR	dry	N	RAVF	OARF	OARF	RAVF	OARF	RAV2
H026	560	RAV	M	dry	OAR	0.0855248796588892	N	FOR	RAV	18	RAV	OAR	dry	N	RAVM	OARM	OARM	RAVM	OARM	RAV2
H027	580	RAV	F	dry	OAR	-0.110868701407016	N	FOR	RAV	19	RAV	OAR	dry	N	RAVF	OARF	OARF	RAVF	OARF	RAV2
H028	599	RAV	F	dry	OAR	-0.666321967970652	N	FOR	RAV	19	RAV	OAR	dry	N	RAVF	OARF	OARF	RAVF	OARF	RAV2
H029	665	RAV	F	dry	OAR	-0.366648823808683	Y	FOR	RAV	26	RAV	OAR	dry	A	RAVF	OARF	OARF	RAVF	OARF	RAV2
H030	670	RAV	M	dry	OAR	-1.39546186558116	Y	FOR	RAV	23	RAV	OAR	dry	A	RAVM	OARM	OARM	RAVM	OARM	RAV2
H031	704	RAV	F	dry	OAR	-0.315458696750878	N	FOR	RAV	30	RAV	OAR	dry	N	RAVF	OARF	OARF	RAVF	OARF	RAV2
H032	641	RAV	M	dry	OAR	0.145596624525826	N	FOR	RAV	25	RAV	OAR	dry	N	RAVM	OARM	OARM	RAVM	OARM	RAV2
H033	792	RAV	M	dry	OAR	-0.55940965888078	N	FOR	RAV	41	RAV	OAR	dry	N	RAVM	OARM	OARM	RAVM	OARM	RAV2
H034	718	RAV	M	dry	OAR	-0.476227767642555	N	FOR	RAV	31	RAV	OAR	dry	N	RAVM	OARM	OARM	RAVM	OARM	RAV2
H035	812	RAV	F	dry	OAR	-0.13700802811922	N	FOR	RAV	47	RAV	OAR	dry	N	RAVF	OARF	OARF	RAVF	OARF	RAV2
H036	820	RAV	F	dry	OAR	-0.277522750489537	Y	FOR	RAV	48	RAV	OAR	dry	A	RAVF	OARF	OARF	RAVF	OARF	RAV2
H037	552	RAV	M	dry	OAR	-0.540412699828815	N	FOR	RAV	16	RAV	OAR	dry	N	RAVM	OARM	OARM	RAVM	OARM	RAV2
H038	837	RAV	F	dry	OAR	-0.413052583201691	N	FOR	RAV	50	RAV	OAR	dry	N	RAVF	OARF	OARF	RAVF	OARF	RAV2
H039	890	RAV	M	dry	OAR	-1.52647478198939	Y	FOR	RAV	54	RAV	OAR	dry	A	RAVM	OARM	OARM	RAVM	OARM	RAV2
H040	717	RAV	M	dry	OAR	-0.447459949433852	N	FOR	RAV	31	RAV	OAR	dry	N	RAVM	OARM	OARM	RAVM	OARM	RAV2
H041	724	RAV	M	dry	OAR	-1.66672025019701	N	FOR	RAV	27	RAV	OAR	dry	N	RAVM	OARM	OARM	RAVM	OARM	RAV2
H042	595	RAV	M	dry	OAR	-0.948305022194715	N	FOR	RAV	18	RAV	OAR	dry	N	RAVM	OARM	OARM	RAVM	OARM	RAV2
H043	684	RAV	M	dry	OAR	-0.276658422856313	Y	FOR	RAV	28	RAV	OAR	dry	A	RAVM	OARM	OARM	RAVM	OARM	RAV2
H044	722	RAV	F	dry	OAR	-0.591346567726126	N	FOR	RAV	31	RAV	OAR	dry	N	RAVF	OARF	OARF	RAVF	OARF	RAV2
H045	711	RAV	F	dry	OAR	-0.0410499443456196	N	FOR	RAV	32	RAV	OAR	dry	N	RAVF	OARF	OARF	RAVF	OARF	RAV2
H046	709	RAV	F	dry	OAR	-0.217482421405118	N	FOR	RAV	31	RAV	OAR	dry	N	RAVF	OARF	OARF	RAVF	OARF	RAV2
H047	933	RAV	F	dry	OAR	-1.41455754495278	N	FOR	RAV	64	RAV	OAR	dry	N	RAVF	OARF	OARF	RAVF	OARF	RAV2
H048	472	RAV	M	dry	OAR	-1.34594571025114	N	FOR	RAV	10	RAV	OAR	dry	N	RAVM	OARM	OARM	RAVM	OARM	RAV2
H049	546	RAV	F	dry	OAR	-0.496713083292268	Y	FOR	RAV	17	RAV	OAR	dry	A	RAVF	OARF	OARF	RAVF	OARF	RAV2
H050	899	RAV	F	dry	OAR	-0.415558842562504	N	FOR	RAV	64	RAV	OAR	dry	N	RAVF	OARF	OARF	RAVF	OARF	RAV2
H051	834	RAV	F	wet	OAR	-1.6096181836188	N	FOR	RAV	42	RAV	OAR	AAA	N	RAVF	OARF	OARF	RAVF	OARF	RAV2
H052	711	RAV	M	wet	OAR	-1.57077686378207	N	FOR	RAV	26	RAV	OAR	AAA	N	RAVM	OARM	OARM	RAVM	OARM	RAV2
H053	784	RAV	M	wet	OAR	-1.92556310019212	N	FOR	RAV	33	RAV	OAR	AAA	N	RAVM	OARM	OARM	RAVM	OARM	RAV2
H054	595	RAV	M	wet	OAR	-0.549979377514581	N	FOR	RAV	19	RAV	OAR	AAA	N	RAVM	OARM	OARM	RAVM	OARM	RAV2
H055	773	RAV	F	wet	OAR	0.310024711270118	Y	FOR	RAV	44	RAV	OAR	AAA	A	RAVF	OARF	OARF	RAVF	OARF	RAV2
H056	836	RAV	F	wet	OAR	-0.839588010041509	N	FOR	RAV	47	RAV	OAR	AAA	N	RAVF	OARF	OARF	RAVF	OARF	RAV2
H057	802	RAV	F	wet	OAR	-0.330830104006056	N	FOR	RAV	44	RAV	OAR	AAA	N	RAVF	OARF	OARF	RAVF	OARF	RAV2
H058	1015	RAV	F	wet	OAR	1.12255190744744	N	FOR	RAV	125	RAV	OAR	AAA	N	RAVF	OARF	OARF	RAVF	OARF	RAV2
H059	723	RAV	F	wet	OAR	-1.11146900298727	N	FOR	RAV	29	RAV	OAR	AAA	N	RAVF	OARF	OARF	RAVF	OARF	RAV2
H061	839	RAV	F	wet	OAR	-1.41346876958289	N	FOR	RAV	44	RAV	OAR	AAA	N	RAVF	OARF	OARF	RAVF	OARF	RAV2
H062	841	RAV	F	wet	OAR	-1.47211825429403	N	FOR	RAV	44	RAV	OAR	AAA	N	RAVF	OARF	OARF	RAVF	OARF	RAV2
H063	1549	RAV	M	wet	OAR	-2.49328576478128	N	FOR	RAV	483	RAV	OAR	AAA	N	RAVM	OARM	OARM	RAVM	OARM	RAV2
H064	732	RAV	M	wet	OAR	-0.418885334149085	N	FOR	RAV	33	RAV	OAR	AAA	N	RAVM	OARM	OARM	RAVM	OARM	RAV2
H065	648	RAV	M	wet	OAR	0.234065892264348	N	FOR	RAV	26	RAV	OAR	AAA	N	RAVM	OARM	OARM	RAVM	OARM	RAV2
H066	418	RAV	M	wet	OAR	-0.769070436353911	Y	FOR	RAV	8	RAV	OAR	AAA	A	RAVM	OARM	OARM	RAVM	OARM	RAV2
H067	455	RAV	M	wet	OAR	0.0169272843008341	N	FOR	RAV	11	RAV	OAR	AAA	N	RAVM	OARM	OARM	RAVM	OARM	RAV2
H068	892	RAV	M	wet	OAR	-1.15416035423573	Y	FOR	RAV	57	RAV	OAR	AAA	A	RAVM	OARM	OARM	RAVM	OARM	RAV2
H069	987	RAV	M	wet	OAR	-0.0851021810359861	N	FOR	RAV	95	RAV	OAR	AAA	N	RAVM	OARM	OARM	RAVM	OARM	RAV2
H070	691	RAV	F	wet	OAR	0.299001020045767	N	FOR	RAV	31	RAV	OAR	AAA	N	RAVF	OARF	OARF	RAVF	OARF	RAV2
H071	654	RAV	F	wet	OAR	0.866822226535454	N	FOR	RAV	29	RAV	OAR	AAA	N	RAVF	OARF	OARF	RAVF	OARF	RAV2
H072	859	RAV	M	wet	OAR	0.185690913219815	Y	FOR	RAV	60	RAV	OAR	AAA	A	RAVM	OARM	OARM	RAVM	OARM	RAV2
H073	1505	RAV	M	wet	OAR	-1.86223948766328	N	FOR	RAV	464	RAV	OAR	AAA	N	RAVM	OARM	OARM	RAVM	OARM	RAV2
H074	1451	RAV	M	wet	OAR	-1.02866094144092	N	FOR	RAV	442	RAV	OAR	AAA	N	RAVM	OARM	OARM	RAVM	OARM	RAV2
H075	634	RAV	M	wet	OAR	-0.5621005392623	Y	FOR	RAV	23	RAV	OAR	AAA	A	RAVM	OARM	OARM	RAVM	OARM	RAV2
H076	557	RAV	F	wet	OAR	-1.21658582504712	Y	FOR	RAV	15	RAV	OAR	AAA	A	RAVF	OARF	OARF	RAVF	OARF	RAV2
H077	452	RAV	M	wet	OAR	-0.563205342989336	N	FOR	RAV	10	RAV	OAR	AAA	N	RAVM	OARM	OARM	RAVM	OARM	RAV2
H078	658	RAV	F	wet	OAR	-0.341085291762959	N	FOR	RAV	25	RAV	OAR	AAA	N	RAVF	OARF	OARF	RAVF	OARF	RAV2
H079	497	RAV	F	wet	OAR	-0.897039787740498	N	FOR	RAV	12	RAV	OAR	AAA	N	RAVF	OARF	OARF	RAVF	OARF	RAV2
H080	661	RAV	F	wet	OAR	-1.04121601574969	N	FOR	RAV	23	RAV	OAR	AAA	N	RAVF	OARF	OARF	RAVF	OARF	RAV2
H081	510	RAV	M	wet	OAR	-1.33427992400665	N	FOR	RAV	12	RAV	OAR	AAA	N	RAVM	OARM	OARM	RAVM	OARM	RAV2
H082	406	RAV	F	wet	OAR	-2.17417931352079	N	FOR	RAV	6	RAV	OAR	AAA	N	RAVF	OARF	OARF	RAVF	OARF	RAV2
H083	874	RAV	F	wet	OAR	-1.35342739435682	N	FOR	RAV	51	RAV	OAR	AAA	N	RAVF	OARF	OARF	RAVF	OARF	RAV2
H084	1410	RAV	M	wet	OAR	-0.729336999529963	N	FOR	RAV	405	RAV	OAR	AAA	N	RAVM	OARM	OARM	RAVM	OARM	RAV2
H085	721	RAV	M	wet	OAR	-0.562559669012741	N	FOR	RAV	31	RAV	OAR	AAA	N	RAVM	OARM	OARM	RAVM	OARM	RAV2
H086	588	RAV	F	wet	OAR	-0.909551544360625	Y	FOR	RAV	18	RAV	OAR	AAA	A	RAVF	OARF	OARF	RAVF	OARF	RAV2
H087	779	RAV	F	wet	OAR	-0.180923368291048	N	FOR	RAV	41	RAV	OAR	AAA	N	RAVF	OARF	OARF	RAVF	OARF	RAV2
H088	719	RAV	M	wet	OAR	-0.920509769612716	Y	FOR	RAV	30	RAV	OAR	AAA	A	RAVM	OARM	OARM	RAVM	OARM	RAV2
H089	644	RAV	F	wet	OAR	-1.65833489529927	Y	FOR	RAV	20	RAV	OAR	AAA	A	RAVF	OARF	OARF	RAVF	OARF	RAV2
H090	614	RAV	F	wet	OAR	-1.10045425870349	N	FOR	RAV	19	RAV	OAR	AAA	N	RAVF	OARF	OARF	RAVF	OARF	RAV2
H091	1154	RAV	F	wet	OAR	1.30895480592593	N	FOR	RAV	219	RAV	OAR	AAA	N	RAVF	OARF	OARF	RAVF	OARF	RAV2
H092	731	RAV	F	wet	OAR	0.0434428217816517	N	FOR	RAV	35	RAV	OAR	AAA	N	RAVF	OARF	OARF	RAVF	OARF	RAV2
H093	755	RAV	F	wet	OAR	-1.78573564172977	N	FOR	RAV	30	RAV	OAR	AAA	N	RAVF	OARF	OARF	RAVF	OARF	RAV2
H094	741	RAV	M	wet	OAR	-2.15703420930506	N	FOR	RAV	27	RAV	OAR	AAA	N	RAVM	OARM	OARM	RAVM	OARM	RAV2
H095	935	RAV	F	wet	OAR	-1.58928611539721	N	FOR	RAV	63	RAV	OAR	AAA	N	RAVF	OARF	OARF	RAVF	OARF	RAV2
H096	716	RAV	F	wet	OAR	-0.660266971376395	N	FOR	RAV	30	RAV	OAR	AAA	N	RAVF	OARF	OARF	RAVF	OARF	RAV2
H097	424	RAV	M	wet	OAR	-3.08866919042886	N	FOR	RAV	6	RAV	OAR	AAA	N	RAVM	OARM	OARM	RAVM	OARM	RAV2
H098	524	RAV	F	wet	OAR	-0.144894671351077	N	FOR	RAV	15	RAV	OAR	AAA	N	RAVF	OARF	OARF	RAVF	OARF	RAV2
H099	564	RAV	M	wet	OAR	-0.0344517918482512	N	FOR	RAV	18	RAV	OAR	AAA	N	RAVM	OARM	OARM	RAVM	OARM	RAV2
H100	496	RAV	M	wet	OAR	-0.862710736928671	N	FOR	RAV	12	RAV	OAR	AAA	N	RAVM	OARM	OARM	RAVM	OARM	RAV2
I001	1033	LEU	M	dry	MAL	-1.34288738660368	N	FOR	FOR	96	LEU	MAL	dry	N	LEUM	MALM	MALM	LEUM	MALM	LEU3
487512770C.23	685	LEU	M	dry	MAL	-0.546871040637256	N	FOR	FOR	27	LEU	MAL	dry	N	LEUM	MALM	MALM	LEUM	MALM	LEU3
I003	799	LEU	M	dry	MAL	1.63791713525272	Y	FOR	FOR	57	LEU	MAL	dry	A	LEUM	MALM	MALM	LEUM	MALM	LEU3
I004	722	LEU	M	dry	MAL	0.0674886598729395	Y	FOR	FOR	34	LEU	MAL	dry	A	LEUM	MALM	MALM	LEUM	MALM	LEU3
I005	605	LEU	M	dry	MAL	0.2397130319176	N	FOR	FOR	22	LEU	MAL	dry	N	LEUM	MALM	MALM	LEUM	MALM	LEU3
I006	690	LEU	M	dry	MAL	1.0081961068717	Y	FOR	FOR	36	LEU	MAL	dry	A	LEUM	MALM	MALM	LEUM	MALM	LEU3
I007	567	LEU	F	dry	MAL	0.274258660452399	N	FOR	FOR	19	LEU	MAL	dry	N	LEUF	MALF	MALF	LEUF	MALF	LEU3
I008	881	LEU	M	dry	MAL	-0.87014687193713	N	FOR	FOR	56	LEU	MAL	dry	N	LEUM	MALM	MALM	LEUM	MALM	LEU3
I009	778	LEU	F	dry	MAL	-0.115992645859919	Y	FOR	FOR	43	LEU	MAL	dry	A	LEUF	MALF	MALF	LEUF	MALF	LEU3
I010	752	LEU	M	dry	MAL	0.970455220804599	Y	FOR	FOR	44	LEU	MAL	dry	A	LEUM	MALM	MALM	LEUM	MALM	LEU3
I011	922	LEU	M	dry	MAL	-0.122171625933726	N	FOR	FOR	73	LEU	MAL	dry	N	LEUM	MALM	MALM	LEUM	MALM	LEU3
I012	1010	LEU	F	dry	MAL	0.96685021611467	N	FOR	FOR	120	LEU	MAL	dry	N	LEUF	MALF	MALF	LEUF	MALF	LEU3
I013	577	LEU	F	dry	MAL	-1.76394757877956	N	FOR	FOR	15	LEU	MAL	dry	N	LEUF	MALF	MALF	LEUF	MALF	LEU3
I014	807	LEU	M	dry	MAL	0.00909617184687564	N	FOR	FOR	47	LEU	MAL	dry	N	LEUM	MALM	MALM	LEUM	MALM	LEU3
I015	650	LEU	F	dry	MAL	0.722781820867944	N	FOR	FOR	28	LEU	MAL	dry	N	LEUF	MALF	MALF	LEUF	MALF	LEU3
I016	741	LEU	F	dry	MAL	1.09804921753828	N	FOR	FOR	42	LEU	MAL	dry	N	LEUF	MALF	MALF	LEUF	MALF	LEU3
I017	747	LEU	F	dry	MAL	0.747107753632353	N	FOR	FOR	41	LEU	MAL	dry	N	LEUF	MALF	MALF	LEUF	MALF	LEU3
I018	819	LEU	F	dry	MAL	-0.186612699354762	N	FOR	FOR	48	LEU	MAL	dry	N	LEUF	MALF	MALF	LEUF	MALF	LEU3
I019	896	LEU	M	dry	MAL	-0.63290561202025	Y	FOR	FOR	64	LEU	MAL	dry	A	LEUM	MALM	MALM	LEUM	MALM	LEU3
I020	845	LEU	M	dry	MAL	-0.618261131326802	Y	FOR	FOR	53	LEU	MAL	dry	A	LEUM	MALM	MALM	LEUM	MALM	LEU3
I021	672	LEU	M	dry	MAL	0.843097086355123	N	FOR	FOR	31	LEU	MAL	dry	N	LEUM	MALM	MALM	LEUM	MALM	LEU3
I022	678	LEU	M	dry	MAL	1.01948440079189	Y	FOR	FOR	33	LEU	MAL	dry	A	LEUM	MALM	MALM	LEUM	MALM	LEU3
I023	693	LEU	M	dry	MAL	0.475572207730225	N	FOR	FOR	32	LEU	MAL	dry	N	LEUM	MALM	MALM	LEUM	MALM	LEU3
I024	1014	LEU	M	dry	MAL	-0.948252567418642	N	FOR	FOR	94	LEU	MAL	dry	N	LEUM	MALM	MALM	LEUM	MALM	LEU3
I025	734	LEU	M	dry	MAL	-0.256640367332898	N	FOR	FOR	34	LEU	MAL	dry	N	LEUM	MALM	MALM	LEUM	MALM	LEU3
I026	951	LEU	M	dry	MAL	0.060848953930805	N	FOR	FOR	84	LEU	MAL	dry	N	LEUM	MALM	MALM	LEUM	MALM	LEU3
I027	959	LEU	M	dry	MAL	-0.843293545213339	Y	FOR	FOR	77	LEU	MAL	dry	A	LEUM	MALM	MALM	LEUM	MALM	LEU3
I028	627	LEU	F	dry	MAL	0.246457755101632	N	FOR	FOR	24	LEU	MAL	dry	N	LEUF	MALF	MALF	LEUF	MALF	LEU3
I029	750	LEU	M	dry	MAL	0.51516027751181	Y	FOR	FOR	42	LEU	MAL	dry	A	LEUM	MALM	MALM	LEUM	MALM	LEU3
I031	745	LEU	M	dry	MAL	-0.574298589328176	N	FOR	FOR	34	LEU	MAL	dry	N	LEUM	MALM	MALM	LEUM	MALM	LEU3
I032	873	LEU	M	dry	MAL	-0.72768141595135	Y	FOR	FOR	57	LEU	MAL	dry	A	LEUM	MALM	MALM	LEUM	MALM	LEU3
I033	565	LEU	M	dry	MAL	-0.0643574106853661	N	FOR	FOR	18	LEU	MAL	dry	N	LEUM	MALM	MALM	LEUM	MALM	LEU3
I034	662	LEU	M	dry	MAL	0.637907383750576	N	FOR	FOR	29	LEU	MAL	dry	N	LEUM	MALM	MALM	LEUM	MALM	LEU3
I035	646	LEU	F	dry	MAL	-0.611909200894731	N	FOR	FOR	23	LEU	MAL	dry	N	LEUF	MALF	MALF	LEUF	MALF	LEU3
I036	926	LEU	M	dry	MAL	-1.44291737453405	N	FOR	FOR	62	LEU	MAL	dry	N	LEUM	MALM	MALM	LEUM	MALM	LEU3
I037	817	LEU	F	dry	MAL	-0.769138057850679	N	FOR	FOR	44	LEU	MAL	dry	N	LEUF	MALF	MALF	LEUF	MALF	LEU3
I038	826	LEU	F	dry	MAL	0.0839682969425616	Y	FOR	FOR	52	LEU	MAL	dry	A	LEUF	MALF	MALF	LEUF	MALF	LEU3
I039	689	LEU	M	dry	MAL	-0.393539338751731	N	FOR	FOR	28	LEU	MAL	dry	N	LEUM	MALM	MALM	LEUM	MALM	LEU3
I040	857	LEU	M	dry	MAL	0.219491814234479	N	FOR	FOR	59	LEU	MAL	dry	N	LEUM	MALM	MALM	LEUM	MALM	LEU3
I041	817	LEU	M	dry	MAL	-0.769138057850679	N	FOR	FOR	44	LEU	MAL	dry	N	LEUM	MALM	MALM	LEUM	MALM	LEU3
I042	742	LEU	F	dry	MAL	0.370496168824683	Y	FOR	FOR	39	LEU	MAL	dry	A	LEUF	MALF	MALF	LEUF	MALF	LEU3
I043	594	LEU	M	dry	MAL	-0.520849366118589	Y	FOR	FOR	20	LEU	MAL	dry	A	LEUM	MALM	MALM	LEUM	MALM	LEU3
I044	1011	LEU	F	dry	MAL	-0.405376151519611	N	FOR	FOR	100	LEU	MAL	dry	N	LEUF	MALF	MALF	LEUF	MALF	LEU3
I045	765	LEU	M	dry	MAL	-0.5305335093594	N	FOR	FOR	37	LEU	MAL	dry	N	LEUM	MALM	MALM	LEUM	MALM	LEU3
I046	627	LEU	M	dry	MAL	-0.394575055899415	N	FOR	FOR	22	LEU	MAL	dry	N	LEUM	MALM	MALM	LEUM	MALM	LEU3
I047	878	LEU	M	dry	MAL	-0.236933677386173	Y	FOR	FOR	63	LEU	MAL	dry	A	LEUM	MALM	MALM	LEUM	MALM	LEU3
I048	892	LEU	M	dry	MAL	0.719108020203422	Y	FOR	FOR	75	LEU	MAL	dry	A	LEUM	MALM	MALM	LEUM	MALM	LEU3
I049	855	LEU	M	dry	MAL	0.240660460279059	Y	FOR	FOR	59	LEU	MAL	dry	A	LEUM	MALM	MALM	LEUM	MALM	LEU3
I050	774	LEU	F	dry	MAL	-0.404009566276718	N	FOR	FOR	39	LEU	MAL	dry	N	LEUF	MALF	MALF	LEUF	MALF	LEU3
I051	1007	LEU	M	dry	MAL	0.1400283770504	Y	FOR	FOR	114	LEU	MAL	dry	A	LEUM	MALM	MALM	LEUM	MALM	LEU3
I052	633	LEU	F	wet	MAL	0.607010644268835	Y	FOR	FOR	27	LEU	MAL	AAA	A	LEUF	MALF	MALF	LEUF	MALF	LEU3
I053	836	LEU	F	wet	MAL	-0.237847184536051	N	FOR	FOR	51	LEU	MAL	AAA	N	LEUF	MALF	MALF	LEUF	MALF	LEU3
I054	750	LEU	M	wet	MAL	0.660332064719192	N	FOR	FOR	41	LEU	MAL	AAA	N	LEUM	MALM	MALM	LEUM	MALM	LEU3
I055	1080	LEU	F	wet	MAL	1.02674053267337	N	FOR	FOR	159	LEU	MAL	AAA	N	LEUF	MALF	MALF	LEUF	MALF	LEU3
I056	902	LEU	M	wet	MAL	-0.979222283019969	N	FOR	FOR	60	LEU	MAL	AAA	N	LEUM	MALM	MALM	LEUM	MALM	LEU3
I057	905	LEU	F	wet	MAL	-0.0377529171398357	N	FOR	FOR	69	LEU	MAL	AAA	N	LEUF	MALF	MALF	LEUF	MALF	LEU3
I058	695	LEU	M	wet	MAL	-0.83345507269086	N	FOR	FOR	27	LEU	MAL	AAA	N	LEUM	MALM	MALM	LEUM	MALM	LEU3
I059	740	LEU	M	wet	MAL	0.331201421146856	Y	FOR	FOR	39	LEU	MAL	AAA	A	LEUM	MALM	MALM	LEUM	MALM	LEU3
I060	955	LEU	F	wet	MAL	-0.891271876301074	N	FOR	FOR	75	LEU	MAL	AAA	N	LEUF	MALF	MALF	LEUF	MALF	LEU3
I061	935	LEU	M	wet	MAL	-0.14927005970511	Y	FOR	FOR	77	LEU	MAL	AAA	A	LEUM	MALM	MALM	LEUM	MALM	LEU3
I062	689	LEU	M	wet	MAL	1.63986796253581	Y	FOR	FOR	37	LEU	MAL	AAA	A	LEUM	MALM	MALM	LEUM	MALM	LEU3
I063	970	LEU	M	wet	MAL	-0.745108028354547	Y	FOR	FOR	82	LEU	MAL	AAA	A	LEUM	MALM	MALM	LEUM	MALM	LEU3
I064	857	LEU	M	wet	MAL	-1.3006361073394	N	FOR	FOR	48	LEU	MAL	AAA	N	LEUM	MALM	MALM	LEUM	MALM	LEU3
I065	677	LEU	M	wet	MAL	0.0546332715561453	Y	FOR	FOR	29	LEU	MAL	AAA	A	LEUM	MALM	MALM	LEUM	MALM	LEU3
I066	590	LEU	F	wet	MAL	0.333198908564879	N	FOR	FOR	21	LEU	MAL	AAA	N	LEUF	MALF	MALF	LEUF	MALF	LEU3
I067	573	LEU	M	wet	MAL	0.937737321497386	Y	FOR	FOR	22	LEU	MAL	AAA	A	LEUM	MALM	MALM	LEUM	MALM	LEU3
I068	680	LEU	M	wet	MAL	0.661479950262509	Y	FOR	FOR	32	LEU	MAL	AAA	A	LEUM	MALM	MALM	LEUM	MALM	LEU3
I069	1141	LEU	M	wet	MAL	-1.26771951575084	N	FOR	FOR	147	LEU	MAL	AAA	N	LEUM	MALM	MALM	LEUM	MALM	LEU3
I070	726	LEU	F	wet	MAL	0.395091647369445	N	FOR	FOR	36	LEU	MAL	AAA	N	LEUF	MALF	MALF	LEUF	MALF	LEU3
I071	782	LEU	M	wet	MAL	0.417624441275863	N	FOR	FOR	45	LEU	MAL	AAA	N	LEUM	MALM	MALM	LEUM	MALM	LEU3
I072	1032	LEU	M	wet	MAL	-2.12442011061684	N	FOR	FOR	86	LEU	MAL	AAA	N	LEUM	MALM	MALM	LEUM	MALM	LEU3
I073	1064	LEU	M	wet	MAL	-1.19087563731849	Y	FOR	FOR	111	LEU	MAL	AAA	A	LEUM	MALM	MALM	LEUM	MALM	LEU3
I074	706	LEU	F	wet	MAL	0.86728126336262	Y	FOR	FOR	36	LEU	MAL	AAA	A	LEUF	MALF	MALF	LEUF	MALF	LEU3
I075	572	LEU	M	wet	MAL	1.72282074308731	Y	FOR	FOR	24	LEU	MAL	AAA	A	LEUM	MALM	MALM	LEUM	MALM	LEU3
I076	767	LEU	M	wet	MAL	-0.0142068848924061	N	FOR	FOR	40	LEU	MAL	AAA	N	LEUM	MALM	MALM	LEUM	MALM	LEU3
I077	622	LEU	F	wet	MAL	-0.593560640755412	N	FOR	FOR	21	LEU	MAL	AAA	N	LEUF	MALF	MALF	LEUF	MALF	LEU3
I078	1053	LEU	M	wet	MAL	-0.849040511034798	N	FOR	FOR	111	LEU	MAL	AAA	N	LEUM	MALM	MALM	LEUM	MALM	LEU3
I079	1139	LEU	M	wet	MAL	-2.64609211295377	N	FOR	FOR	121	LEU	MAL	AAA	N	LEUM	MALM	MALM	LEUM	MALM	LEU3
I080	890	LEU	M	wet	MAL	-0.0254192336030982	Y	FOR	FOR	66	LEU	MAL	AAA	A	LEUM	MALM	MALM	LEUM	MALM	LEU3
I081	777	LEU	F	wet	MAL	0.464160500853841	Y	FOR	FOR	45	LEU	MAL	AAA	A	LEUF	MALF	MALF	LEUF	MALF	LEU3
I082	767	LEU	M	wet	MAL	0.167709266850053	N	FOR	FOR	41	LEU	MAL	AAA	N	LEUM	MALM	MALM	LEUM	MALM	LEU3
I083	702	LEU	M	wet	MAL	0.00724723375837913	Y	FOR	FOR	32	LEU	MAL	AAA	A	LEUM	MALM	MALM	LEUM	MALM	LEU3
I084	833	LEU	M	wet	MAL	-0.767352690352932	Y	FOR	FOR	49	LEU	MAL	AAA	A	LEUM	MALM	MALM	LEUM	MALM	LEU3
I085	881	LEU	M	wet	MAL	-0.713945335541341	Y	FOR	FOR	58	LEU	MAL	AAA	A	LEUM	MALM	MALM	LEUM	MALM	LEU3
I086	680	LEU	F	wet	MAL	1.0747039414097	N	FOR	FOR	33	LEU	MAL	AAA	N	LEUF	MALF	MALF	LEUF	MALF	LEU3
I087	1170	LEU	M	wet	MAL	-1.39804915286011	N	FOR	FOR	161	LEU	MAL	AAA	N	LEUM	MALM	MALM	LEUM	MALM	LEU3
I088	686	LEU	M	wet	MAL	-0.307587340527321	N	FOR	FOR	28	LEU	MAL	AAA	N	LEUM	MALM	MALM	LEUM	MALM	LEU3
I089	667	LEU	M	wet	MAL	-0.899344999161832	N	FOR	FOR	24	LEU	MAL	AAA	N	LEUM	MALM	MALM	LEUM	MALM	LEU3
I090	751	LEU	M	wet	MAL	0.449480136222918	N	FOR	FOR	40	LEU	MAL	AAA	N	LEUM	MALM	MALM	LEUM	MALM	LEU3
I091	828	LEU	M	wet	MAL	-0.328297317380046	Y	FOR	FOR	49	LEU	MAL	AAA	A	LEUM	MALM	MALM	LEUM	MALM	LEU3
I092	1014	LEU	F	wet	MAL	0.911941748900296	N	FOR	FOR	121	LEU	MAL	AAA	N	LEUF	MALF	MALF	LEUF	MALF	LEU3
I093	1013	LEU	F	wet	MAL	0.712148825356646	Y	FOR	FOR	118	LEU	MAL	AAA	A	LEUF	MALF	MALF	LEUF	MALF	LEU3
I094	685	LEU	M	wet	MAL	-0.0970260963747087	Y	FOR	FOR	29	LEU	MAL	AAA	A	LEUM	MALM	MALM	LEUM	MALM	LEU3
I095	989	LEU	F	wet	MAL	0.73294066479623	N	FOR	FOR	107	LEU	MAL	AAA	N	LEUF	MALF	MALF	LEUF	MALF	LEU3
I096	1035	LEU	F	wet	MAL	-0.601401302911526	N	FOR	FOR	107	LEU	MAL	AAA	N	LEUF	MALF	MALF	LEUF	MALF	LEU3
I097	1125	LEU	M	wet	MAL	-1.84121438341668	N	FOR	FOR	128	LEU	MAL	AAA	N	LEUM	MALM	MALM	LEUM	MALM	LEU3
I098	1066	LEU	M	wet	MAL	-1.70137640981137	N	FOR	FOR	104	LEU	MAL	AAA	N	LEUM	MALM	MALM	LEUM	MALM	LEU3
I099	755	LEU	M	wet	MAL	0.147162190445242	N	FOR	FOR	39	LEU	MAL	AAA	N	LEUM	MALM	MALM	LEUM	MALM	LEU3
I100	614	LEU	M	wet	MAL	0.62064003868155	N	FOR	FOR	24	LEU	MAL	AAA	N	LEUM	MALM	MALM	LEUM	MALM	LEU3
I101	569	LEU	F	wet	MAL	-0.183645250630601	N	FOR	FOR	18	LEU	MAL	AAA	N	LEUF	MALF	MALF	LEUF	MALF	LEU3
J001	653	LEU	M	dry	COM	0.314211265540697	Y	FOR	FOR	27	LEU	COM	dry	A	LEUM	COMM	COMM	LEUM	COMM	LEU1
J002	614	LEU	M	dry	COM	0.589879117928017	Y	FOR	FOR	24	LEU	COM	dry	A	LEUM	COMM	COMM	LEUM	COMM	LEU1
J003	733	LEU	M	dry	COM	0.610993328419112	Y	FOR	FOR	39	LEU	COM	dry	A	LEUM	COMM	COMM	LEUM	COMM	LEU1
J004	611	LEU	F	dry	COM	0.393683914470814	N	FOR	FOR	23	LEU	COM	dry	N	LEUF	COMF	COMF	LEUF	COMF	LEU1
J005	1395	LEU	M	dry	COM	-1.90717149649826	N	FOR	FOR	329	LEU	COM	dry	N	LEUM	COMM	COMM	LEUM	COMM	LEU1
J006	718	LEU	M	dry	COM	0.827261421100398	N	FOR	FOR	37	LEU	COM	dry	N	LEUM	COMM	COMM	LEUM	COMM	LEU1
J007	527	LEU	M	dry	COM	-0.748709053195631	N	FOR	FOR	14	LEU	COM	dry	N	LEUM	COMM	COMM	LEUM	COMM	LEU1
J008	497	LEU	M	dry	COM	-0.307346765111774	N	FOR	FOR	13	LEU	COM	dry	N	LEUM	COMM	COMM	LEUM	COMM	LEU1
J009	629	LEU	M	dry	COM	0.778707994506859	N	FOR	FOR	26	LEU	COM	dry	N	LEUM	COMM	COMM	LEUM	COMM	LEU1
J010	654	LEU	M	dry	COM	-0.840913536242512	N	FOR	FOR	23	LEU	COM	dry	N	LEUM	COMM	COMM	LEUM	COMM	LEU1
J011	580	LEU	M	dry	COM	-0.591510619411148	Y	FOR	FOR	18	LEU	COM	dry	A	LEUM	COMM	COMM	LEUM	COMM	LEU1
J012	532	LEU	M	dry	COM	0.436590799843627	Y	FOR	FOR	18	LEU	COM	dry	A	LEUM	COMM	COMM	LEUM	COMM	LEU1
J013	561	LEU	M	dry	COM	-0.365622927872934	N	FOR	FOR	17	LEU	COM	dry	N	LEUM	COMM	COMM	LEUM	COMM	LEU1
J014	860	LEU	M	dry	COM	-1.38873733517467	N	FOR	FOR	48	LEU	COM	dry	N	LEUM	COMM	COMM	LEUM	COMM	LEU1
J015	1079	LEU	M	dry	COM	0.143903161679659	Y	FOR	FOR	144	LEU	COM	dry	A	LEUM	COMM	COMM	LEUM	COMM	LEU1
J016	814	LEU	M	dry	COM	-0.29013272530017	Y	FOR	FOR	52	LEU	COM	dry	A	LEUM	COMM	COMM	LEUM	COMM	LEU1
J017	727	LEU	F	dry	COM	0.764605829424116	N	FOR	FOR	38	LEU	COM	dry	N	LEUF	COMF	COMF	LEUF	COMF	LEU1
J018	827	LEU	F	dry	COM	0.568724367043449	Y	FOR	FOR	57	LEU	COM	dry	A	LEUF	COMF	COMF	LEUF	COMF	LEU1
J019	767	LEU	F	dry	COM	0.467016633560746	Y	FOR	FOR	43	LEU	COM	dry	A	LEUF	COMF	COMF	LEUF	COMF	LEU1
J020	866	LEU	M	dry	COM	-0.044857892502652	N	FOR	FOR	59	LEU	COM	dry	N	LEUM	COMM	COMM	LEUM	COMM	LEU1
J021	989	LEU	F	dry	COM	-1.36356408051328	Y	FOR	FOR	84	LEU	COM	dry	A	LEUF	COMF	COMF	LEUF	COMF	LEU1
J022	852	LEU	M	dry	COM	-0.423814088116905	N	FOR	FOR	53	LEU	COM	dry	N	LEUM	COMM	COMM	LEUM	COMM	LEU1
J023	730	LEU	F	dry	COM	0.481670270362449	N	FOR	FOR	37	LEU	COM	dry	N	LEUF	COMF	COMF	LEUF	COMF	LEU1
J024	765	LEU	M	dry	COM	-0.334062404280971	N	FOR	FOR	38	LEU	COM	dry	N	LEUM	COMM	COMM	LEUM	COMM	LEU1
J025	636	LEU	M	dry	COM	-0.652869888290317	N	FOR	FOR	22	LEU	COM	dry	N	LEUM	COMM	COMM	LEUM	COMM	LEU1
J026	569	LEU	M	dry	COM	-0.183645250630601	N	FOR	FOR	18	LEU	COM	dry	N	LEUM	COMM	COMM	LEUM	COMM	LEU1
J027	581	LEU	F	dry	COM	2.17048609892978	N	FOR	FOR	26	LEU	COM	dry	N	LEUF	COMF	COMF	LEUF	COMF	LEU1
J028	1024	LEU	M	dry	COM	0.561148958938737	N	FOR	FOR	120	LEU	COM	dry	N	LEUM	COMM	COMM	LEUM	COMM	LEU1
J029	816	LEU	F	dry	COM	0.490835914898361	N	FOR	FOR	52	LEU	COM	dry	N	LEUF	COMF	COMF	LEUF	COMF	LEU1
J030	982	LEU	F	dry	COM	2.53961380105859	N	FOR	FOR	133	LEU	COM	dry	N	LEUF	COMF	COMF	LEUF	COMF	LEU1
J031	1076	LEU	M	dry	COM	-0.191435483922788	Y	FOR	FOR	138	LEU	COM	dry	A	LEUM	COMM	COMM	LEUM	COMM	LEU1
J032	585	LEU	M	dry	COM	-0.656114181275331	N	FOR	FOR	18	LEU	COM	dry	N	LEUM	COMM	COMM	LEUM	COMM	LEU1
J033	609	LEU	M	dry	COM	-1.35440298365462	N	FOR	FOR	18	LEU	COM	dry	N	LEUM	COMM	COMM	LEUM	COMM	LEU1
J034	612	LEU	F	dry	COM	0.0373225169722911	N	FOR	FOR	22	LEU	COM	dry	N	LEUF	COMF	COMF	LEUF	COMF	LEU1
J035	608	LEU	M	dry	COM	-0.189827272864401	N	FOR	FOR	21	LEU	COM	dry	N	LEUM	COMM	COMM	LEUM	COMM	LEU1
J036	650	LEU	M	dry	COM	-1.05391447491127	N	FOR	FOR	22	LEU	COM	dry	N	LEUM	COMM	COMM	LEUM	COMM	LEU1
J037	987	LEU	F	dry	COM	0.673254873940002	Y	FOR	FOR	107	LEU	COM	dry	A	LEUF	COMF	COMF	LEUF	COMF	LEU1
J038	741	LEU	F	dry	COM	1.02754887267704	Y	FOR	FOR	42	LEU	COM	dry	A	LEUF	COMF	COMF	LEUF	COMF	LEU1
J039	724	LEU	M	dry	COM	0.00990027032597886	Y	FOR	FOR	50	LEU	COM	dry	A	LEUM	COMM	COMM	LEUM	COMM	LEU1
J040	920	LEU	M	dry	COM	0.0368203486958024	N	FOR	FOR	74	LEU	COM	dry	N	LEUM	COMM	COMM	LEUM	COMM	LEU1
J041	630	LEU	F	dry	COM	0.160303751355359	N	FOR	FOR	24	LEU	COM	dry	N	LEUF	COMF	COMF	LEUF	COMF	LEU1
J042	504	LEU	F	dry	COM	0.00118432855524342	N	FOR	FOR	14	LEU	COM	dry	N	LEUF	COMF	COMF	LEUF	COMF	LEU1
J043	659	LEU	F	dry	COM	0.621421118127803	Y	FOR	FOR	29	LEU	COM	dry	A	LEUF	COMF	COMF	LEUF	COMF	LEU1
J044	1043	LEU	M	dry	COM	0.545594633709621	N	FOR	FOR	129	LEU	COM	dry	N	LEUM	COMM	COMM	LEUM	COMM	LEU1
J045	816	LEU	F	dry	COM	-0.412403568088679	N	FOR	FOR	46	LEU	COM	dry	N	LEUF	COMF	COMF	LEUF	COMF	LEU1
J046	762	LEU	M	dry	COM	1.47404394233108	N	FOR	FOR	48	LEU	COM	dry	N	LEUM	COMM	COMM	LEUM	COMM	LEU1
J047	1055	LEU	M	dry	COM	-0.38753657966013	Y	FOR	FOR	122	LEU	COM	dry	A	LEUM	COMM	COMM	LEUM	COMM	LEU1
J048	654	LEU	M	dry	COM	-0.527367075884195	N	FOR	FOR	24	LEU	COM	dry	N	LEUM	COMM	COMM	LEUM	COMM	LEU1
J049	917	LEU	M	dry	COM	-0.390435701987945	N	FOR	FOR	69	LEU	COM	dry	N	LEUM	COMM	COMM	LEUM	COMM	LEU1
J050	885	LEU	F	dry	COM	1.15467414710043	Y	FOR	FOR	77	LEU	COM	dry	A	LEUF	COMF	COMF	LEUF	COMF	LEU1
J051	1119	LEU	M	wet	COM	0.597253959205177	Y	FOR	FOR	175	LEU	COM	AAA	A	LEUM	COMM	COMM	LEUM	COMM	LEU1
J052	826	LEU	M	wet	COM	-1.55279047814948	N	FOR	FOR	41	LEU	COM	AAA	N	LEUM	COMM	COMM	LEUM	COMM	LEU1
J053	691	LEU	M	wet	COM	-0.45085548035807	N	FOR	FOR	28	LEU	COM	AAA	N	LEUM	COMM	COMM	LEUM	COMM	LEU1
J054	790	LEU	F	wet	COM	-0.501128764265261	N	FOR	FOR	41	LEU	COM	AAA	N	LEUF	COMF	COMF	LEUF	COMF	LEU1
J055	562	LEU	M	wet	COM	0.801679502204645	N	FOR	FOR	20	LEU	COM	AAA	N	LEUM	COMM	COMM	LEUM	COMM	LEU1
J056	661	LEU	F	wet	COM	-0.137976532762645	N	FOR	FOR	26	LEU	COM	AAA	N	LEUF	COMF	COMF	LEUF	COMF	LEU1
J057	895	LEU	F	wet	COM	0.234839379967345	Y	FOR	FOR	69	LEU	COM	AAA	A	LEUF	COMF	COMF	LEUF	COMF	LEU1
J058	595	LEU	M	wet	COM	-0.948305022194715	N	FOR	FOR	18	LEU	COM	AAA	N	LEUM	COMM	COMM	LEUM	COMM	LEU1
J059	640	LEU	F	wet	COM	1.26769456111207	N	FOR	FOR	29	LEU	COM	AAA	N	LEUF	COMF	COMF	LEUF	COMF	LEU1
J060	632	LEU	M	wet	COM	-1.24030443883099	N	FOR	FOR	20	LEU	COM	AAA	N	LEUM	COMM	COMM	LEUM	COMM	LEU1
J061	765	LEU	M	wet	COM	0.171638489185843	Y	FOR	FOR	42	LEU	COM	AAA	A	LEUM	COMM	COMM	LEUM	COMM	LEU1
J062	953	LEU	M	wet	COM	0.823050672619375	Y	FOR	FOR	99	LEU	COM	AAA	A	LEUM	COMM	COMM	LEUM	COMM	LEU1
J063	725	LEU	F	wet	COM	-0.21713467023111	N	FOR	FOR	33	LEU	COM	AAA	N	LEUF	COMF	COMF	LEUF	COMF	LEU1
J064	578	LEU	F	wet	COM	1.02813429803919	N	FOR	FOR	22	LEU	COM	AAA	N	LEUF	COMF	COMF	LEUF	COMF	LEU1
J065	1001	LEU	M	wet	COM	-0.594281627397058	Y	FOR	FOR	94	LEU	COM	AAA	A	LEUM	COMM	COMM	LEUM	COMM	LEU1
J066	662	LEU	M	wet	COM	-0.756281918669073	N	FOR	FOR	24	LEU	COM	AAA	N	LEUM	COMM	COMM	LEUM	COMM	LEU1
J067	677	LEU	M	wet	COM	0.208657623337579	N	FOR	FOR	29	LEU	COM	AAA	N	LEUM	COMM	COMM	LEUM	COMM	LEU1
J068	1015	LEU	M	wet	COM	-0.0921174799779222	N	FOR	FOR	106	LEU	COM	AAA	N	LEUM	COMM	COMM	LEUM	COMM	LEU1
J069	1037	LEU	F	wet	COM	0.926798771617078	Y	FOR	FOR	134	LEU	COM	AAA	A	LEUF	COMF	COMF	LEUF	COMF	LEU1
J070	954	LEU	M	wet	COM	-1.00079762483197	Y	FOR	FOR	76	LEU	COM	AAA	A	LEUM	COMM	COMM	LEUM	COMM	LEU1
J071	878	LEU	M	wet	COM	-0.523438564278566	N	FOR	FOR	58	LEU	COM	AAA	N	LEUM	COMM	COMM	LEUM	COMM	LEU1
J072	859	LEU	M	wet	COM	-1.35936843592818	N	FOR	FOR	48	LEU	COM	AAA	N	LEUM	COMM	COMM	LEUM	COMM	LEU1
J073	689	LEU	M	wet	COM	-0.135013521110248	N	FOR	FOR	29	LEU	COM	AAA	N	LEUM	COMM	COMM	LEUM	COMM	LEU1
J074	966	LEU	M	wet	COM	0.613058768391348	Y	FOR	FOR	97	LEU	COM	AAA	A	LEUM	COMM	COMM	LEUM	COMM	LEU1
J075	856	LEU	M	wet	COM	-0.268355765129754	N	FOR	FOR	55	LEU	COM	AAA	N	LEUM	COMM	COMM	LEUM	COMM	LEU1
J076	654	LEU	M	wet	COM	-0.345450924141739	Y	FOR	FOR	25	LEU	COM	AAA	A	LEUM	COMM	COMM	LEUM	COMM	LEU1
J077	501	LEU	F	wet	COM	-0.057239586333488	Y	FOR	FOR	14	LEU	COM	AAA	A	LEUF	COMF	COMF	LEUF	COMF	LEU1
J078	542	LEU	F	wet	COM	-1.21797321783757	N	FOR	FOR	14	LEU	COM	AAA	N	LEUF	COMF	COMF	LEUF	COMF	LEU1
J079	1055	LEU	M	wet	COM	-0.264848818157705	Y	FOR	FOR	122	LEU	COM	AAA	A	LEUM	COMM	COMM	LEUM	COMM	LEU1
J080	517	LEU	M	wet	COM	0.178066833261198	Y	FOR	FOR	16	LEU	COM	AAA	A	LEUM	COMM	COMM	LEUM	COMM	LEU1
J081	1057	LEU	F	wet	COM	0.78297381054941	Y	FOR	FOR	142	LEU	COM	AAA	A	LEUF	COMF	COMF	LEUF	COMF	LEU1
J082	898	LEU	F	wet	COM	1.70442498631589	N	FOR	FOR	85	LEU	COM	AAA	N	LEUF	COMF	COMF	LEUF	COMF	LEU1
J083	816	LEU	M	wet	COM	-0.412403568088679	N	FOR	FOR	46	LEU	COM	AAA	N	LEUM	COMM	COMM	LEUM	COMM	LEU1
J084	674	LEU	M	wet	COM	0.0360016271116017	N	FOR	FOR	28	LEU	COM	AAA	N	LEUM	COMM	COMM	LEUM	COMM	LEU1
J085	1229	LEU	M	wet	COM	-0.558304882947196	N	FOR	FOR	224	LEU	COM	AAA	N	LEUM	COMM	COMM	LEUM	COMM	LEU1
J086	754	LEU	F	wet	COM	0.269970385605465	Y	FOR	FOR	41	LEU	COM	AAA	A	LEUF	COMF	COMF	LEUF	COMF	LEU1
J087	1163	LEU	M	wet	COM	-0.258175442939216	Y	FOR	FOR	185	LEU	COM	AAA	A	LEUM	COMM	COMM	LEUM	COMM	LEU1
J088	766	LEU	M	wet	COM	0.374261037065777	N	FOR	FOR	42	LEU	COM	AAA	N	LEUM	COMM	COMM	LEUM	COMM	LEU1
J089	906	LEU	M	wet	COM	-0.855236212672971	N	FOR	FOR	62	LEU	COM	AAA	N	LEUM	COMM	COMM	LEUM	COMM	LEU1
J090	656	LEU	F	wet	COM	-0.283855771151051	N	FOR	FOR	25	LEU	COM	AAA	N	LEUF	COMF	COMF	LEUF	COMF	LEU1
J091	625	LEU	F	wet	COM	0.83673235202565	Y	FOR	FOR	26	LEU	COM	AAA	A	LEUF	COMF	COMF	LEUF	COMF	LEU1
J092	611	LEU	F	wet	COM	0.0661975638280845	N	FOR	FOR	22	LEU	COM	AAA	N	LEUF	COMF	COMF	LEUF	COMF	LEU1
J093	755	LEU	M	wet	COM	-0.48357400138527	Y	FOR	FOR	36	LEU	COM	AAA	A	LEUM	COMM	COMM	LEUM	COMM	LEU1
J094	454	LEU	M	wet	COM	-0.644762104968928	N	FOR	FOR	10	LEU	COM	AAA	N	LEUM	COMM	COMM	LEUM	COMM	LEU1
J095	752	LEU	M	wet	COM	-0.584296727883623	Y	FOR	FOR	35	LEU	COM	AAA	A	LEUM	COMM	COMM	LEUM	COMM	LEU1
J096	1269	LEU	M	wet	COM	-1.94513796248445	N	FOR	FOR	214	LEU	COM	AAA	N	LEUM	COMM	COMM	LEUM	COMM	LEU1
J097	669	LEU	M	wet	COM	0.257604776085765	Y	FOR	FOR	29	LEU	COM	AAA	A	LEUM	COMM	COMM	LEUM	COMM	LEU1
J098	697	LEU	F	wet	COM	-0.114595836017748	N	FOR	FOR	30	LEU	COM	AAA	N	LEUF	COMF	COMF	LEUF	COMF	LEU1
J099	1074	LEU	M	wet	COM	-0.753781916204309	N	FOR	FOR	122	LEU	COM	AAA	N	LEUM	COMM	COMM	LEUM	COMM	LEU1
J100	664	LEU	M	wet	COM	-1.12705292659942	N	FOR	FOR	23	LEU	COM	AAA	N	LEUM	COMM	COMM	LEUM	COMM	LEU1
J101	624	LEU	M	wet	COM	0.633421768071202	N	FOR	FOR	25	LEU	COM	AAA	N	LEUM	COMM	COMM	LEUM	COMM	LEU1
K001	929	SAV	M	dry	OAS	0.160309706424952	N	SAV	SAV	78	SAV	OAS	dry	N	SAVM	OASM	OASM	SAVM	OASM	SAV2
K002	495	SAV	M	dry	OAS	-0.828274723141611	N	SAV	SAV	12	SAV	OAS	dry	N	SAVM	OASM	OASM	SAVM	OASM	SAV2
K003	800	SAV	M	dry	OAS	1.37149039027932	N	SAV	SAV	55	SAV	OAS	dry	N	SAVM	OASM	OASM	SAVM	OASM	SAV2
K004	686	SAV	M	dry	OAS	1.33636248424964	N	SAV	SAV	35	SAV	OAS	dry	N	SAVM	OASM	OASM	SAVM	OASM	SAV2
K005	1042	SAV	F	dry	OAS	1.78311406636976	N	SAV	SAV	152	SAV	OAS	dry	N	SAVF	OASF	OASF	SAVF	OASF	SAV2
K006	1143	SAV	F	dry	OAS	1.87791922323964	N	SAV	SAV	227	SAV	OAS	dry	N	SAVF	OASF	OASF	SAVF	OASF	SAV2
K007	538	SAV	M	dry	OAS	-0.11034261077754	N	SAV	SAV	16	SAV	OAS	dry	N	SAVM	OASM	OASM	SAVM	OASM	SAV2
K008	546	SAV	F	dry	OAS	-0.83273620177001	N	SAV	SAV	15	SAV	OAS	dry	N	SAVF	OASF	OASF	SAVF	OASF	SAV2
487512770C.24	740	SAV	F	dry	OAS	0.193123460477153	N	SAV	SAV	37	SAV	OAS	dry	N	SAVF	OASF	OASF	SAVF	OASF	SAV2
K010	917	SAV	M	dry	OAS	-0.284430566397747	Y	SAV	SAV	71	SAV	OAS	dry	A	SAVM	OASM	OASM	SAVM	OASM	SAV2
K011	745	SAV	F	dry	OAS	-0.794232229578826	N	SAV	SAV	33	SAV	OAS	dry	N	SAVF	OASF	OASF	SAVF	OASF	SAV2
K012	572	SAV	F	dry	OAS	-0.272777295774785	N	SAV	SAV	18	SAV	OAS	dry	N	SAVF	OASF	OASF	SAVF	OASF	SAV2
K013	538	SAV	F	dry	OAS	-0.344242567660709	Y	SAV	SAV	16	SAV	OAS	dry	A	SAVF	OASF	OASF	SAVF	OASF	SAV2
K014	730	SAV	F	dry	OAS	0.869508753389467	N	SAV	SAV	39	SAV	OAS	dry	N	SAVF	OASF	OASF	SAVF	OASF	SAV2
K015	905	SAV	F	dry	OAS	0.959337896397848	N	SAV	SAV	79	SAV	OAS	dry	N	SAVF	OASF	OASF	SAVF	OASF	SAV2
K016	821	SAV	M	dry	OAS	0.850955305938257	Y	SAV	SAV	61	SAV	OAS	dry	A	SAVM	OASM	OASM	SAVM	OASM	SAV2
K017	975	SAV	M	dry	OAS	-0.0517834272890731	N	SAV	SAV	91	SAV	OAS	dry	N	SAVM	OASM	OASM	SAVM	OASM	SAV2
K018	827	SAV	M	dry	OAS	-0.253858622186291	Y	SAV	SAV	51	SAV	OAS	dry	A	SAVM	OASM	OASM	SAVM	OASM	SAV2
K019	936	SAV	M	dry	OAS	0.447971949220487	Y	SAV	SAV	86	SAV	OAS	dry	A	SAVM	OASM	OASM	SAVM	OASM	SAV2
K020	804	SAV	F	dry	OAS	-0.389217953448987	N	SAV	SAV	44	SAV	OAS	dry	N	SAVF	OASF	OASF	SAVF	OASF	SAV2
K021	669	SAV	M	dry	OAS	-0.655828431082079	N	SAV	SAV	25	SAV	OAS	dry	N	SAVM	OASM	OASM	SAVM	OASM	SAV2
K022	1488	SAV	M	dry	OAS	2.27619732441918	N	SAV	SAV	774	SAV	OAS	dry	N	SAVM	OASM	OASM	SAVM	OASM	SAV2
K023	1361	SAV	M	dry	OAS	-0.979491049902668	N	SAV	SAV	334	SAV	OAS	dry	N	SAVM	OASM	OASM	SAVM	OASM	SAV2
K024	1481	SAV	M	dry	OAS	-2.34191070459129	N	SAV	SAV	405	SAV	OAS	dry	N	SAVM	OASM	OASM	SAVM	OASM	SAV2
K025	913	SAV	M	dry	OAS	-0.135379504896437	Y	SAV	SAV	71	SAV	OAS	dry	A	SAVM	OASM	OASM	SAVM	OASM	SAV2
K026	1335	SAV	M	dry	OAS	-1.28042548662096	N	SAV	SAV	294	SAV	OAS	dry	N	SAVM	OASM	OASM	SAVM	OASM	SAV2
K027	1142	SAV	F	dry	OAS	0.00582046049641745	Y	SAV	SAV	198	SAV	OAS	dry	A	SAVF	OASF	OASF	SAVF	OASF	SAV2
K028	1076	SAV	F	dry	OAS	1.71536545857004	Y	SAV	SAV	174	SAV	OAS	dry	A	SAVF	OASF	OASF	SAVF	OASF	SAV2
K029	714	SAV	F	dry	OAS	-0.361184415952763	N	SAV	SAV	31	SAV	OAS	dry	N	SAVF	OASF	OASF	SAVF	OASF	SAV2
K030	1327	SAV	M	dry	OAS	-1.87434673297192	N	SAV	SAV	264	SAV	OAS	dry	N	SAVM	OASM	OASM	SAVM	OASM	SAV2
K031	688	SAV	F	dry	OAS	0.61887066047271	N	SAV	SAV	32	SAV	OAS	dry	N	SAVF	OASF	OASF	SAVF	OASF	SAV2
K032	1291	SAV	M	dry	OAS	-0.298303405621269	N	SAV	SAV	289	SAV	OAS	dry	N	SAVM	OASM	OASM	SAVM	OASM	SAV2
K033	1070	SAV	F	dry	OAS	1.21856048660324	N	SAV	SAV	157	SAV	OAS	dry	N	SAVF	OASF	OASF	SAVF	OASF	SAV2
K034	882	SAV	M	dry	OAS	2.17479938051641	N	SAV	SAV	85	SAV	OAS	dry	N	SAVM	OASM	OASM	SAVM	OASM	SAV2
K035	1206	SAV	M	dry	OAS	-0.00925159689009727	N	SAV	SAV	222	SAV	OAS	dry	N	SAVM	OASM	OASM	SAVM	OASM	SAV2
K036	618	SAV	F	dry	OAS	-0.584422044793262	Y	SAV	SAV	21	SAV	OAS	dry	A	SAVF	OASF	OASF	SAVF	OASF	SAV2
K037	620	SAV	M	dry	OAS	-0.19328350895392	N	SAV	SAV	22	SAV	OAS	dry	N	SAVM	OASM	OASM	SAVM	OASM	SAV2
K038	627	SAV	F	dry	OAS	-0.394575055899415	N	SAV	SAV	22	SAV	OAS	dry	N	SAVF	OASF	OASF	SAVF	OASF	SAV2
K039	605	SAV	M	dry	OAS	0.17243192670439	Y	SAV	SAV	22	SAV	OAS	dry	A	SAVM	OASM	OASM	SAVM	OASM	SAV2
K040	1020	SAV	F	dry	OAS	0.168642222602785	N	SAV	SAV	112	SAV	OAS	dry	N	SAVF	OASF	OASF	SAVF	OASF	SAV2
K041	610	SAV	M	dry	OAS	-0.461196832342761	Y	SAV	SAV	21	SAV	OAS	dry	A	SAVM	OASM	OASM	SAVM	OASM	SAV2
K042	524	SAV	F	dry	OAS	-1.78884449612804	N	SAV	SAV	12	SAV	OAS	dry	N	SAVF	OASF	OASF	SAVF	OASF	SAV2
K043	808	SAV	F	dry	OAS	1.13790574207721	N	SAV	SAV	55	SAV	OAS	dry	N	SAVF	OASF	OASF	SAVF	OASF	SAV2
K044	519	SAV	F	dry	OAS	0.0157217975901966	N	SAV	SAV	15	SAV	OAS	dry	N	SAVF	OASF	OASF	SAVF	OASF	SAV2
K045	586	SAV	F	dry	OAS	0.450235633085681	N	SAV	SAV	21	SAV	OAS	dry	N	SAVF	OASF	OASF	SAVF	OASF	SAV2
K046	585	SAV	M	dry	OAS	-0.656114181275331	N	SAV	SAV	18	SAV	OAS	dry	N	SAVM	OASM	OASM	SAVM	OASM	SAV2
K047	835	SAV	F	dry	OAS	1.87831033740787	Y	SAV	SAV	70	SAV	OAS	dry	A	SAVF	OASF	OASF	SAVF	OASF	SAV2
K048	716	SAV	F	dry	OAS	0.475396513401771	N	SAV	SAV	35	SAV	OAS	dry	N	SAVF	OASF	OASF	SAVF	OASF	SAV2
K049	775	SAV	F	dry	OAS	-0.433069966465712	N	SAV	SAV	39	SAV	OAS	dry	N	SAVF	OASF	OASF	SAVF	OASF	SAV2
K050	615	SAV	M	dry	OAS	0.89254415208195	N	SAV	SAV	25	SAV	OAS	dry	N	SAVM	OASM	OASM	SAVM	OASM	SAV2
K051	1113	SAV	M	wet	OAS	0.0931178358031262	N	SAV	SAV	159	SAV	OAS	AAA	N	SAVM	OASM	OASM	SAVM	OASM	SAV2
K052	743	SAV	M	wet	OAS	-0.736429158265912	N	SAV	SAV	33	SAV	OAS	AAA	N	SAVM	OASM	OASM	SAVM	OASM	SAV2
K053	829	SAV	M	wet	OAS	0.110330269219445	N	SAV	SAV	52	SAV	OAS	AAA	N	SAVM	OASM	OASM	SAVM	OASM	SAV2
K054	505	SAV	F	wet	OAS	-0.191929781909821	Y	SAV	SAV	14	SAV	OAS	AAA	A	SAVF	OASF	OASF	SAVF	OASF	SAV2
K055	903	SAV	M	wet	OAS	-0.533149048991323	N	SAV	SAV	64	SAV	OAS	AAA	N	SAVM	OASM	OASM	SAVM	OASM	SAV2
K056	609	SAV	M	wet	OAS	0.515256436053238	Y	SAV	SAV	24	SAV	OAS	AAA	A	SAVM	OASM	OASM	SAVM	OASM	SAV2
487512770C.25	910	SAV	M	wet	OAS	-0.512207226994576	N	SAV	SAV	66	SAV	OAS	AAA	N	SAVM	OASM	OASM	SAVM	OASM	SAV2
K058	758	SAV	M	wet	OAS	-0.131107353562121	N	SAV	SAV	38	SAV	OAS	AAA	N	SAVM	OASM	OASM	SAVM	OASM	SAV2
K059	1476	SAV	M	wet	OAS	-0.723541982502205	N	SAV	SAV	497	SAV	OAS	AAA	N	SAVM	OASM	OASM	SAVM	OASM	SAV2
K060	1008	SAV	F	wet	OAS	3.14893533554033	Y	SAV	SAV	162	SAV	OAS	AAA	A	SAVF	OASF	OASF	SAVF	OASF	SAV2
K061	712	SAV	F	wet	OAS	0.37684522446511	N	SAV	SAV	34	SAV	OAS	AAA	N	SAVF	OASF	OASF	SAVF	OASF	SAV2
K062	582	SAV	M	wet	OAS	-0.247669782320213	Y	SAV	SAV	19	SAV	OAS	AAA	A	SAVM	OASM	OASM	SAVM	OASM	SAV2
K063	608	SAV	M	wet	OAS	-1.74658992839297	N	SAV	SAV	17	SAV	OAS	AAA	N	SAVM	OASM	OASM	SAVM	OASM	SAV2
K064	1275	SAV	M	wet	OAS	-0.984512279644177	N	SAV	SAV	249	SAV	OAS	AAA	N	SAVM	OASM	OASM	SAVM	OASM	SAV2
K065	992	SAV	F	wet	OAS	0.14706816266659	N	SAV	SAV	100	SAV	OAS	AAA	N	SAVF	OASF	OASF	SAVF	OASF	SAV2
K066	905	SAV	M	wet	OAS	-0.0377529171398357	N	SAV	SAV	69	SAV	OAS	AAA	N	SAVM	OASM	OASM	SAVM	OASM	SAV2
K067	920	SAV	M	wet	OAS	0.611180941612977	N	SAV	SAV	80	SAV	OAS	AAA	N	SAVM	OASM	OASM	SAVM	OASM	SAV2
K068	1468	SAV	M	wet	OAS	-0.0239449138575766	Y	SAV	SAV	535	SAV	OAS	AAA	A	SAVM	OASM	OASM	SAVM	OASM	SAV2
K069	856	SAV	F	wet	OAS	-1.58481923926399	N	SAV	SAV	46	SAV	OAS	AAA	N	SAVF	OASF	OASF	SAVF	OASF	SAV2
K070	906	SAV	F	wet	OAS	0.448252976069985	N	SAV	SAV	74	SAV	OAS	AAA	N	SAVF	OASF	OASF	SAVF	OASF	SAV2
K071	699	SAV	F	wet	OAS	0.530205827049369	N	SAV	SAV	33	SAV	OAS	AAA	N	SAVF	OASF	OASF	SAVF	OASF	SAV2
K072	722	SAV	F	wet	OAS	-0.857515181091438	Y	SAV	SAV	30	SAV	OAS	AAA	A	SAVF	OASF	OASF	SAVF	OASF	SAV2
K073	867	SAV	F	wet	OAS	-0.0742380077367101	N	SAV	SAV	59	SAV	OAS	AAA	N	SAVF	OASF	OASF	SAVF	OASF	SAV2
K074	1132	SAV	F	wet	OAS	3.48657630739574	Y	SAV	SAV	272	SAV	OAS	AAA	A	SAVF	OASF	OASF	SAVF	OASF	SAV2
K075	1087	SAV	F	wet	OAS	-0.109804891043189	N	SAV	SAV	140	SAV	OAS	AAA	N	SAVF	OASF	OASF	SAVF	OASF	SAV2
K076	901	SAV	M	wet	OAS	-0.474354800309602	N	SAV	SAV	64	SAV	OAS	AAA	N	SAVM	OASM	OASM	SAVM	OASM	SAV2
K077	905	SAV	M	wet	OAS	0.477648082820187	N	SAV	SAV	74	SAV	OAS	AAA	N	SAVM	OASM	OASM	SAVM	OASM	SAV2
K078	1070	SAV	F	wet	OAS	0.733699380385984	N	SAV	SAV	147	SAV	OAS	AAA	N	SAVF	OASF	OASF	SAVF	OASF	SAV2
K079	1030	SAV	M	wet	OAS	0.629262363368705	N	SAV	SAV	124	SAV	OAS	AAA	N	SAVM	OASM	OASM	SAVM	OASM	SAV2
K080	1174	SAV	M	wet	OAS	-0.248777110670205	N	SAV	SAV	191	SAV	OAS	AAA	N	SAVM	OASM	OASM	SAVM	OASM	SAV2
K081	954	SAV	F	wet	OAS	-0.213579906873854	Y	SAV	SAV	82	SAV	OAS	AAA	A	SAVF	OASF	OASF	SAVF	OASF	SAV2
K082	535	SAV	F	wet	OAS	-0.10953183108986	Y	SAV	SAV	16	SAV	OAS	AAA	A	SAVF	OASF	OASF	SAVF	OASF	SAV2
K083	1175	SAV	M	wet	OAS	-0.619591817345589	Y	SAV	SAV	191	SAV	OAS	AAA	A	SAVM	OASM	OASM	SAVM	OASM	SAV2
K084	769	SAV	F	wet	OAS	-0.646622076495746	N	SAV	SAV	37	SAV	OAS	AAA	N	SAVF	OASF	OASF	SAVF	OASF	SAV2
K085	631	SAV	F	wet	OAS	-0.181947491929756	N	SAV	SAV	23	SAV	OAS	AAA	N	SAVF	OASF	OASF	SAVF	OASF	SAV2
K086	703	SAV	M	wet	OAS	-1.14528372244155	Y	SAV	SAV	27	SAV	OAS	AAA	A	SAVM	OASM	OASM	SAVM	OASM	SAV2
K087	769	SAV	F	wet	OAS	-0.296661465170787	Y	SAV	SAV	39	SAV	OAS	AAA	A	SAVF	OASF	OASF	SAVF	OASF	SAV2
K088	792	SAV	F	wet	OAS	-0.55940965888078	N	SAV	SAV	41	SAV	OAS	AAA	N	SAVF	OASF	OASF	SAVF	OASF	SAV2
K089	1563	SAV	M	wet	OAS	-2.70382367979539	Y	SAV	SAV	491	SAV	OAS	AAA	A	SAVM	OASM	OASM	SAVM	OASM	SAV2
K090	871	SAV	F	wet	OAS	-0.981874380892907	N	SAV	SAV	53	SAV	OAS	AAA	N	SAVF	OASF	OASF	SAVF	OASF	SAV2
K091	886	SAV	M	wet	OAS	-0.607734273607709	Y	SAV	SAV	60	SAV	OAS	AAA	A	SAVM	OASM	OASM	SAVM	OASM	SAV2
K092	657	SAV	F	wet	OAS	-0.080413053907455	Y	SAV	SAV	26	SAV	OAS	AAA	A	SAVF	OASF	OASF	SAVF	OASF	SAV2
K093	895	SAV	M	wet	OAS	-1.15132315955483	N	SAV	SAV	57	SAV	OAS	AAA	N	SAVM	OASM	OASM	SAVM	OASM	SAV2
K094	388	SAV	M	wet	OAS	0.000108257928283326	N	SAV	SAV	7	SAV	OAS	AAA	N	SAVM	OASM	OASM	SAVM	OASM	SAV2
K095	729	SAV	F	wet	OAS	-0.422235940274234	Y	SAV	SAV	33	SAV	OAS	AAA	A	SAVF	OASF	OASF	SAVF	OASF	SAV2
K096	1012	SAV	M	wet	OAS	-1.71889278667007	N	SAV	SAV	84	SAV	OAS	AAA	N	SAVM	OASM	OASM	SAVM	OASM	SAV2
K097	736	SAV	F	wet	OAS	-1.23645524259385	N	SAV	SAV	30	SAV	OAS	AAA	N	SAVF	OASF	OASF	SAVF	OASF	SAV2
K098	744	SAV	F	wet	OAS	-0.331836580318103	N	SAV	SAV	35	SAV	OAS	AAA	N	SAVF	OASF	OASF	SAVF	OASF	SAV2
K099	789	SAV	M	wet	OAS	0.596622572329918	Y	SAV	SAV	48	SAV	OAS	AAA	A	SAVM	OASM	OASM	SAVM	OASM	SAV2
K100	573	SAV	F	wet	OAS	-0.302427629140833	N	SAV	SAV	18	SAV	OAS	AAA	N	SAVF	OASF	OASF	SAVF	OASF	SAV2
L001	629	LEU	M	dry	OPT	1.8329647966551	N	FOR	FOR	30	LEU	OPT	dry	N	LEUM	OPTM	OPTM	LEUM	OPTM	LEU2
L002	835	LEU	M	dry	OPT	0.212563958810812	N	FOR	FOR	54	LEU	OPT	dry	N	LEUM	OPTM	OPTM	LEUM	OPTM	LEU2
L003	860	LEU	M	dry	OPT	-0.122676998236461	N	FOR	FOR	57	LEU	OPT	dry	N	LEUM	OPTM	OPTM	LEUM	OPTM	LEU2
L004	643	LEU	F	dry	OPT	0.655290405946856	N	FOR	FOR	27	LEU	OPT	dry	N	LEUF	OPTF	OPTF	LEUF	OPTF	LEU2
L005	997	LEU	M	dry	OPT	-1.19583012373081	N	FOR	FOR	85	LEU	OPT	dry	N	LEUM	OPTM	OPTM	LEUM	OPTM	LEU2
L006	619	LEU	F	dry	OPT	1.34427437329522	N	FOR	FOR	27	LEU	OPT	dry	N	LEUF	OPTF	OPTF	LEUF	OPTF	LEU2
L007	806	LEU	F	dry	OPT	-0.120136356564053	N	FOR	FOR	46	LEU	OPT	dry	N	LEUF	OPTF	OPTF	LEUF	OPTF	LEU2
L008	615	LEU	M	dry	OPT	1.98598843927092	N	FOR	FOR	29	LEU	OPT	dry	N	LEUM	OPTM	OPTM	LEUM	OPTM	LEU2
L009	863	LEU	F	dry	OPT	0.30093816475878	Y	FOR	FOR	65	LEU	OPT	dry	A	LEUF	OPTF	OPTF	LEUF	OPTF	LEU2
L010	654	LEU	M	dry	OPT	1.35815290929781	N	FOR	FOR	31	LEU	OPT	dry	N	LEUM	OPTM	OPTM	LEUM	OPTM	LEU2
L011	1095	LEU	F	dry	OPT	-0.0780807343570975	N	FOR	FOR	145	LEU	OPT	dry	N	LEUF	OPTF	OPTF	LEUF	OPTF	LEU2
L012	466	LEU	M	dry	OPT	1.8687949200634	N	FOR	FOR	15	LEU	OPT	dry	N	LEUM	OPTM	OPTM	LEUM	OPTM	LEU2
L013	1056	LEU	M	dry	OPT	-1.63065681687829	N	FOR	FOR	101	LEU	OPT	dry	N	LEUM	OPTM	OPTM	LEUM	OPTM	LEU2
L014	1210	LEU	M	dry	OPT	-0.387180967226356	N	FOR	FOR	214	LEU	OPT	dry	N	LEUM	OPTM	OPTM	LEUM	OPTM	LEU2
L015	858	LEU	F	dry	OPT	0.399401981089293	Y	FOR	FOR	61	LEU	OPT	dry	A	LEUF	OPTF	OPTF	LEUF	OPTF	LEU2
L016	951	LEU	M	dry	OPT	1.04460541121781	N	FOR	FOR	96	LEU	OPT	dry	N	LEUM	OPTM	OPTM	LEUM	OPTM	LEU2
L017	709	LEU	M	dry	OPT	0.88415222773613	N	FOR	FOR	36	LEU	OPT	dry	N	LEUM	OPTM	OPTM	LEUM	OPTM	LEU2
L018	522	LEU	F	dry	OPT	1.6606662724712	N	FOR	FOR	19	LEU	OPT	dry	N	LEUF	OPTF	OPTF	LEUF	OPTF	LEU2
L019	675	LEU	M	dry	OPT	1.21783832589939	N	FOR	FOR	33	LEU	OPT	dry	N	LEUM	OPTM	OPTM	LEUM	OPTM	LEU2
L020	828	LEU	M	dry	OPT	-0.00343696206623745	N	FOR	FOR	51	LEU	OPT	dry	N	LEUM	OPTM	OPTM	LEUM	OPTM	LEU2
L021	639	LEU	M	dry	OPT	0.491856017129547	N	FOR	FOR	26	LEU	OPT	dry	N	LEUM	OPTM	OPTM	LEUM	OPTM	LEU2
L022	810	LEU	M	dry	OPT	0.0765510203639764	N	FOR	FOR	48	LEU	OPT	dry	N	LEUM	OPTM	OPTM	LEUM	OPTM	LEU2
L023	1084	LEU	M	dry	OPT	-0.627448159269014	N	FOR	FOR	129	LEU	OPT	dry	N	LEUM	OPTM	OPTM	LEUM	OPTM	LEU2
L024	585	LEU	M	dry	OPT	1.46330576078984	N	FOR	FOR	24	LEU	OPT	dry	N	LEUM	OPTM	OPTM	LEUM	OPTM	LEU2
L025	608	LEU	F	dry	OPT	0.480382724064288	N	FOR	FOR	23	LEU	OPT	dry	N	LEUF	OPTF	OPTF	LEUF	OPTF	LEU2
L026	850	LEU	F	dry	OPT	1.12716425713789	Y	FOR	FOR	65	LEU	OPT	dry	A	LEUF	OPTF	OPTF	LEUF	OPTF	LEU2
L027	961	LEU	M	dry	OPT	0.276232839945654	N	FOR	FOR	90	LEU	OPT	dry	N	LEUM	OPTM	OPTM	LEUM	OPTM	LEU2
L028	590	LEU	M	dry	OPT	1.31695536585189	N	FOR	FOR	24	LEU	OPT	dry	N	LEUM	OPTM	OPTM	LEUM	OPTM	LEU2
L029	562	LEU	M	dry	OPT	1.73461134400281	Y	FOR	FOR	23	LEU	OPT	dry	A	LEUM	OPTM	OPTM	LEUM	OPTM	LEU2
L030	639	LEU	F	dry	OPT	1.29635229692047	N	FOR	FOR	29	LEU	OPT	dry	N	LEUF	OPTF	OPTF	LEUF	OPTF	LEU2
L031	572	LEU	M	dry	OPT	1.20560983528934	N	FOR	FOR	22	LEU	OPT	dry	N	LEUM	OPTM	OPTM	LEUM	OPTM	LEU2
L032	517	LEU	F	dry	OPT	0.509766641163353	Y	FOR	FOR	16	LEU	OPT	dry	A	LEUF	OPTF	OPTF	LEUF	OPTF	LEU2
L033	539	LEU	F	dry	OPT	0.726343107719856	N	FOR	FOR	18	LEU	OPT	dry	N	LEUF	OPTF	OPTF	LEUF	OPTF	LEU2
L034	577	LEU	M	dry	OPT	1.91048070762188	Y	FOR	FOR	25	LEU	OPT	dry	A	LEUM	OPTM	OPTM	LEUM	OPTM	LEU2
L035	982	LEU	F	dry	OPT	0.43863499457289	N	FOR	FOR	100	LEU	OPT	dry	N	LEUF	OPTF	OPTF	LEUF	OPTF	LEU2
L036	661	LEU	M	dry	OPT	0.407993929386797	N	FOR	FOR	28	LEU	OPT	dry	N	LEUM	OPTM	OPTM	LEUM	OPTM	LEU2
L037	617	LEU	M	dry	OPT	0.83489422205858	N	FOR	FOR	25	LEU	OPT	dry	N	LEUM	OPTM	OPTM	LEUM	OPTM	LEU2
L038	624	LEU	F	dry	OPT	0.0191302924822083	N	FOR	FOR	23	LEU	OPT	dry	N	LEUF	OPTF	OPTF	LEUF	OPTF	LEU2
L039	1140	LEU	F	dry	OPT	1.10163870615258	N	FOR	FOR	202	LEU	OPT	dry	N	LEUF	OPTF	OPTF	LEUF	OPTF	LEU2
L040	704	LEU	M	dry	OPT	1.02774611279541	N	FOR	FOR	36	LEU	OPT	dry	N	LEUM	OPTM	OPTM	LEUM	OPTM	LEU2
L041	1012	LEU	F	dry	OPT	1.03058866158777	N	FOR	FOR	122	LEU	OPT	dry	N	LEUF	OPTF	OPTF	LEUF	OPTF	LEU2
L042	890	LEU	M	dry	OPT	-0.266989394008139	Y	FOR	FOR	66	LEU	OPT	dry	A	LEUM	OPTM	OPTM	LEUM	OPTM	LEU2
L043	856	LEU	F	dry	OPT	0.248855142668208	N	FOR	FOR	59	LEU	OPT	dry	N	LEUF	OPTF	OPTF	LEUF	OPTF	LEU2
L044	829	LEU	F	dry	OPT	-0.954832870697489	N	FOR	FOR	45	LEU	OPT	dry	N	LEUF	OPTF	OPTF	LEUF	OPTF	LEU2
L045	946	LEU	F	dry	OPT	-0.0605054813600791	N	FOR	FOR	81	LEU	OPT	dry	N	LEUF	OPTF	OPTF	LEUF	OPTF	LEU2
L046	993	LEU	M	dry	OPT	-1.61868026193095	N	FOR	FOR	79	LEU	OPT	dry	N	LEUM	OPTM	OPTM	LEUM	OPTM	LEU2
L047	911	LEU	M	dry	OPT	-0.791358792936399	Y	FOR	FOR	65	LEU	OPT	dry	A	LEUM	OPTM	OPTM	LEUM	OPTM	LEU2
L048	694	LEU	F	dry	OPT	0.893538410026284	N	FOR	FOR	34	LEU	OPT	dry	N	LEUF	OPTF	OPTF	LEUF	OPTF	LEU2
L049	964	LEU	M	dry	OPT	0.022869853867571	N	FOR	FOR	88	LEU	OPT	dry	N	LEUM	OPTM	OPTM	LEUM	OPTM	LEU2
L050	599	LEU	F	dry	OPT	0.0710158721273835	N	FOR	FOR	21	LEU	OPT	dry	N	LEUF	OPTF	OPTF	LEUF	OPTF	LEU2
L051	915	LEU	F	wet	OPT	0.243228672204176	Y	FOR	FOR	75	LEU	OPT	AAA	A	LEUF	OPTF	OPTF	LEUF	OPTF	LEU2
L052	761	LEU	M	wet	OPT	0.341748882009281	N	FOR	FOR	41	LEU	OPT	AAA	N	LEUM	OPTM	OPTM	LEUM	OPTM	LEU2
L053	691	LEU	F	wet	OPT	0.624420536668128	Y	FOR	FOR	33	LEU	OPT	AAA	A	LEUF	OPTF	OPTF	LEUF	OPTF	LEU2
L054	771	LEU	M	wet	OPT	0.899321751480964	N	FOR	FOR	46	LEU	OPT	AAA	N	LEUM	OPTM	OPTM	LEUM	OPTM	LEU2
L055	1130	LEU	M	wet	OPT	-0.337012813537676	N	FOR	FOR	160	LEU	OPT	AAA	N	LEUM	OPTM	OPTM	LEUM	OPTM	LEU2
L056	686	LEU	M	wet	OPT	0.442269159876516	N	FOR	FOR	31	LEU	OPT	AAA	N	LEUM	OPTM	OPTM	LEUM	OPTM	LEU2
L057	1101	LEU	F	wet	OPT	-0.0968773440667719	N	FOR	FOR	148	LEU	OPT	AAA	N	LEUF	OPTF	OPTF	LEUF	OPTF	LEU2
L058	667	LEU	M	wet	OPT	-0.113926580227754	Y	FOR	FOR	27	LEU	OPT	AAA	A	LEUM	OPTM	OPTM	LEUM	OPTM	LEU2
L059	927	LEU	F	wet	OPT	-0.370651472232658	N	FOR	FOR	72	LEU	OPT	AAA	N	LEUF	OPTF	OPTF	LEUF	OPTF	LEU2
L060	877	LEU	M	wet	OPT	-0.885318255100795	N	FOR	FOR	55	LEU	OPT	AAA	N	LEUM	OPTM	OPTM	LEUM	OPTM	LEU2
L061	887	LEU	M	wet	OPT	-0.178793483305859	N	FOR	FOR	63	LEU	OPT	AAA	N	LEUM	OPTM	OPTM	LEUM	OPTM	LEU2
L062	779	LEU	M	wet	OPT	-0.00339116777422519	N	FOR	FOR	42	LEU	OPT	AAA	N	LEUM	OPTM	OPTM	LEUM	OPTM	LEU2
L063	982	LEU	F	wet	OPT	0.0607455067341345	N	FOR	FOR	95	LEU	OPT	AAA	N	LEUF	OPTF	OPTF	LEUF	OPTF	LEU2
L064	1004	LEU	M	wet	OPT	-1.0606252269402	N	FOR	FOR	89	LEU	OPT	AAA	N	LEUM	OPTM	OPTM	LEUM	OPTM	LEU2
L065	922	LEU	M	wet	OPT	0.0769548152041866	N	FOR	FOR	75	LEU	OPT	AAA	N	LEUM	OPTM	OPTM	LEUM	OPTM	LEU2
L066	583	LEU	F	wet	OPT	0.880969078379003	N	FOR	FOR	22	LEU	OPT	AAA	N	LEUF	OPTF	OPTF	LEUF	OPTF	LEU2
L067	951	LEU	F	wet	OPT	-1.28235585561548	N	FOR	FOR	70	LEU	OPT	AAA	N	LEUF	OPTF	OPTF	LEUF	OPTF	LEU2
L068	910	LEU	M	wet	OPT	-0.401419728485854	N	FOR	FOR	67	LEU	OPT	AAA	N	LEUM	OPTM	OPTM	LEUM	OPTM	LEU2
L069	632	LEU	M	wet	OPT	1.26482851724113	Y	FOR	FOR	29	LEU	OPT	AAA	A	LEUM	OPTM	OPTM	LEUM	OPTM	LEU2
L070	633	LEU	M	wet	OPT	0.941942402131696	N	FOR	FOR	27	LEU	OPT	AAA	N	LEUM	OPTM	OPTM	LEUM	OPTM	LEU2
L071	927	LEU	M	wet	OPT	-1.35440792951966	N	FOR	FOR	63	LEU	OPT	AAA	N	LEUM	OPTM	OPTM	LEUM	OPTM	LEU2
L072	826	LEU	F	wet	OPT	-0.705048280703963	N	FOR	FOR	46	LEU	OPT	AAA	N	LEUF	OPTF	OPTF	LEUF	OPTF	LEU2
L073	767	LEU	F	wet	OPT	0.518596049502811	N	FOR	FOR	43	LEU	OPT	AAA	N	LEUF	OPTF	OPTF	LEUF	OPTF	LEU2
L074	775	LEU	F	wet	OPT	-0.624437344414301	N	FOR	FOR	38	LEU	OPT	AAA	N	LEUF	OPTF	OPTF	LEUF	OPTF	LEU2
L075	703	LEU	M	wet	OPT	-0.286752316598664	N	FOR	FOR	30	LEU	OPT	AAA	N	LEUM	OPTM	OPTM	LEUM	OPTM	LEU2
L076	658	LEU	M	wet	OPT	0.143588111940443	Y	FOR	FOR	27	LEU	OPT	AAA	A	LEUM	OPTM	OPTM	LEUM	OPTM	LEU2
L077	741	LEU	M	wet	OPT	-0.545900607238685	Y	FOR	FOR	34	LEU	OPT	AAA	A	LEUM	OPTM	OPTM	LEUM	OPTM	LEU2
L078	1037	LEU	M	wet	OPT	-1.61339377235528	N	FOR	FOR	94	LEU	OPT	AAA	N	LEUM	OPTM	OPTM	LEUM	OPTM	LEU2
L080	746	LEU	F	wet	OPT	-0.0603336758448679	Y	FOR	FOR	38	LEU	OPT	AAA	A	LEUF	OPTF	OPTF	LEUF	OPTF	LEU2
L081	783	LEU	F	wet	OPT	0.222961720842711	N	FOR	FOR	44	LEU	OPT	AAA	N	LEUF	OPTF	OPTF	LEUF	OPTF	LEU2
L082	610	LEU	M	wet	OPT	0.736117470926525	N	FOR	FOR	24	LEU	OPT	AAA	N	LEUM	OPTM	OPTM	LEUM	OPTM	LEU2
L083	810	LEU	F	wet	OPT	-0.236995439994341	N	FOR	FOR	46	LEU	OPT	AAA	N	LEUF	OPTF	OPTF	LEUF	OPTF	LEU2
L084	846	LEU	M	wet	OPT	0.378228691008165	Y	FOR	FOR	58	LEU	OPT	AAA	A	LEUM	OPTM	OPTM	LEUM	OPTM	LEU2
L085	706	LEU	M	wet	OPT	1.7649313450388	Y	FOR	FOR	41	LEU	OPT	AAA	A	LEUM	OPTM	OPTM	LEUM	OPTM	LEU2
L086	625	LEU	M	wet	OPT	1.64713422717672	Y	FOR	FOR	30	LEU	OPT	AAA	A	LEUM	OPTM	OPTM	LEUM	OPTM	LEU2
L087	827	LEU	M	wet	OPT	0.845274845529717	N	FOR	FOR	57	LEU	OPT	AAA	N	LEUM	OPTM	OPTM	LEUM	OPTM	LEU2
L088	706	LEU	M	wet	OPT	0.462034782271895	Y	FOR	FOR	34	LEU	OPT	AAA	A	LEUM	OPTM	OPTM	LEUM	OPTM	LEU2
L089	672	LEU	M	wet	OPT	-0.396275731620938	Y	FOR	FOR	27	LEU	OPT	AAA	A	LEUM	OPTM	OPTM	LEUM	OPTM	LEU2
L090	962	LEU	F	wet	OPT	0.737764809855809	Y	FOR	FOR	98	LEU	OPT	AAA	A	LEUF	OPTF	OPTF	LEUF	OPTF	LEU2
L091	575	LEU	M	wet	OPT	-0.361641295406114	N	FOR	FOR	18	LEU	OPT	AAA	N	LEUM	OPTM	OPTM	LEUM	OPTM	LEU2
L092	932	LEU	M	wet	OPT	-1.15849893712271	N	FOR	FOR	66	LEU	OPT	AAA	N	LEUM	OPTM	OPTM	LEUM	OPTM	LEU2
L093	712	LEU	M	wet	OPT	0.355144973673325	Y	FOR	FOR	35	LEU	OPT	AAA	A	LEUM	OPTM	OPTM	LEUM	OPTM	LEU2
L094	945	LEU	M	wet	OPT	-0.442656733588848	Y	FOR	FOR	78	LEU	OPT	AAA	A	LEUM	OPTM	OPTM	LEUM	OPTM	LEU2
L095	732	LEU	M	wet	OPT	1.14425311564785	Y	FOR	FOR	41	LEU	OPT	AAA	A	LEUM	OPTM	OPTM	LEUM	OPTM	LEU2
L096	715	LEU	M	wet	OPT	0.0706635248946366	N	FOR	FOR	33	LEU	OPT	AAA	N	LEUM	OPTM	OPTM	LEUM	OPTM	LEU2
L097	545	LEU	F	wet	OPT	0.120057488716155	N	FOR	FOR	17	LEU	OPT	AAA	N	LEUF	OPTF	OPTF	LEUF	OPTF	LEU2
L098	1073	LEU	M	wet	OPT	-0.8470349818413	N	FOR	FOR	120	LEU	OPT	AAA	N	LEUM	OPTM	OPTM	LEUM	OPTM	LEU2
L099	765	LEU	M	wet	OPT	-0.180572898034441	Y	FOR	FOR	39	LEU	OPT	AAA	A	LEUM	OPTM	OPTM	LEUM	OPTM	LEU2
L100	1094	LEU	M	wet	OPT	-0.361104116024671	N	FOR	FOR	139	LEU	OPT	AAA	N	LEUM	OPTM	OPTM	LEUM	OPTM	LEU2
M001	907	SAV	M	dry	MTR	-0.0965424283399918	N	SAV	SAV	69	SAV	MTR	dry	N	SAVM	MTRM	MTRM	SAVM	MTRM	SAV1
M002	650	SAV	M	dry	MTR	-0.112136648679546	N	SAV	SAV	25	SAV	MTR	dry	N	SAVM	MTRM	MTRM	SAVM	MTRM	SAV1
M003	508	SAV	M	dry	MTR	0.375909713453906	N	SAV	SAV	15	SAV	MTR	dry	N	SAVM	MTRM	MTRM	SAVM	MTRM	SAV1
M004	743	SAV	M	dry	MTR	-1.43860115681115	N	SAV	SAV	30	SAV	MTR	dry	N	SAVM	MTRM	MTRM	SAVM	MTRM	SAV1
M005	553	SAV	F	dry	MTR	-0.12414548320696	N	SAV	SAV	17	SAV	MTR	dry	N	SAVF	MTRF	MTRF	SAVF	MTRF	SAV1
M006	465	SAV	F	dry	MTR	1.13107691182268	Y	SAV	SAV	14	SAV	MTR	dry	A	SAVF	MTRF	MTRF	SAVF	MTRF	SAV1
M007	556	SAV	F	dry	MTR	0.206100961291942	N	SAV	SAV	18	SAV	MTR	dry	N	SAVF	MTRF	MTRF	SAVF	MTRF	SAV1
M008	787	SAV	M	dry	MTR	-0.413742507484059	N	SAV	SAV	41	SAV	MTR	dry	N	SAVM	MTRM	MTRM	SAVM	MTRM	SAV1
M009	825	SAV	F	dry	MTR	0.367803939017851	N	SAV	SAV	53	SAV	MTR	dry	N	SAVF	MTRF	MTRF	SAVF	MTRF	SAV1
M010	817	SAV	M	dry	MTR	-0.28321055084741	N	SAV	SAV	47	SAV	MTR	dry	N	SAVM	MTRM	MTRM	SAVM	MTRM	SAV1
M011	650	SAV	M	dry	MTR	-0.112136648679546	N	SAV	SAV	25	SAV	MTR	dry	N	SAVM	MTRM	MTRM	SAVM	MTRM	SAV1
M012	515	SAV	M	dry	MTR	1.88709126132291	N	SAV	SAV	19	SAV	MTR	dry	N	SAVM	MTRM	MTRM	SAVM	MTRM	SAV1
M013	556	SAV	M	dry	MTR	0.604426605972076	N	SAV	SAV	19	SAV	MTR	dry	N	SAVM	MTRM	MTRM	SAVM	MTRM	SAV1
M014	595	SAV	F	dry	MTR	-0.172089889675829	N	SAV	SAV	20	SAV	MTR	dry	N	SAVF	MTRF	MTRF	SAVF	MTRF	SAV1
M015	489	SAV	F	dry	MTR	0.516342719337844	N	SAV	SAV	14	SAV	MTR	dry	N	SAVF	MTRF	MTRF	SAVF	MTRF	SAV1
M016	576	SAV	M	dry	MTR	-0.391205774671192	N	SAV	SAV	18	SAV	MTR	dry	N	SAVM	MTRM	MTRM	SAVM	MTRM	SAV1
M017	625	SAV	M	dry	MTR	0.303929417630433	N	SAV	SAV	24	SAV	MTR	dry	N	SAVM	MTRM	MTRM	SAVM	MTRM	SAV1
M018	858	SAV	M	dry	MTR	0.313948481649408	N	SAV	SAV	60	SAV	MTR	dry	N	SAVM	MTRM	MTRM	SAVM	MTRM	SAV1
M019	761	SAV	F	dry	MTR	0.86200472881206	N	SAV	SAV	44	SAV	MTR	dry	N	SAVF	MTRF	MTRF	SAVF	MTRF	SAV1
M020	590	SAV	M	dry	MTR	-0.482099762922856	Y	SAV	SAV	19	SAV	MTR	dry	A	SAVM	MTRM	MTRM	SAVM	MTRM	SAV1
M021	606	SAV	F	dry	MTR	0.633719802987276	Y	SAV	SAV	25	SAV	MTR	dry	A	SAVF	MTRF	MTRF	SAVF	MTRF	SAV1
M022	582	SAV	F	dry	MTR	-0.568034595610647	N	SAV	SAV	18	SAV	MTR	dry	N	SAVF	MTRF	MTRF	SAVF	MTRF	SAV1
M023	672	SAV	M	dry	MTR	-0.174688206568802	N	SAV	SAV	27	SAV	MTR	dry	N	SAVM	MTRM	MTRM	SAVM	MTRM	SAV1
M024	603	SAV	F	dry	MTR	-1.60182520591209	N	SAV	SAV	17	SAV	MTR	dry	N	SAVF	MTRF	MTRF	SAVF	MTRF	SAV1
M025	617	SAV	F	dry	MTR	-0.449607250459102	N	SAV	SAV	21	SAV	MTR	dry	N	SAVF	MTRF	MTRF	SAVF	MTRF	SAV1
M026	923	SAV	M	dry	MTR	0.145159793522003	N	SAV	SAV	76	SAV	MTR	dry	N	SAVM	MTRM	MTRM	SAVM	MTRM	SAV1
M027	789	SAV	M	dry	MTR	-0.121108523481637	N	SAV	SAV	43	SAV	MTR	dry	N	SAVM	MTRM	MTRM	SAVM	MTRM	SAV1
M028	668	SAV	M	dry	MTR	-0.114999360014724	Y	SAV	SAV	27	SAV	MTR	dry	A	SAVM	MTRM	MTRM	SAVM	MTRM	SAV1
M029	574	SAV	F	dry	MTR	-0.0509759421970229	Y	SAV	SAV	19	SAV	MTR	dry	A	SAVF	MTRF	MTRF	SAVF	MTRF	SAV1
M030	1295	SAV	M	dry	MTR	-0.659895568425922	N	SAV	SAV	279	SAV	MTR	dry	N	SAVM	MTRM	MTRM	SAVM	MTRM	SAV1
M031	633	SAV	M	dry	MTR	0.663900732502342	N	SAV	SAV	26	SAV	MTR	dry	N	SAVM	MTRM	MTRM	SAVM	MTRM	SAV1
M032	1006	SAV	M	dry	MTR	0.833238852574724	N	SAV	SAV	116	SAV	MTR	dry	N	SAVM	MTRM	MTRM	SAVM	MTRM	SAV1
M033	767	SAV	M	dry	MTR	-0.588567477809588	N	SAV	SAV	37	SAV	MTR	dry	N	SAVM	MTRM	MTRM	SAVM	MTRM	SAV1
M034	643	SAV	M	dry	MTR	-0.212444286311222	N	SAV	SAV	24	SAV	MTR	dry	N	SAVM	MTRM	MTRM	SAVM	MTRM	SAV1
M035	922	SAV	M	dry	MTR	-0.864823011027539	N	SAV	SAV	66	SAV	MTR	dry	N	SAVM	MTRM	MTRM	SAVM	MTRM	SAV1
M036	629	SAV	F	dry	MTR	-0.452017839122911	N	SAV	SAV	22	SAV	MTR	dry	N	SAVF	MTRF	MTRF	SAVF	MTRF	SAV1
M037	685	SAV	M	dry	MTR	0.204745638921358	Y	SAV	SAV	30	SAV	MTR	dry	A	SAVM	MTRM	MTRM	SAVM	MTRM	SAV1
M038	1069	SAV	M	dry	MTR	0.344696476729896	Y	SAV	SAV	155	SAV	MTR	dry	A	SAVM	MTRM	MTRM	SAVM	MTRM	SAV1
M039	617	SAV	F	dry	MTR	-0.106883604173143	N	SAV	SAV	22	SAV	MTR	dry	N	SAVF	MTRF	MTRF	SAVF	MTRF	SAV1
M040	796	SAV	M	dry	MTR	-0.857942700114084	N	SAV	SAV	40	SAV	MTR	dry	N	SAVM	MTRM	MTRM	SAVM	MTRM	SAV1
M041	1043	SAV	M	dry	MTR	-0.561568893602777	N	SAV	SAV	111	SAV	MTR	dry	N	SAVM	MTRM	MTRM	SAVM	MTRM	SAV1
M042	1264	SAV	M	dry	MTR	-2.46253298812956	N	SAV	SAV	196	SAV	MTR	dry	N	SAVM	MTRM	MTRM	SAVM	MTRM	SAV1
M043	1017	SAV	M	dry	MTR	-0.136201631070433	Y	SAV	SAV	107	SAV	MTR	dry	A	SAVM	MTRM	MTRM	SAVM	MTRM	SAV1
M044	621	SAV	F	dry	MTR	-0.924236697489327	N	SAV	SAV	20	SAV	MTR	dry	N	SAVF	MTRF	MTRF	SAVF	MTRF	SAV1
M045	595	SAV	F	dry	MTR	-0.549979377514581	N	SAV	SAV	19	SAV	MTR	dry	N	SAVF	MTRF	MTRF	SAVF	MTRF	SAV1
M046	808	SAV	M	dry	MTR	-1.04429073164764	Y	SAV	SAV	41	SAV	MTR	dry	A	SAVM	MTRM	MTRM	SAVM	MTRM	SAV1
M047	800	SAV	M	dry	MTR	0.0550269161450823	N	SAV	SAV	46	SAV	MTR	dry	N	SAVM	MTRM	MTRM	SAVM	MTRM	SAV1
M048	570	SAV	M	dry	MTR	-0.213386703592998	N	SAV	SAV	18	SAV	MTR	dry	N	SAVM	MTRM	MTRM	SAVM	MTRM	SAV1
M049	1167	SAV	M	dry	MTR	1.15004323902987	N	SAV	SAV	225	SAV	MTR	dry	N	SAVM	MTRM	MTRM	SAVM	MTRM	SAV1
M050	1114	SAV	M	dry	MTR	0.293113758838533	N	SAV	SAV	164	SAV	MTR	dry	N	SAVM	MTRM	MTRM	SAVM	MTRM	SAV1
M051	731	SAV	M	wet	MTR	-0.639809186808591	Y	SAV	SAV	32	SAV	MTR	AAA	A	SAVM	MTRM	MTRM	SAVM	MTRM	SAV1
M052	555	SAV	F	wet	MTR	0.595792274544928	Y	SAV	SAV	19	SAV	MTR	AAA	A	SAVF	MTRF	MTRF	SAVF	MTRF	SAV1
M053	757	SAV	M	wet	MTR	-1.14149316340142	N	SAV	SAV	33	SAV	MTR	AAA	N	SAVM	MTRM	MTRM	SAVM	MTRM	SAV1
M054	925	SAV	M	wet	MTR	1.16647496174557	N	SAV	SAV	88	SAV	MTR	AAA	N	SAVM	MTRM	MTRM	SAVM	MTRM	SAV1
M055	846	SAV	F	wet	MTR	0.542372563374822	N	SAV	SAV	59	SAV	MTR	AAA	N	SAVF	MTRF	MTRF	SAVF	MTRF	SAV1
M056	602	SAV	F	wet	MTR	0.749616683359256	Y	SAV	SAV	24	SAV	MTR	AAA	A	SAVF	MTRF	MTRF	SAVF	MTRF	SAV1
M057	1030	SAV	F	wet	MTR	-0.457055794149116	N	SAV	SAV	107	SAV	MTR	AAA	N	SAVF	MTRF	MTRF	SAVF	MTRF	SAV1
M058	625	SAV	M	wet	MTR	-0.337103393370614	N	SAV	SAV	22	SAV	MTR	AAA	N	SAVM	MTRM	MTRM	SAVM	MTRM	SAV1
M059	860	SAV	F	wet	MTR	-0.359078985986702	Y	SAV	SAV	57	SAV	MTR	AAA	A	SAVF	MTRF	MTRF	SAVF	MTRF	SAV1
M060	865	SAV	M	wet	MTR	0.921302174874083	N	SAV	SAV	67	SAV	MTR	AAA	N	SAVM	MTRM	MTRM	SAVM	MTRM	SAV1
M061	812	SAV	M	wet	MTR	-0.622935535122489	N	SAV	SAV	44	SAV	MTR	AAA	N	SAVM	MTRM	MTRM	SAVM	MTRM	SAV1
M062	606	SAV	F	wet	MTR	0.143479350314561	Y	SAV	SAV	22	SAV	MTR	AAA	A	SAVF	MTRF	MTRF	SAVF	MTRF	SAV1
M063	735	SAV	M	wet	MTR	-0.505426047159256	N	SAV	SAV	33	SAV	MTR	AAA	N	SAVM	MTRM	MTRM	SAVM	MTRM	SAV1
M064	688	SAV	M	wet	MTR	0.143400543184503	N	SAV	SAV	30	SAV	MTR	AAA	N	SAVM	MTRM	MTRM	SAVM	MTRM	SAV1
M065	1105	SAV	M	wet	MTR	0.225137254370628	N	SAV	SAV	157	SAV	MTR	AAA	N	SAVM	MTRM	MTRM	SAVM	MTRM	SAV1
M066	686	SAV	M	wet	MTR	1.88383630928917	Y	SAV	SAV	38	SAV	MTR	AAA	A	SAVM	MTRM	MTRM	SAVM	MTRM	SAV1
M067	893	SAV	M	wet	MTR	0.272190280636727	Y	SAV	SAV	70	SAV	MTR	AAA	A	SAVM	MTRM	MTRM	SAVM	MTRM	SAV1
M068	803	SAV	M	wet	MTR	-0.36002189829879	N	SAV	SAV	44	SAV	MTR	AAA	N	SAVM	MTRM	MTRM	SAVM	MTRM	SAV1
M069	375	SAV	M	wet	MTR	0.740661954259708	Y	SAV	SAV	8	SAV	MTR	AAA	A	SAVM	MTRM	MTRM	SAVM	MTRM	SAV1
M070	491	SAV	F	wet	MTR	-0.156625584188114	Y	SAV	SAV	13	SAV	MTR	AAA	A	SAVF	MTRF	MTRF	SAVF	MTRF	SAV1
M071	919	SAV	F	wet	MTR	-0.0340353696943631	N	SAV	SAV	73	SAV	MTR	AAA	N	SAVF	MTRF	MTRF	SAVF	MTRF	SAV1
M072	522	SAV	M	wet	MTR	-0.080864181755221	N	SAV	SAV	15	SAV	MTR	AAA	N	SAVM	MTRM	MTRM	SAVM	MTRM	SAV1
M073	507	SAV	F	wet	MTR	-0.0991236287715105	N	SAV	SAV	14	SAV	MTR	AAA	N	SAVF	MTRF	MTRF	SAVF	MTRF	SAV1
M074	972	SAV	M	wet	MTR	-0.380457569207276	N	SAV	SAV	86	SAV	MTR	AAA	N	SAVM	MTRM	MTRM	SAVM	MTRM	SAV1
M075	902	SAV	M	wet	MTR	0.208877222528543	Y	SAV	SAV	77	SAV	MTR	AAA	A	SAVM	MTRM	MTRM	SAVM	MTRM	SAV1
M076	1141	SAV	M	wet	MTR	-1.14347998097159	Y	SAV	SAV	151	SAV	MTR	AAA	A	SAVM	MTRM	MTRM	SAVM	MTRM	SAV1
M077	1092	SAV	M	wet	MTR	0.227125766157428	Y	SAV	SAV	159	SAV	MTR	AAA	A	SAVM	MTRM	MTRM	SAVM	MTRM	SAV1
M078	687	SAV	F	wet	MTR	0.172051179916267	N	SAV	SAV	30	SAV	MTR	AAA	N	SAVF	MTRF	MTRF	SAVF	MTRF	SAV1
M079	985	SAV	F	wet	MTR	0.918101005722205	N	SAV	SAV	108	SAV	MTR	AAA	N	SAVF	MTRF	MTRF	SAVF	MTRF	SAV1
M080	460	SAV	M	wet	MTR	0.458396172107014	N	SAV	SAV	12	SAV	MTR	AAA	N	SAVM	MTRM	MTRM	SAVM	MTRM	SAV1
M081	688	SAV	M	wet	MTR	0.38497070358954	N	SAV	SAV	31	SAV	MTR	AAA	N	SAVM	MTRM	MTRM	SAVM	MTRM	SAV1
M082	565	SAV	F	wet	MTR	-1.40756222023165	N	SAV	SAV	15	SAV	MTR	AAA	N	SAVF	MTRF	MTRF	SAVF	MTRF	SAV1
M083	909	SAV	M	wet	MTR	1.02595224288865	N	SAV	SAV	81	SAV	MTR	AAA	N	SAVM	MTRM	MTRM	SAVM	MTRM	SAV1
M084	1011	SAV	F	wet	MTR	-0.884776506200201	Y	SAV	SAV	95	SAV	MTR	AAA	A	SAVF	MTRF	MTRF	SAVF	MTRF	SAV1
M085	589	SAV	M	wet	MTR	-0.773237137226854	N	SAV	SAV	18	SAV	MTR	AAA	N	SAVM	MTRM	MTRM	SAVM	MTRM	SAV1
M086	565	SAV	F	wet	MTR	0.333968233994768	N	SAV	SAV	19	SAV	MTR	AAA	N	SAVF	MTRF	MTRF	SAVF	MTRF	SAV1
M087	922	SAV	M	wet	MTR	-0.358025150641294	Y	SAV	SAV	71	SAV	MTR	AAA	A	SAVM	MTRM	MTRM	SAVM	MTRM	SAV1
M088	827	SAV	M	wet	MTR	-0.436149897013292	Y	SAV	SAV	48	SAV	MTR	AAA	A	SAVM	MTRM	MTRM	SAVM	MTRM	SAV1
M089	771	SAV	M	wet	MTR	0.899321751480964	N	SAV	SAV	46	SAV	MTR	AAA	N	SAVM	MTRM	MTRM	SAVM	MTRM	SAV1
M090	375	SAV	F	wet	MTR	-0.288996394928264	N	SAV	SAV	6	SAV	MTR	AAA	N	SAVF	MTRF	MTRF	SAVF	MTRF	SAV1
M091	1216	SAV	M	wet	MTR	-0.793066867939304	N	SAV	SAV	207	SAV	MTR	AAA	N	SAVM	MTRM	MTRM	SAVM	MTRM	SAV1
M092	868	SAV	M	wet	MTR	-1.17711191932131	N	SAV	SAV	51	SAV	MTR	AAA	N	SAVM	MTRM	MTRM	SAVM	MTRM	SAV1
M093	466	SAV	F	wet	MTR	1.56804990483272	Y	SAV	SAV	15	SAV	MTR	AAA	A	SAVF	MTRF	MTRF	SAVF	MTRF	SAV1
M094	494	SAV	M	wet	MTR	-0.204037113552618	N	SAV	SAV	13	SAV	MTR	AAA	N	SAVM	MTRM	MTRM	SAVM	MTRM	SAV1
M095	472	SAV	M	wet	MTR	1.78709943034911	Y	SAV	SAV	16	SAV	MTR	AAA	A	SAVM	MTRM	MTRM	SAVM	MTRM	SAV1
M096	370	SAV	F	wet	MTR	0.0619338345992565	N	SAV	SAV	6	SAV	MTR	AAA	N	SAVF	MTRF	MTRF	SAVF	MTRF	SAV1
M097	866	SAV	F	wet	MTR	1.1086223598884	N	SAV	SAV	69	SAV	MTR	AAA	N	SAVF	MTRF	MTRF	SAVF	MTRF	SAV1
M098	435	SAV	F	wet	MTR	-1.11945411837386	Y	SAV	SAV	9	SAV	MTR	AAA	A	SAVF	MTRF	MTRF	SAVF	MTRF	SAV1
M099	884	SAV	M	wet	MTR	1.57670021693543	N	SAV	SAV	79	SAV	MTR	AAA	N	SAVM	MTRM	MTRM	SAVM	MTRM	SAV1
M100	885	SAV	M	wet	MTR	0.233879869970028	Y	SAV	SAV	68	SAV	MTR	AAA	A	SAVM	MTRM	MTRM	SAVM	MTRM	SAV1
N001	1416	SCR	M	dry	YON	1.3583211395398	N	FOR	FOR	548	SCR	AAA	dry	N	SCRM	YONM	YONM	SCRM	AAAM	SCR2
N002	520	SCR	F	dry	YON	0.458923017769996	N	FOR	FOR	16	SCR	AAA	dry	N	SCRF	YONF	YONF	SCRF	AAAF	SCR2
N003	649	SCR	M	dry	YON	-1.02528834578939	N	FOR	FOR	22	SCR	AAA	dry	N	SCRM	YONM	YONM	SCRM	AAAM	SCR2
N004	932	SCR	M	dry	YON	-0.725007450889778	N	FOR	FOR	70	SCR	AAA	dry	N	SCRM	YONM	YONM	SCRM	AAAM	SCR2
N005	663	SCR	M	dry	YON	-0.784894173412717	N	FOR	FOR	24	SCR	AAA	dry	N	SCRM	YONM	YONM	SCRM	AAAM	SCR2
N006	623	SCR	M	dry	YON	-0.622324331943165	N	FOR	FOR	21	SCR	AAA	dry	N	SCRM	YONM	YONM	SCRM	AAAM	SCR2
N007	668	SCR	M	dry	YON	-0.338265834439961	N	FOR	FOR	26	SCR	AAA	dry	N	SCRM	YONM	YONM	SCRM	AAAM	SCR2
N008	734	SCR	M	dry	YON	-0.703275888840579	N	FOR	FOR	32	SCR	AAA	dry	N	SCRM	YONM	YONM	SCRM	AAAM	SCR2
N009	965	SCR	F	dry	YON	-0.437344173331788	N	FOR	FOR	83	SCR	AAA	dry	N	SCRF	YONF	YONF	SCRF	AAAF	SCR2
N010	875	SCR	M	dry	YON	-0.309324818919495	N	FOR	FOR	59	SCR	AAA	dry	N	SCRM	YONM	YONM	SCRM	AAAM	SCR2
N011	1078	SCR	M	dry	YON	-0.51408045101126	N	FOR	FOR	128	SCR	AAA	dry	N	SCRM	YONM	YONM	SCRM	AAAM	SCR2
N012	408	SCR	F	dry	YON	0.705790448570941	N	FOR	FOR	9	SCR	AAA	dry	N	SCRF	YONF	YONF	SCRF	AAAF	SCR2
N013	857	SCR	F	dry	YON	0.231968074315726	Y	FOR	FOR	62	SCR	AAA	dry	A	SCRF	YONF	YONF	SCRF	AAAF	SCR2
N014	835	SCR	M	dry	YON	0.07485471913502	N	FOR	FOR	53	SCR	AAA	dry	N	SCRM	YONM	YONM	SCRM	AAAM	SCR2
N015	870	SCR	M	dry	YON	-1.09282142242073	N	FOR	FOR	52	SCR	AAA	dry	N	SCRM	YONM	YONM	SCRM	AAAM	SCR2
N016	940	SCR	M	dry	YON	0.205875976333406	N	FOR	FOR	82	SCR	AAA	dry	N	SCRM	YONM	YONM	SCRM	AAAM	SCR2
N017	788	SCR	M	dry	YON	-0.442866544776529	N	FOR	FOR	41	SCR	AAA	dry	N	SCRM	YONM	YONM	SCRM	AAAM	SCR2
N018	605	SCR	M	dry	YON	-0.462458966627642	N	FOR	FOR	20	SCR	AAA	dry	N	SCRM	YONM	YONM	SCRM	AAAM	SCR2
N019	613	SCR	F	dry	YON	-0.334264463965001	N	FOR	FOR	21	SCR	AAA	dry	N	SCRF	YONF	YONF	SCRF	AAAF	SCR2
N020	645	SCR	M	dry	YON	0.404486469051837	Y	FOR	FOR	28	SCR	AAA	dry	A	SCRM	YONM	YONM	SCRM	AAAM	SCR2
N021	910	SCR	M	dry	YON	-0.456605228600398	Y	FOR	FOR	67	SCR	AAA	dry	A	SCRM	YONM	YONM	SCRM	AAAM	SCR2
N022	674	SCR	M	dry	YON	-1.09966185766656	N	FOR	FOR	24	SCR	AAA	dry	N	SCRM	YONM	YONM	SCRM	AAAM	SCR2
N023	666	SCR	F	dry	YON	-0.366539441976784	Y	FOR	FOR	26	SCR	AAA	dry	A	SCRF	YONF	YONF	SCRF	AAAF	SCR2
N024	961	SCR	M	dry	YON	-0.49998229257323	N	FOR	FOR	81	SCR	AAA	dry	N	SCRM	YONM	YONM	SCRM	AAAM	SCR2
N025	1086	SCR	F	dry	YON	1.24423377171745	Y	FOR	FOR	168	SCR	AAA	dry	A	SCRF	YONF	YONF	SCRF	AAAF	SCR2
N026	878	SCR	F	dry	YON	-0.914710852922294	N	FOR	FOR	55	SCR	AAA	dry	N	SCRF	YONF	YONF	SCRF	AAAF	SCR2
N027	1950	SCR	M	wet	YON	0.361189265633913	N	FOR	FOR	1727	SCR	AAA	AAA	N	SCRM	YONM	YONM	SCRM	AAAM	SCR2
N028	603	SCR	M	wet	YON	1.23943892213416	N	FOR	FOR	25	SCR	AAA	AAA	N	SCRM	YONM	YONM	SCRM	AAAM	SCR2
N029	760	SCR	M	wet	YON	-0.794935355322818	N	FOR	FOR	35	SCR	AAA	AAA	N	SCRM	YONM	YONM	SCRM	AAAM	SCR2
487512770C.26	691	SCR	M	wet	YON	-0.718784272878158	N	FOR	FOR	27	SCR	AAA	AAA	N	SCRM	YONM	YONM	SCRM	AAAM	SCR2
N031	722	SCR	F	wet	YON	-0.832916728131164	N	FOR	FOR	30	SCR	AAA	AAA	N	SCRF	YONF	YONF	SCRF	AAAF	SCR2
N032	965	SCR	F	wet	YON	-0.708561173814207	N	FOR	FOR	80	SCR	AAA	AAA	N	SCRF	YONF	YONF	SCRF	AAAF	SCR2
N033	950	SCR	F	wet	YON	-0.550875149460901	N	FOR	FOR	77	SCR	AAA	AAA	N	SCRF	YONF	YONF	SCRF	AAAF	SCR2
N034	1404	SCR	F	wet	YON	1.25425720454584	Y	FOR	FOR	526	SCR	AAA	AAA	A	SCRF	YONF	YONF	SCRF	AAAF	SCR2
N035	705	SCR	F	wet	YON	0.131300982706226	N	FOR	FOR	32	SCR	AAA	AAA	N	SCRF	YONF	YONF	SCRF	AAAF	SCR2
N036	1174	SCR	M	wet	YON	-1.3715945070719	N	FOR	FOR	164	SCR	AAA	AAA	N	SCRM	YONM	YONM	SCRM	AAAM	SCR2
N037	544	SCR	M	wet	YON	0.150794490746169	N	FOR	FOR	17	SCR	AAA	AAA	N	SCRM	YONM	YONM	SCRM	AAAM	SCR2
N038	732	SCR	M	wet	YON	-0.155742010986788	Y	FOR	FOR	36	SCR	AAA	AAA	A	SCRM	YONM	YONM	SCRM	AAAM	SCR2
N039	618	SCR	M	wet	YON	0.74690970848898	Y	FOR	FOR	25	SCR	AAA	AAA	A	SCRM	YONM	YONM	SCRM	AAAM	SCR2
N040	832	SCR	M	wet	YON	-0.106185863629147	Y	FOR	FOR	52	SCR	AAA	AAA	A	SCRM	YONM	YONM	SCRM	AAAM	SCR2
N041	954	SCR	M	wet	YON	-0.294986589503778	N	FOR	FOR	81	SCR	AAA	AAA	N	SCRM	YONM	YONM	SCRM	AAAM	SCR2
N042	539	SCR	M	wet	YON	-0.141391584538223	N	FOR	FOR	16	SCR	AAA	AAA	N	SCRM	YONM	YONM	SCRM	AAAM	SCR2
N043	607	SCR	F	wet	YON	0.181821690289395	N	FOR	FOR	22	SCR	AAA	AAA	N	SCRF	YONF	YONF	SCRF	AAAF	SCR2
N044	567	SCR	M	wet	YON	0.235381368031548	Y	FOR	FOR	19	SCR	AAA	AAA	A	SCRM	YONM	YONM	SCRM	AAAM	SCR2
N045	605	SCR	F	dry	YON	0.880745842918647	N	FOR	FOR	24	SCR	AAA	dry	N	SCRF	YONF	YONF	SCRF	AAAF	SCR2
N046	538	SCR	M	dry	YON	0.716348912278751	Y	FOR	FOR	18	SCR	AAA	dry	A	SCRM	YONM	YONM	SCRM	AAAM	SCR2
N047	545	SCR	F	dry	YON	0.743011199068257	Y	FOR	FOR	19	SCR	AAA	dry	A	SCRF	YONF	YONF	SCRF	AAAF	SCR2
N048	821	SCR	M	dry	YON	0.771165033403279	Y	FOR	FOR	56	SCR	AAA	dry	A	SCRM	YONM	YONM	SCRM	AAAM	SCR2
N049	868	SCR	M	dry	YON	1.09244599516174	Y	FOR	FOR	70	SCR	AAA	dry	A	SCRM	YONM	YONM	SCRM	AAAM	SCR2
N050	1066	SCR	F	dry	YON	-4.61803069927338	N	FOR	FOR	70	SCR	AAA	dry	N	SCRF	YONF	YONF	SCRF	AAAF	SCR2
N051	784	SCR	F	dry	YON	0.616816189332561	Y	FOR	FOR	48	SCR	AAA	dry	A	SCRF	YONF	YONF	SCRF	AAAF	SCR2
N052	611	SCR	M	dry	YON	1.00797539005981	N	FOR	FOR	25	SCR	AAA	dry	N	SCRM	YONM	YONM	SCRM	AAAM	SCR2
N053	685	SCR	F	dry	YON	-0.0204164304756849	N	FOR	FOR	29	SCR	AAA	dry	N	SCRF	YONF	YONF	SCRF	AAAF	SCR2
N054	1206	SCR	M	dry	YON	-0.418647461259922	N	FOR	FOR	210	SCR	AAA	dry	N	SCRM	YONM	YONM	SCRM	AAAM	SCR2
N055	783	SCR	F	dry	YON	0.0535926566926893	N	FOR	FOR	43	SCR	AAA	dry	N	SCRF	YONF	YONF	SCRF	AAAF	SCR2
N056	651	SCR	M	dry	YON	0.42622898975149	N	FOR	FOR	27	SCR	AAA	dry	N	SCRM	YONM	YONM	SCRM	AAAM	SCR2
N057	542	SCR	M	dry	YON	-1.01043189306945	Y	FOR	FOR	15	SCR	AAA	dry	A	SCRM	YONM	YONM	SCRM	AAAM	SCR2
N058	805	SCR	M	dry	YON	0.669250097730181	N	FOR	FOR	51	SCR	AAA	dry	N	SCRM	YONM	YONM	SCRM	AAAM	SCR2
N059	609	SCR	M	dry	YON	-0.578187851135736	N	FOR	FOR	20	SCR	AAA	dry	N	SCRM	YONM	YONM	SCRM	AAAM	SCR2
N060	676	SCR	M	dry	YON	0.412999957573097	Y	FOR	FOR	30	SCR	AAA	dry	A	SCRM	YONM	YONM	SCRM	AAAM	SCR2
N061	537	SCR	M	dry	YON	0.788496204165205	N	FOR	FOR	18	SCR	AAA	dry	N	SCRM	YONM	YONM	SCRM	AAAM	SCR2
N062	771	SCR	M	dry	YON	-0.906551730225894	N	FOR	FOR	36	SCR	AAA	dry	N	SCRM	YONM	YONM	SCRM	AAAM	SCR2
N063	866	SCR	M	dry	YON	-0.697251121818454	N	FOR	FOR	54	SCR	AAA	dry	N	SCRM	YONM	YONM	SCRM	AAAM	SCR2
N064	588	SCR	M	dry	YON	-0.345663205967655	N	FOR	FOR	19	SCR	AAA	dry	N	SCRM	YONM	YONM	SCRM	AAAM	SCR2
N065	566	SCR	F	dry	YON	0.495464095566086	Y	FOR	FOR	21	SCR	AAA	dry	A	SCRF	YONF	YONF	SCRF	AAAF	SCR2
N066	574	SCR	M	dry	YON	-0.332048769991865	N	FOR	FOR	18	SCR	AAA	dry	N	SCRM	YONM	YONM	SCRM	AAAM	SCR2
N067	616	SCR	M	dry	YON	-0.0780638455518071	N	FOR	FOR	22	SCR	AAA	dry	N	SCRM	YONM	YONM	SCRM	AAAM	SCR2
N068	682	SCR	F	dry	YON	0.315263937525776	N	FOR	FOR	30	SCR	AAA	dry	N	SCRF	YONF	YONF	SCRF	AAAF	SCR2
N069	880	SCR	M	wet	YON	0.143004478162477	N	FOR	FOR	64	SCR	AAA	AAA	N	SCRM	YONM	YONM	SCRM	AAAM	SCR2
N070	782	SCR	M	wet	YON	-1.0244708438994	N	FOR	FOR	37	SCR	AAA	AAA	N	SCRM	YONM	YONM	SCRM	AAAM	SCR2
N071	951	SCR	M	wet	YON	-0.580183857070238	N	FOR	FOR	77	SCR	AAA	AAA	N	SCRM	YONM	YONM	SCRM	AAAM	SCR2
N072	1031	SCR	M	wet	YON	0.718256546356005	N	FOR	FOR	126	SCR	AAA	AAA	N	SCRM	YONM	YONM	SCRM	AAAM	SCR2
N073	762	SCR	M	wet	YON	-0.208377143848026	Y	FOR	FOR	40	SCR	AAA	AAA	A	SCRM	YONM	YONM	SCRM	AAAM	SCR2
N074	901	SCR	M	wet	YON	-1.2250335820712	Y	FOR	FOR	60	SCR	AAA	AAA	A	SCRM	YONM	YONM	SCRM	AAAM	SCR2
N075	619	SCR	M	wet	YON	0.321434377039368	Y	FOR	FOR	24	SCR	AAA	AAA	A	SCRM	YONM	YONM	SCRM	AAAM	SCR2
N076	813	SCR	M	wet	YON	0.435500005636527	N	FOR	FOR	51	SCR	AAA	AAA	N	SCRM	YONM	YONM	SCRM	AAAM	SCR2
N077	614	SCR	F	wet	YON	0.0793906467463936	Y	FOR	FOR	23	SCR	AAA	AAA	A	SCRF	YONF	YONF	SCRF	AAAF	SCR2
N078	929	SCR	M	wet	YON	-0.764315074066636	Y	FOR	FOR	69	SCR	AAA	AAA	A	SCRM	YONM	YONM	SCRM	AAAM	SCR2
N079	774	SCR	M	wet	YON	-0.035571304644095	N	FOR	FOR	41	SCR	AAA	AAA	N	SCRM	YONM	YONM	SCRM	AAAM	SCR2
N080	677	SCR	F	wet	YON	0.841217483643585	Y	FOR	FOR	32	SCR	AAA	AAA	A	SCRF	YONF	YONF	SCRF	AAAF	SCR2
N081	762	SCR	M	wet	YON	0.312755284527246	N	FOR	FOR	41	SCR	AAA	AAA	N	SCRM	YONM	YONM	SCRM	AAAM	SCR2
N082	985	SCR	M	wet	YON	0.409814665723406	Y	FOR	FOR	101	SCR	AAA	AAA	A	SCRM	YONM	YONM	SCRM	AAAM	SCR2
N083	1367	SCR	M	wet	YON	0.955559350315593	N	FOR	FOR	443	SCR	AAA	AAA	N	SCRM	YONM	YONM	SCRM	AAAM	SCR2
N084	1072	SCR	F	wet	YON	0.0492312119248275	N	FOR	FOR	135	SCR	AAA	AAA	N	SCRF	YONF	YONF	SCRF	AAAF	SCR2
N085	1052	SCR	F	wet	YON	1.49556036335881	N	FOR	FOR	152	SCR	AAA	AAA	N	SCRF	YONF	YONF	SCRF	AAAF	SCR2
N086	620	SCR	M	wet	YON	-0.362652573103946	Y	FOR	FOR	24	SCR	AAA	AAA	A	SCRM	YONM	YONM	SCRM	AAAM	SCR2
N087	796	SCR	M	wet	YON	-0.604499483444999	Y	FOR	FOR	43	SCR	AAA	AAA	A	SCRM	YONM	YONM	SCRM	AAAM	SCR2
N088	731	SCR	M	wet	YON	-0.213579632969747	Y	FOR	FOR	35	SCR	AAA	AAA	A	SCRM	YONM	YONM	SCRM	AAAM	SCR2
N089	506	SCR	M	wet	YON	0.871786706245772	Y	FOR	FOR	17	SCR	AAA	AAA	A	SCRM	YONM	YONM	SCRM	AAAM	SCR2
N090	583	SCR	M	wet	YON	0.67725389226727	Y	FOR	FOR	22	SCR	AAA	AAA	A	SCRM	YONM	YONM	SCRM	AAAM	SCR2
N091	711	SCR	M	wet	YON	0.405585577162062	N	FOR	FOR	34	SCR	AAA	AAA	N	SCRM	YONM	YONM	SCRM	AAAM	SCR2
N092	765	SCR	M	wet	YON	1.67302769456508	Y	FOR	FOR	52	SCR	AAA	AAA	A	SCRM	YONM	YONM	SCRM	AAAM	SCR2
N093	691	SCR	M	wet	YON	-0.192329662716587	N	FOR	FOR	29	SCR	AAA	AAA	N	SCRM	YONM	YONM	SCRM	AAAM	SCR2
N094	1085	SCR	F	wet	YON	0.81473136862928	Y	FOR	FOR	162	SCR	AAA	AAA	A	SCRF	YONF	YONF	SCRF	AAAF	SCR2
N095	708	SCR	M	wet	YON	-0.308550191548334	Y	FOR	FOR	31	SCR	AAA	AAA	A	SCRM	YONM	YONM	SCRM	AAAM	SCR2
N096	606	SCR	F	wet	YON	1.2112416187881	Y	FOR	FOR	26	SCR	AAA	AAA	A	SCRF	YONF	YONF	SCRF	AAAF	SCR2
N097	931	SCR	M	wet	YON	-0.591147116476242	Y	FOR	FOR	74	SCR	AAA	AAA	A	SCRM	YONM	YONM	SCRM	AAAM	SCR2
N098	696	SCR	F	wet	YON	-0.0859161183681872	N	FOR	FOR	30	SCR	AAA	AAA	N	SCRF	YONF	YONF	SCRF	AAAF	SCR2
N099	785	SCR	M	wet	YON	-0.876641140016021	Y	FOR	FOR	39	SCR	AAA	AAA	A	SCRM	YONM	YONM	SCRM	AAAM	SCR2
N100	840	SCR	F	wet	YON	0.792911178147959	Y	FOR	FOR	60	SCR	AAA	AAA	A	SCRF	YONF	YONF	SCRF	AAAF	SCR2
P001	919	SCR	F	dry	TAL	0.066200595814582	N	FOR	FOR	74	SCR	TAL	dry	N	SCRF	TALF	TALF	SCRF	TALF	SCR3
P002	1064	SCR	F	dry	TAL	-0.0514067651534044	Y	FOR	FOR	130	SCR	TAL	dry	A	SCRF	TALF	TALF	SCRF	TALF	SCR3
P003	709	SCR	F	dry	TAL	1.08600676733784	N	FOR	FOR	37	SCR	TAL	dry	N	SCRF	TALF	TALF	SCRF	TALF	SCR3
P004	782	SCR	F	dry	TAL	0.579548098205757	N	FOR	FOR	46	SCR	TAL	dry	N	SCRF	TALF	TALF	SCRF	TALF	SCR3
P005	609	SCR	F	dry	TAL	1.21165247991823	Y	FOR	FOR	26	SCR	TAL	dry	A	SCRF	TALF	TALF	SCRF	TALF	SCR3
P006	865	SCR	M	dry	TAL	0.373639846873298	Y	FOR	FOR	63	SCR	TAL	dry	A	SCRM	TALM	TALM	SCRM	TALM	SCR3
P007	663	SCR	M	dry	TAL	0.0828405188453612	N	FOR	FOR	27	SCR	TAL	dry	N	SCRM	TALM	TALM	SCRM	TALM	SCR3
P008	854	SCR	M	dry	TAL	-0.76591652339397	N	FOR	FOR	51	SCR	TAL	dry	N	SCRM	TALM	TALM	SCRM	TALM	SCR3
P009	770	SCR	F	dry	TAL	0.25815186844171	N	FOR	FOR	42	SCR	TAL	dry	N	SCRF	TALF	TALF	SCRF	TALF	SCR3
P010	666	SCR	M	dry	TAL	0.523457563237553	N	FOR	FOR	29	SCR	TAL	dry	N	SCRM	TALM	TALM	SCRM	TALM	SCR3
P011	860	SCR	M	dry	TAL	1.13385351962906	Y	FOR	FOR	68	SCR	TAL	dry	A	SCRM	TALM	TALM	SCRM	TALM	SCR3
P012	693	SCR	F	dry	TAL	0.702274088987257	N	FOR	FOR	33	SCR	TAL	dry	N	SCRF	TALF	TALF	SCRF	TALF	SCR3
P013	894	SCR	M	dry	TAL	-0.384586113905145	N	FOR	FOR	63	SCR	TAL	dry	N	SCRM	TALM	TALM	SCRM	TALM	SCR3
P014	601	SCR	M	dry	TAL	0.355668892004093	N	FOR	FOR	22	SCR	TAL	dry	N	SCRM	TALM	TALM	SCRM	TALM	SCR3
P015	870	SCR	F	dry	TAL	2.29862181102983	Y	FOR	FOR	83	SCR	TAL	dry	A	SCRF	TALF	TALF	SCRF	TALF	SCR3
P016	642	SCR	M	dry	TAL	-1.16755462586259	N	FOR	FOR	21	SCR	TAL	dry	N	SCRM	TALM	TALM	SCRM	TALM	SCR3
P017	856	SCR	M	dry	TAL	-0.403538086647594	N	FOR	FOR	54	SCR	TAL	dry	N	SCRM	TALM	TALM	SCRM	TALM	SCR3
P018	850	SCR	M	dry	TAL	-0.505442640352507	N	FOR	FOR	52	SCR	TAL	dry	N	SCRM	TALM	TALM	SCRM	TALM	SCR3
P019	1013	SCR	F	dry	TAL	-0.764145045339007	N	FOR	FOR	96	SCR	TAL	dry	N	SCRF	TALF	TALF	SCRF	TALF	SCR3
P020	636	SCR	M	dry	TAL	-0.0118370772892699	N	FOR	FOR	24	SCR	TAL	dry	N	SCRM	TALM	TALM	SCRM	TALM	SCR3
P021	702	SCR	M	dry	TAL	0.217420181993411	N	FOR	FOR	32	SCR	TAL	dry	N	SCRM	TALM	TALM	SCRM	TALM	SCR3
P022	707	SCR	M	dry	TAL	-0.328296036182186	Y	FOR	FOR	31	SCR	TAL	dry	A	SCRM	TALM	TALM	SCRM	TALM	SCR3
P023	1056	SCR	F	wet	TAL	-0.299619193941119	N	FOR	FOR	121	SCR	TAL	AAA	N	SCRF	TALF	TALF	SCRF	TALF	SCR3
P024	745	SCR	M	wet	TAL	0.474177726201591	Y	FOR	FOR	40	SCR	TAL	AAA	A	SCRM	TALM	TALM	SCRM	TALM	SCR3
P025	958	SCR	M	wet	TAL	0.0973506143270943	Y	FOR	FOR	100	SCR	TAL	AAA	A	SCRM	TALM	TALM	SCRM	TALM	SCR3
P026	813	SCR	F	wet	TAL	-0.652168326872201	N	FOR	FOR	44	SCR	TAL	AAA	N	SCRF	TALF	TALF	SCRF	TALF	SCR3
P027	585	SCR	F	wet	TAL	-0.0287370364959573	Y	FOR	FOR	20	SCR	TAL	AAA	A	SCRF	TALF	TALF	SCRF	TALF	SCR3
P028	554	SCR	M	wet	TAL	-0.15447125482748	N	FOR	FOR	17	SCR	TAL	AAA	N	SCRM	TALM	TALM	SCRM	TALM	SCR3
P029	417	SCR	M	wet	TAL	1.71963677561164	N	FOR	FOR	11	SCR	TAL	AAA	N	SCRM	TALM	TALM	SCRM	TALM	SCR3
P030	744	SCR	F	wet	TAL	0.0775592840517224	N	FOR	FOR	37	SCR	TAL	AAA	N	SCRF	TALF	TALF	SCRF	TALF	SCR3
P031	488	SCR	F	wet	TAL	-1.42883773002001	Y	FOR	FOR	11	SCR	TAL	AAA	A	SCRF	TALF	TALF	SCRF	TALF	SCR3
P032	554	SCR	F	wet	TAL	0.266627915922917	N	FOR	FOR	18	SCR	TAL	AAA	N	SCRF	TALF	TALF	SCRF	TALF	SCR3
P033	557	SCR	M	wet	TAL	-0.245200873299216	N	FOR	FOR	17	SCR	TAL	AAA	N	SCRM	TALM	TALM	SCRM	TALM	SCR3
P034	517	SCR	M	wet	TAL	0.322056364216781	Y	FOR	FOR	16	SCR	TAL	AAA	A	SCRM	TALM	TALM	SCRM	TALM	SCR3
P035	529	SCR	M	wet	TAL	-0.812062020151617	N	FOR	FOR	14	SCR	TAL	AAA	N	SCRM	TALM	TALM	SCRM	TALM	SCR3
P036	479	SCR	F	wet	TAL	-0.90240390369601	N	FOR	FOR	11	SCR	TAL	AAA	N	SCRF	TALF	TALF	SCRF	TALF	SCR3
P037	721	SCR	M	wet	TAL	-0.328659712129571	N	FOR	FOR	32	SCR	TAL	AAA	N	SCRM	TALM	TALM	SCRM	TALM	SCR3
P038	825	SCR	M	wet	TAL	-0.0614764983337597	N	FOR	FOR	50	SCR	TAL	AAA	N	SCRM	TALM	TALM	SCRM	TALM	SCR3
P039	819	SCR	F	wet	TAL	2.03568722076436	Y	FOR	FOR	66	SCR	TAL	AAA	A	SCRF	TALF	TALF	SCRF	TALF	SCR3
P040	442	SCR	M	wet	TAL	-0.291679751251387	Y	FOR	FOR	10	SCR	TAL	AAA	A	SCRM	TALM	TALM	SCRM	TALM	SCR3
P041	531	SCR	M	wet	TAL	-0.366872624514725	N	FOR	FOR	15	SCR	TAL	AAA	N	SCRM	TALM	TALM	SCRM	TALM	SCR3
P042	532	SCR	F	wet	TAL	0.0771424475843448	N	FOR	FOR	16	SCR	TAL	AAA	N	SCRF	TALF	TALF	SCRF	TALF	SCR3
P043	622	SCR	M	wet	TAL	0.0445480861360897	Y	FOR	FOR	24	SCR	TAL	AAA	A	SCRM	TALM	TALM	SCRM	TALM	SCR3
P044	982	SCR	M	wet	TAL	-1.20531483020408	N	FOR	FOR	80	SCR	TAL	AAA	N	SCRM	TALM	TALM	SCRM	TALM	SCR3
P045	461	SCR	M	wet	TAL	-0.221998052844333	N	FOR	FOR	11	SCR	TAL	AAA	N	SCRM	TALM	TALM	SCRM	TALM	SCR3
P046	1006	SCR	M	wet	TAL	-1.11873684045713	N	FOR	FOR	89	SCR	TAL	AAA	N	SCRM	TALM	TALM	SCRM	TALM	SCR3
P047	869	SCR	F	wet	TAL	0.692991526541145	N	FOR	FOR	66	SCR	TAL	AAA	N	SCRF	TALF	TALF	SCRF	TALF	SCR3
P048	1085	SCR	M	wet	TAL	-0.337321955650148	Y	FOR	FOR	136	SCR	TAL	AAA	A	SCRM	TALM	TALM	SCRM	TALM	SCR3
P049	725	SCR	F	wet	TAL	0.822223785450071	N	FOR	FOR	38	SCR	TAL	AAA	N	SCRF	TALF	TALF	SCRF	TALF	SCR3
P050	589	SCR	M	wet	TAL	0.00297799529203211	N	FOR	FOR	20	SCR	TAL	AAA	N	SCRM	TALM	TALM	SCRM	TALM	SCR3
P051	543	SCR	M	dry	TAL	-0.265054227406614	N	FOR	FOR	16	SCR	TAL	dry	N	SCRM	TALM	TALM	SCRM	TALM	SCR3
P052	905	SCR	M	dry	TAL	-0.477718243699087	N	FOR	FOR	65	SCR	TAL	dry	N	SCRM	TALM	TALM	SCRM	TALM	SCR3
P053	1050	SCR	F	dry	TAL	0.535937967816202	Y	FOR	FOR	133	SCR	TAL	dry	A	SCRF	TALF	TALF	SCRF	TALF	SCR3
P054	810	SCR	F	dry	TAL	0.930630046400375	Y	FOR	FOR	54	SCR	TAL	dry	A	SCRF	TALF	TALF	SCRF	TALF	SCR3
P055	696	SCR	M	dry	TAL	-0.361124782841585	Y	FOR	FOR	29	SCR	TAL	dry	A	SCRM	TALM	TALM	SCRM	TALM	SCR3
P056	884	SCR	F	dry	TAL	-0.462337905799415	Y	FOR	FOR	60	SCR	TAL	dry	A	SCRF	TALF	TALF	SCRF	TALF	SCR3
P057	723	SCR	M	dry	TAL	-0.861708480629957	N	FOR	FOR	30	SCR	TAL	dry	N	SCRM	TALM	TALM	SCRM	TALM	SCR3
P058	633	SCR	M	dry	TAL	-0.566825101127428	N	FOR	FOR	22	SCR	TAL	dry	N	SCRM	TALM	TALM	SCRM	TALM	SCR3
P059	950	SCR	F	dry	TAL	-0.465264026815434	Y	FOR	FOR	78	SCR	TAL	dry	A	SCRF	TALF	TALF	SCRF	TALF	SCR3
P060	478	SCR	F	dry	TAL	-0.865885192113225	N	FOR	FOR	11	SCR	TAL	dry	N	SCRF	TALF	TALF	SCRF	TALF	SCR3
P061	592	SCR	M	dry	TAL	0.274804729692939	N	FOR	FOR	21	SCR	TAL	dry	N	SCRM	TALM	TALM	SCRM	TALM	SCR3
P062	576	SCR	F	dry	TAL	0.348080810264891	Y	FOR	FOR	20	SCR	TAL	dry	A	SCRF	TALF	TALF	SCRF	TALF	SCR3
P063	1059	SCR	F	dry	TAL	1.32379505350343	Y	FOR	FOR	153	SCR	TAL	dry	A	SCRF	TALF	TALF	SCRF	TALF	SCR3
P064	491	SCR	F	dry	TAL	-0.0997354959546076	N	FOR	FOR	13	SCR	TAL	dry	N	SCRF	TALF	TALF	SCRF	TALF	SCR3
P065	906	SCR	F	dry	TAL	0.712269555893913	Y	FOR	FOR	78	SCR	TAL	dry	A	SCRF	TALF	TALF	SCRF	TALF	SCR3
P066	530	SCR	M	dry	TAL	-0.843641975501034	N	FOR	FOR	14	SCR	TAL	dry	N	SCRM	TALM	TALM	SCRM	TALM	SCR3
P067	792	SCR	F	dry	TAL	-0.0391538120779996	N	FOR	FOR	44	SCR	TAL	dry	N	SCRF	TALF	TALF	SCRF	TALF	SCR3
P068	608	SCR	M	dry	TAL	0.152896373421558	N	FOR	FOR	22	SCR	TAL	dry	N	SCRM	TALM	TALM	SCRM	TALM	SCR3
P069	1209	SCR	M	dry	TAL	0.266357136022148	N	FOR	FOR	233	SCR	TAL	dry	N	SCRM	TALM	TALM	SCRM	TALM	SCR3
P070	600	SCR	M	dry	TAL	0.384696154284751	N	FOR	FOR	22	SCR	TAL	dry	N	SCRM	TALM	TALM	SCRM	TALM	SCR3
P071	575	SCR	F	dry	TAL	-0.361641295406114	N	FOR	FOR	18	SCR	TAL	dry	N	SCRF	TALF	TALF	SCRF	TALF	SCR3
P072	595	SCR	M	dry	TAL	-0.948305022194715	N	FOR	FOR	18	SCR	TAL	dry	N	SCRM	TALM	TALM	SCRM	TALM	SCR3
P073	916	SCR	M	dry	TAL	0.124421788640645	Y	FOR	FOR	75	SCR	TAL	dry	A	SCRM	TALM	TALM	SCRM	TALM	SCR3
P074	1099	SCR	M	dry	TAL	-0.0403638720412241	N	FOR	FOR	148	SCR	TAL	dry	N	SCRM	TALM	TALM	SCRM	TALM	SCR3
P075	620	SCR	F	dry	TAL	-0.19328350895392	N	FOR	FOR	22	SCR	TAL	dry	N	SCRF	TALF	TALF	SCRF	TALF	SCR3
P076	466	SCR	F	dry	TAL	0.224845095286431	N	FOR	FOR	12	SCR	TAL	dry	N	SCRF	TALF	TALF	SCRF	TALF	SCR3
P077	460	SCR	F	dry	TAL	-0.182636638894032	N	FOR	FOR	11	SCR	TAL	dry	N	SCRF	TALF	TALF	SCRF	TALF	SCR3
P078	819	SCR	M	dry	TAL	-0.662082816642973	N	FOR	FOR	45	SCR	TAL	dry	N	SCRM	TALM	TALM	SCRM	TALM	SCR3
P079	1004	SCR	M	wet	TAL	-0.978308953616204	N	FOR	FOR	90	SCR	TAL	AAA	N	SCRM	TALM	TALM	SCRM	TALM	SCR3
P080	694	SCR	M	wet	TAL	-0.669600039770652	Y	FOR	FOR	28	SCR	TAL	AAA	A	SCRM	TALM	TALM	SCRM	TALM	SCR3
P081	600	SCR	F	wet	TAL	-0.695365332099244	N	FOR	FOR	19	SCR	TAL	AAA	N	SCRF	TALF	TALF	SCRF	TALF	SCR3
P082	604	SCR	M	wet	TAL	-1.63080651426567	N	FOR	FOR	17	SCR	TAL	AAA	N	SCRM	TALM	TALM	SCRM	TALM	SCR3
P083	431	SCR	M	wet	TAL	-0.42967855673789	N	FOR	FOR	9	SCR	TAL	AAA	N	SCRM	TALM	TALM	SCRM	TALM	SCR3
P084	590	SCR	M	wet	TAL	-0.026249443694403	N	FOR	FOR	20	SCR	TAL	AAA	N	SCRM	TALM	TALM	SCRM	TALM	SCR3
P085	644	SCR	M	wet	TAL	0.34860607084939	N	FOR	FOR	26	SCR	TAL	AAA	N	SCRM	TALM	TALM	SCRM	TALM	SCR3
P086	945	SCR	F	wet	TAL	0.74503349278302	N	FOR	FOR	90	SCR	TAL	AAA	N	SCRF	TALF	TALF	SCRF	TALF	SCR3
P087	949	SCR	F	wet	TAL	0.0312381544034796	N	FOR	FOR	83	SCR	TAL	AAA	N	SCRF	TALF	TALF	SCRF	TALF	SCR3
P088	1116	SCR	M	wet	TAL	-1.41826140672118	Y	FOR	FOR	135	SCR	TAL	AAA	A	SCRM	TALM	TALM	SCRM	TALM	SCR3
P089	951	SCR	M	wet	TAL	-0.170787992700413	Y	FOR	FOR	82	SCR	TAL	AAA	A	SCRM	TALM	TALM	SCRM	TALM	SCR3
P090	884	SCR	F	wet	TAL	1.09501040335777	N	FOR	FOR	74	SCR	TAL	AAA	N	SCRF	TALF	TALF	SCRF	TALF	SCR3
P091	605	SCR	M	wet	TAL	0.2397130319176	N	FOR	FOR	22	SCR	TAL	AAA	N	SCRM	TALM	TALM	SCRM	TALM	SCR3
P092	1005	SCR	F	wet	TAL	0.734162650750206	N	FOR	FOR	114	SCR	TAL	AAA	N	SCRF	TALF	TALF	SCRF	TALF	SCR3
P093	554	SCR	M	wet	TAL	-0.647296456271759	Y	FOR	FOR	16	SCR	TAL	AAA	A	SCRM	TALM	TALM	SCRM	TALM	SCR3
P094	707	SCR	F	wet	TAL	1.14345693881249	N	FOR	FOR	37	SCR	TAL	AAA	N	SCRF	TALF	TALF	SCRF	TALF	SCR3
P095	672	SCR	M	wet	TAL	-0.452729876198156	N	FOR	FOR	26	SCR	TAL	AAA	N	SCRM	TALM	TALM	SCRM	TALM	SCR3
P096	624	SCR	M	wet	TAL	0.0191302924822083	N	FOR	FOR	23	SCR	TAL	AAA	N	SCRM	TALM	TALM	SCRM	TALM	SCR3
P097	653	SCR	F	wet	TAL	0.0909447911154594	N	FOR	FOR	26	SCR	TAL	AAA	N	SCRF	TALF	TALF	SCRF	TALF	SCR3
P098	1000	SCR	F	wet	TAL	0.412658215492894	N	FOR	FOR	107	SCR	TAL	AAA	N	SCRF	TALF	TALF	SCRF	TALF	SCR3
P099	595	SCR	F	wet	TAL	-0.172089889675829	N	FOR	FOR	20	SCR	TAL	AAA	N	SCRF	TALF	TALF	SCRF	TALF	SCR3
P100	701	SCR	M	wet	TAL	-0.278630805352368	Y	FOR	FOR	30	SCR	TAL	AAA	A	SCRM	TALM	TALM	SCRM	TALM	SCR3
R001	615	RAV	F	wet	OTG	-1.5276208052139	N	FOR	RAV	18	RAV	OTG	AAA	N	RAVF	OTGF	OTGF	RAVF	OTGF	RAV3
R002	726	RAV	M	wet	OTG	-0.948113162176841	N	FOR	RAV	30	RAV	OTG	AAA	N	RAVM	OTGM	OTGM	RAVM	OTGM	RAV3
R003	553	RAV	F	wet	OTG	-1.04625112200285	N	FOR	RAV	15	RAV	OTG	AAA	N	RAVF	OTGF	OTGF	RAVF	OTGF	RAV3
R004	686	RAV	F	wet	OTG	-0.0490615228858378	N	FOR	RAV	29	RAV	OTG	AAA	N	RAVF	OTGF	OTGF	RAVF	OTGF	RAV3
R005	473	RAV	M	wet	OTG	-0.748440876645321	Y	FOR	RAV	11	RAV	OTG	AAA	A	RAVM	OTGM	OTGM	RAVM	OTGM	RAV3
R006	574	RAV	F	wet	OTG	-1.19978346224994	N	FOR	RAV	16	RAV	OTG	AAA	N	RAVF	OTGF	OTGF	RAVF	OTGF	RAV3
R007	612	RAV	M	wet	OTG	0.830262355464501	Y	FOR	RAV	26	RAV	OTG	AAA	A	RAVM	OTGM	OTGM	RAVM	OTGM	RAV3
R009	552	RAV	M	wet	OTG	-0.224947939806675	Y	FOR	RAV	17	RAV	OTG	AAA	A	RAVM	OTGM	OTGM	RAVM	OTGM	RAV3
R010	1167	RAV	F	wet	OTG	0.245379999188985	N	FOR	RAV	199	RAV	OTG	AAA	N	RAVF	OTGF	OTGF	RAVF	OTGF	RAV3
R011	467	RAV	M	wet	OTG	-1.15669123137033	N	FOR	RAV	10	RAV	OTG	AAA	N	RAVM	OTGM	OTGM	RAVM	OTGM	RAV3
R012	573	RAV	M	wet	OTG	-0.467990322853669	Y	FOR	RAV	18	RAV	OTG	AAA	A	RAVM	OTGM	OTGM	RAVM	OTGM	RAV3
R013	672	RAV	M	wet	OTG	-1.48522232036906	Y	FOR	RAV	23	RAV	OTG	AAA	A	RAVM	OTGM	OTGM	RAVM	OTGM	RAV3
R014	753	RAV	M	wet	OTG	-1.02565518271645	N	FOR	RAV	33	RAV	OTG	AAA	N	RAVM	OTGM	OTGM	RAVM	OTGM	RAV3
R015	552	RAV	M	wet	OTG	-0.633083479168332	Y	FOR	RAV	16	RAV	OTG	AAA	A	RAVM	OTGM	OTGM	RAVM	OTGM	RAV3
R016	514	RAV	M	wet	OTG	0.178217509849619	N	FOR	RAV	15	RAV	OTG	AAA	N	RAVM	OTGM	OTGM	RAVM	OTGM	RAV3
R017	508	RAV	F	wet	OTG	0.375909713453906	N	FOR	RAV	15	RAV	OTG	AAA	N	RAVF	OTGF	OTGF	RAVF	OTGF	RAV3
R018	505	RAV	M	wet	OTG	-0.578315019085931	N	FOR	RAV	13	RAV	OTG	AAA	N	RAVM	OTGM	OTGM	RAVM	OTGM	RAV3
R019	488	RAV	F	wet	OTG	-1.22512254390828	N	FOR	RAV	11	RAV	OTG	AAA	N	RAVF	OTGF	OTGF	RAVF	OTGF	RAV3
R020	611	RAV	F	wet	OTG	-0.172024616597825	Y	FOR	RAV	22	RAV	OTG	AAA	A	RAVF	OTGF	OTGF	RAVF	OTGF	RAV3
R021	885	RAV	M	wet	OTG	-1.53370295225949	N	FOR	RAV	52	RAV	OTG	AAA	N	RAVM	OTGM	OTGM	RAVM	OTGM	RAV3
R022	577	RAV	M	wet	OTG	-0.885306548752788	Y	FOR	RAV	17	RAV	OTG	AAA	A	RAVM	OTGM	OTGM	RAVM	OTGM	RAV3
R023	428	RAV	F	wet	OTG	0.844927904695108	Y	FOR	RAV	11	RAV	OTG	AAA	A	RAVF	OTGF	OTGF	RAVF	OTGF	RAV3
R024	744	RAV	F	dry	OTG	-0.395256453882502	Y	FOR	RAV	35	RAV	OTG	dry	A	RAVF	OTGF	OTGF	RAVF	OTGF	RAV3
R025	523	RAV	M	dry	OTG	-1.16717148350728	N	FOR	RAV	13	RAV	OTG	dry	N	RAVM	OTGM	OTGM	RAVM	OTGM	RAV3
R026	758	RAV	M	dry	OTG	-2.12239833014586	N	FOR	RAV	29	RAV	OTG	dry	N	RAVM	OTGM	OTGM	RAVM	OTGM	RAV3
R027	648	RAV	F	dry	OTG	-0.996659941365422	N	FOR	RAV	22	RAV	OTG	dry	N	RAVF	OTGF	OTGF	RAVF	OTGF	RAV3
R028	546	RAV	M	dry	OTG	-0.357266084481803	N	FOR	RAV	16	RAV	OTG	dry	N	RAVM	OTGM	OTGM	RAVM	OTGM	RAV3
R029	354	RAV	M	dry	OTG	-0.047686153111366	N	FOR	RAV	5	RAV	OTG	dry	N	RAVM	OTGM	OTGM	RAVM	OTGM	RAV3
R030	776	RAV	M	dry	OTG	-1.69286122639884	N	FOR	RAV	33	RAV	OTG	dry	N	RAVM	OTGM	OTGM	RAVM	OTGM	RAV3
R031	475	RAV	F	dry	OTG	-0.755484575617785	N	FOR	RAV	11	RAV	OTG	dry	N	RAVF	OTGF	OTGF	RAVF	OTGF	RAV3
R032	1344	RAV	M	dry	OTG	-0.072558464891485	N	FOR	RAV	357	RAV	OTG	dry	N	RAVM	OTGM	OTGM	RAVM	OTGM	RAV3
R033	790	RAV	M	dry	OTG	-1.2574055089249	N	FOR	RAV	37	RAV	OTG	dry	N	RAVM	OTGM	OTGM	RAVM	OTGM	RAV3
R034	533	RAV	F	dry	OTG	0.663722506928655	Y	FOR	RAV	18	RAV	OTG	dry	A	RAVF	OTGF	OTGF	RAVF	OTGF	RAV3
R035	526	RAV	F	dry	OTG	-1.26290439086981	N	FOR	RAV	13	RAV	OTG	dry	N	RAVF	OTGF	OTGF	RAVF	OTGF	RAV3
R036	818	RAV	F	dry	OTG	-0.798389935127473	N	FOR	RAV	44	RAV	OTG	dry	N	RAVF	OTGF	OTGF	RAVF	OTGF	RAV3
R037	1509	RAV	M	dry	OTG	-4.59401245593182	N	FOR	RAV	324	RAV	OTG	dry	N	RAVM	OTGM	OTGM	RAVM	OTGM	RAV3
R038	845	RAV	M	dry	OTG	-1.10352158868343	N	FOR	RAV	47	RAV	OTG	dry	N	RAVM	OTGM	OTGM	RAVM	OTGM	RAV3
R039	877	RAV	F	dry	OTG	-4.21519653571001	N	FOR	RAV	35	RAV	OTG	dry	N	RAVF	OTGF	OTGF	RAVF	OTGF	RAV3
R040	405	RAV	M	dry	OTG	-0.984354162971672	N	FOR	RAV	7	RAV	OTG	dry	N	RAVM	OTGM	OTGM	RAVM	OTGM	RAV3
R041	448	RAV	M	dry	OTG	-1.1738617230281	N	FOR	RAV	9	RAV	OTG	dry	N	RAVM	OTGM	OTGM	RAVM	OTGM	RAV3
R042	671	RAV	M	dry	OTG	-0.424112317394121	N	FOR	RAV	26	RAV	OTG	dry	N	RAVM	OTGM	OTGM	RAVM	OTGM	RAV3
R043	899	RAV	F	dry	OTG	-0.531580607591428	N	FOR	RAV	63	RAV	OTG	dry	N	RAVF	OTGF	OTGF	RAVF	OTGF	RAV3
R044	785	RAV	F	dry	OTG	-0.915314351221961	N	FOR	RAV	38	RAV	OTG	dry	N	RAVF	OTGF	OTGF	RAVF	OTGF	RAV3
R045	515	RAV	M	dry	OTG	-1.49838901768048	N	FOR	RAV	12	RAV	OTG	dry	N	RAVM	OTGM	OTGM	RAVM	OTGM	RAV3
R046	503	RAV	M	dry	OTG	-0.511162443595395	N	FOR	RAV	13	RAV	OTG	dry	N	RAVM	OTGM	OTGM	RAVM	OTGM	RAV3
R047	582	RAV	M	dry	OTG	-0.169708950930512	N	FOR	RAV	19	RAV	OTG	dry	N	RAVM	OTGM	OTGM	RAVM	OTGM	RAV3
R048	509	RAV	M	dry	OTG	-0.165540443067762	N	FOR	RAV	14	RAV	OTG	dry	N	RAVM	OTGM	OTGM	RAVM	OTGM	RAV3
R049	705	RAV	M	dry	OTG	-0.593929656939298	N	FOR	RAV	29	RAV	OTG	dry	N	RAVM	OTGM	OTGM	RAVM	OTGM	RAV3
R050	850	RAV	F	dry	OTG	1.25098616034097	N	FOR	RAV	66	RAV	OTG	dry	N	RAVF	OTGF	OTGF	RAVF	OTGF	RAV3
R051	652	RAV	M	dry	OTG	-1.1111606432164	N	FOR	RAV	22	RAV	OTG	dry	N	RAVM	OTGM	OTGM	RAVM	OTGM	RAV3
R052	409	RAV	M	dry	OTG	-1.19873421404024	N	FOR	RAV	7	RAV	OTG	dry	N	RAVM	OTGM	OTGM	RAVM	OTGM	RAV3
R053	762	RAV	F	dry	OTG	-0.6453759997341	N	FOR	RAV	36	RAV	OTG	dry	N	RAVF	OTGF	OTGF	RAVF	OTGF	RAV3
R054	657	RAV	F	dry	OTG	-1.25424879930372	N	FOR	RAV	22	RAV	OTG	dry	N	RAVF	OTGF	OTGF	RAVF	OTGF	RAV3
R055	667	RAV	F	dry	OTG	-0.309651976533109	N	FOR	RAV	26	RAV	OTG	dry	N	RAVF	OTGF	OTGF	RAVF	OTGF	RAV3
R056	687	RAV	F	dry	OTG	-0.910595752999713	Y	FOR	RAV	26	RAV	OTG	dry	A	RAVF	OTGF	OTGF	RAVF	OTGF	RAV3
R057	467	RAV	M	dry	OTG	-1.93290636388922	N	FOR	RAV	9	RAV	OTG	dry	N	RAVM	OTGM	OTGM	RAVM	OTGM	RAV3
R058	466	RAV	F	dry	OTG	-0.416187715714616	N	FOR	RAV	11	RAV	OTG	dry	N	RAVF	OTGF	OTGF	RAVF	OTGF	RAV3
R059	522	RAV	M	dry	OTG	-0.748735746727352	Y	FOR	RAV	15	RAV	OTG	dry	A	RAVM	OTGM	OTGM	RAVM	OTGM	RAV3
R060	533	RAV	F	dry	OTG	0.227664488770352	Y	FOR	RAV	17	RAV	OTG	dry	A	RAVF	OTGF	OTGF	RAVF	OTGF	RAV3
R061	752	RAV	F	dry	OTG	-1.36285773840905	Y	FOR	RAV	37	RAV	OTG	dry	A	RAVF	OTGF	OTGF	RAVF	OTGF	RAV3
R062	757	RAV	F	dry	OTG	-0.921559523150771	N	FOR	RAV	34	RAV	OTG	dry	N	RAVF	OTGF	OTGF	RAVF	OTGF	RAV3
R063	586	RAV	F	dry	OTG	-0.685427851692489	N	FOR	RAV	18	RAV	OTG	dry	N	RAVF	OTGF	OTGF	RAVF	OTGF	RAV3
R064	391	RAV	F	dry	OTG	-0.182982204679847	N	FOR	RAV	7	RAV	OTG	dry	N	RAVF	OTGF	OTGF	RAVF	OTGF	RAV3
R065	811	RAV	F	dry	OTG	-0.610469436981251	Y	FOR	RAV	44	RAV	OTG	dry	A	RAVF	OTGF	OTGF	RAVF	OTGF	RAV3
R066	572	RAV	M	dry	OTG	-1.14051198803286	N	FOR	RAV	16	RAV	OTG	dry	N	RAVM	OTGM	OTGM	RAVM	OTGM	RAV3
R067	775	RAV	F	dry	OTG	-0.624437344414301	N	FOR	RAV	38	RAV	OTG	dry	N	RAVF	OTGF	OTGF	RAVF	OTGF	RAV3
R068	563	RAV	M	dry	OTG	-0.872246110897096	N	FOR	RAV	16	RAV	OTG	dry	N	RAVM	OTGM	OTGM	RAVM	OTGM	RAV3
R069	608	RAV	F	dry	OTG	-0.367359473381224	Y	FOR	RAV	21	RAV	OTG	dry	A	RAVF	OTGF	OTGF	RAVF	OTGF	RAV3
R070	943	RAV	F	dry	OTG	0.295403364932587	N	FOR	RAV	84	RAV	OTG	dry	N	RAVF	OTGF	OTGF	RAVF	OTGF	RAV3
R071	1947	RAV	M	dry	OTG	-3.65040895779905	N	FOR	RAV	997	RAV	OTG	dry	N	RAVM	OTGM	OTGM	RAVM	OTGM	RAV3
R072	422	RAV	F	dry	OTG	-1.85662482824734	N	FOR	RAV	7	RAV	OTG	dry	N	RAVF	OTGF	OTGF	RAVF	OTGF	RAV3
R073	612	RAV	F	dry	OTG	-1.0427389694117	N	FOR	RAV	19	RAV	OTG	dry	N	RAVF	OTGF	OTGF	RAVF	OTGF	RAV3
R074	535	RAV	M	wet	OTG	-1.00061750903735	N	FOR	RAV	14	RAV	OTG	AAA	N	RAVM	OTGM	OTGM	RAVM	OTGM	RAV3
R075	805	RAV	M	wet	OTG	-0.920727106037835	Y	FOR	RAV	42	RAV	OTG	AAA	A	RAVM	OTGM	OTGM	RAVM	OTGM	RAV3
R076	768	RAV	F	wet	OTG	-0.617592205275642	N	FOR	RAV	37	RAV	OTG	AAA	N	RAVF	OTGF	OTGF	RAVF	OTGF	RAV3
R077	488	RAV	M	wet	OTG	-0.584089732907232	N	FOR	RAV	12	RAV	OTG	AAA	N	RAVM	OTGM	OTGM	RAVM	OTGM	RAV3
R078	1337	RAV	M	wet	OTG	0.10039056985062	N	FOR	RAV	357	RAV	OTG	AAA	N	RAVM	OTGM	OTGM	RAVM	OTGM	RAV3
R079	792	RAV	F	wet	OTG	-0.55940965888078	N	FOR	RAV	41	RAV	OTG	AAA	N	RAVF	OTGF	OTGF	RAVF	OTGF	RAV3
R080	883	RAV	F	wet	OTG	-0.683125844314974	Y	FOR	RAV	58	RAV	OTG	AAA	A	RAVF	OTGF	OTGF	RAVF	OTGF	RAV3
R081	762	RAV	F	wet	OTG	-0.6453759997341	N	FOR	RAV	36	RAV	OTG	AAA	N	RAVF	OTGF	OTGF	RAVF	OTGF	RAV3
R082	806	RAV	M	wet	OTG	-0.447622707206785	N	FOR	RAV	44	RAV	OTG	AAA	N	RAVM	OTGM	OTGM	RAVM	OTGM	RAV3
R083	683	RAV	F	wet	OTG	0.237347152750221	Y	FOR	RAV	30	RAV	OTG	AAA	A	RAVF	OTGF	OTGF	RAVF	OTGF	RAV3
R084	558	RAV	F	wet	OTG	-1.19746960450361	N	FOR	RAV	15	RAV	OTG	AAA	N	RAVF	OTGF	OTGF	RAVF	OTGF	RAV3
R085	575	RAV	F	wet	OTG	-0.361641295406114	N	FOR	RAV	18	RAV	OTG	AAA	N	RAVF	OTGF	OTGF	RAVF	OTGF	RAV3
R086	582	RAV	M	wet	OTG	-0.650350868934644	Y	FOR	RAV	18	RAV	OTG	AAA	A	RAVM	OTGM	OTGM	RAVM	OTGM	RAV3
R087	666	RAV	F	wet	OTG	-0.281038716553372	N	FOR	RAV	26	RAV	OTG	AAA	N	RAVF	OTGF	OTGF	RAVF	OTGF	RAV3
R088	442	RAV	F	wet	OTG	-0.919056896030757	N	FOR	RAV	9	RAV	OTG	AAA	N	RAVF	OTGF	OTGF	RAVF	OTGF	RAV3
R089	1454	RAV	M	wet	OTG	0.433337187258723	N	FOR	RAV	544	RAV	OTG	AAA	N	RAVM	OTGM	OTGM	RAVM	OTGM	RAV3
R090	782	RAV	M	wet	OTG	-0.268194099239756	N	FOR	RAV	41	RAV	OTG	AAA	N	RAVM	OTGM	OTGM	RAVM	OTGM	RAV3
R091	636	RAV	F	wet	OTG	-0.652869888290317	N	FOR	RAV	22	RAV	OTG	AAA	N	RAVF	OTGF	OTGF	RAVF	OTGF	RAV3
R092	731	RAV	F	wet	OTG	-0.390048664451275	N	FOR	RAV	33	RAV	OTG	AAA	N	RAVF	OTGF	OTGF	RAVF	OTGF	RAV3
R093	672	RAV	F	wet	OTG	-0.741677883596204	N	FOR	RAV	25	RAV	OTG	AAA	N	RAVF	OTGF	OTGF	RAVF	OTGF	RAV3
R094	846	RAV	M	wet	OTG	-1.61878816920011	N	FOR	RAV	44	RAV	OTG	AAA	N	RAVM	OTGM	OTGM	RAVM	OTGM	RAV3
R095	454	RAV	F	wet	OTG	0.0574098935763107	N	FOR	RAV	11	RAV	OTG	AAA	N	RAVF	OTGF	OTGF	RAVF	OTGF	RAV3
R096	1637	RAV	M	wet	OTG	-2.25554082508758	N	FOR	RAV	631	RAV	OTG	AAA	N	RAVM	OTGM	OTGM	RAVM	OTGM	RAV3
R097	982	RAV	M	wet	OTG	-0.960774611376521	Y	FOR	RAV	83	RAV	OTG	AAA	A	RAVM	OTGM	OTGM	RAVM	OTGM	RAV3
R098	546	RAV	M	wet	OTG	-0.83273620177001	N	FOR	RAV	15	RAV	OTG	AAA	N	RAVM	OTGM	OTGM	RAVM	OTGM	RAV3
R099	640	RAV	M	wet	OTG	-0.767527552308629	N	FOR	RAV	22	RAV	OTG	AAA	N	RAVM	OTGM	OTGM	RAVM	OTGM	RAV3
R100	382	RAV	F	wet	OTG	0.379646409418839	N	FOR	RAV	7	RAV	OTG	AAA	N	RAVF	OTGF	OTGF	RAVF	OTGF	RAV3
S001	710	RAV	M	wet	PAG	-0.73754465571814	N	FOR	RAV	29	RAV	PAG	AAA	N	RAVM	PAGM	PAGM	RAVM	PAGM	RAV1
S002	972	RAV	F	wet	PAG	-0.510089590863929	Y	FOR	RAV	85	RAV	PAG	AAA	A	RAVF	PAGF	PAGF	RAVF	PAGF	RAV1
S003	975	RAV	M	wet	PAG	-1.37881429001583	N	FOR	RAV	76	RAV	PAG	AAA	N	RAVM	PAGM	PAGM	RAVM	PAGM	RAV1
S004	575	RAV	F	wet	PAG	1.11674583565801	N	FOR	RAV	22	RAV	PAG	AAA	N	RAVF	PAGF	PAGF	RAVF	PAGF	RAV1
S005	896	RAV	M	wet	PAG	-1.18072226634005	N	FOR	RAV	57	RAV	PAG	AAA	N	RAVM	PAGM	PAGM	RAVM	PAGM	RAV1
S006	733	RAV	F	wet	PAG	-0.014235622784087	N	FOR	RAV	35	RAV	PAG	AAA	N	RAVF	PAGF	PAGF	RAVF	PAGF	RAV1
S007	584	RAV	F	wet	PAG	0.851609384129364	N	FOR	RAV	22	RAV	PAG	AAA	N	RAVF	PAGF	PAGF	RAVF	PAGF	RAV1
S008	725	RAV	F	wet	PAG	2.38821277883733	N	FOR	RAV	47	RAV	PAG	AAA	N	RAVF	PAGF	PAGF	RAVF	PAGF	RAV1
S009	1016	RAV	F	wet	PAG	-1.00623730575682	N	FOR	RAV	94	RAV	PAG	AAA	N	RAVF	PAGF	PAGF	RAVF	PAGF	RAV1
S010	1077	RAV	F	wet	PAG	0.00424879698391971	Y	FOR	RAV	138	RAV	PAG	AAA	A	RAVF	PAGF	PAGF	RAVF	PAGF	RAV1
S011	762	RAV	F	dry	PAG	0.663642067180004	N	FOR	RAV	43	RAV	PAG	dry	N	RAVF	PAGF	PAGF	RAVF	PAGF	RAV1
S012	930	RAV	F	dry	PAG	-0.87984547319764	N	FOR	RAV	68	RAV	PAG	dry	N	RAVF	PAGF	PAGF	RAVF	PAGF	RAV1
S013	902	RAV	F	dry	PAG	-0.389529260391246	N	FOR	RAV	65	RAV	PAG	dry	N	RAVF	PAGF	PAGF	RAVF	PAGF	RAV1
S014	766	RAV	M	dry	PAG	0.356699098314998	Y	FOR	RAV	42	RAV	PAG	dry	A	RAVM	PAGM	PAGM	RAVM	PAGM	RAV1
S015	424	RAV	F	dry	PAG	-0.101514556105608	N	FOR	RAV	9	RAV	PAG	dry	N	RAVF	PAGF	PAGF	RAVF	PAGF	RAV1
S016	1022	RAV	F	dry	PAG	0.949180005084533	Y	FOR	RAV	126	RAV	PAG	dry	A	RAVF	PAGF	PAGF	RAVF	PAGF	RAV1
S017	915	RAV	F	dry	PAG	1.11754418653206	N	FOR	RAV	84	RAV	PAG	dry	N	RAVF	PAGF	PAGF	RAVF	PAGF	RAV1
S018	497	RAV	F	dry	PAG	0.598072049296951	Y	FOR	RAV	15	RAV	PAG	dry	A	RAVF	PAGF	PAGF	RAVF	PAGF	RAV1
S019	1002	RAV	F	dry	PAG	0.690960399508302	N	FOR	RAV	112	RAV	PAG	dry	N	RAVF	PAGF	PAGF	RAVF	PAGF	RAV1
S020	857	RAV	M	dry	PAG	-0.710943084710678	N	FOR	RAV	52	RAV	PAG	dry	N	RAVM	PAGM	PAGM	RAVM	PAGM	RAV1
S021	808	RAV	M	dry	PAG	-0.506044082699755	N	FOR	RAV	44	RAV	PAG	dry	N	RAVM	PAGM	PAGM	RAVM	PAGM	RAV1
S022	775	RAV	F	dry	PAG	-0.246547856575549	N	FOR	RAV	40	RAV	PAG	dry	N	RAVF	PAGF	PAGF	RAVF	PAGF	RAV1
S023	1920	RAV	M	dry	PAG	0.67317283464983	N	FOR	RAV	1714	RAV	PAG	dry	N	RAVM	PAGM	PAGM	RAVM	PAGM	RAV1
S024	965	RAV	M	dry	PAG	-0.437344173331788	N	FOR	RAV	83	RAV	PAG	dry	N	RAVM	PAGM	PAGM	RAVM	PAGM	RAV1
S025	924	RAV	M	dry	PAG	-1.26629631669204	N	FOR	RAV	63	RAV	PAG	dry	N	RAVM	PAGM	PAGM	RAVM	PAGM	RAV1
S026	562	RAV	F	dry	PAG	1.16112785446393	N	FOR	RAV	21	RAV	PAG	dry	N	RAVF	PAGF	PAGF	RAVF	PAGF	RAV1
S027	704	RAV	M	dry	PAG	0.841224002905244	Y	FOR	RAV	36	RAV	PAG	dry	A	RAVM	PAGM	PAGM	RAVM	PAGM	RAV1
S028	685	RAV	M	dry	PAG	-0.546871040637256	N	FOR	RAV	27	RAV	PAG	dry	N	RAVM	PAGM	PAGM	RAVM	PAGM	RAV1
S029	1083	RAV	F	dry	PAG	1.03807084863362	Y	FOR	RAV	162	RAV	PAG	dry	A	RAVF	PAGF	PAGF	RAVF	PAGF	RAV1
S030	886	RAV	F	dry	PAG	0.93597958566031	N	FOR	RAV	73	RAV	PAG	dry	N	RAVF	PAGF	PAGF	RAVF	PAGF	RAV1
S031	891	RAV	M	dry	PAG	-1.09863622360871	Y	FOR	RAV	57	RAV	PAG	dry	A	RAVM	PAGM	PAGM	RAVM	PAGM	RAV1
S032	1064	RAV	F	dry	PAG	-1.57367497526719	N	FOR	RAV	105	RAV	PAG	dry	N	RAVF	PAGF	PAGF	RAVF	PAGF	RAV1
S033	942	RAV	F	dry	PAG	1.04283677531395	Y	FOR	RAV	93	RAV	PAG	dry	A	RAVF	PAGF	PAGF	RAVF	PAGF	RAV1
S034	748	RAV	F	dry	PAG	0.349749534576808	N	FOR	RAV	39	RAV	PAG	dry	N	RAVF	PAGF	PAGF	RAVF	PAGF	RAV1
S035	872	RAV	F	dry	PAG	0.2621117673044	N	FOR	RAV	63	RAV	PAG	dry	N	RAVF	PAGF	PAGF	RAVF	PAGF	RAV1
S036	995	RAV	M	dry	PAG	-0.2410438834041	N	FOR	RAV	96	RAV	PAG	dry	N	RAVM	PAGM	PAGM	RAVM	PAGM	RAV1
S037	905	RAV	F	dry	PAG	2.0173239974449	Y	FOR	RAV	93	RAV	PAG	dry	A	RAVF	PAGF	PAGF	RAVF	PAGF	RAV1
S038	1700	RAV	M	dry	PAG	3.35025707145717	N	FOR	RAV	1576	RAV	PAG	dry	N	RAVM	PAGM	PAGM	RAVM	PAGM	RAV1
S039	874	RAV	M	dry	PAG	-0.255003566716503	Y	FOR	RAV	60	RAV	PAG	dry	A	RAVM	PAGM	PAGM	RAVM	PAGM	RAV1
S040	825	RAV	F	dry	PAG	0.505513178693643	N	FOR	RAV	54	RAV	PAG	dry	N	RAVF	PAGF	PAGF	RAVF	PAGF	RAV1
S041	850	RAV	M	dry	PAG	0.0405278217969389	N	FOR	RAV	56	RAV	PAG	dry	N	RAVM	PAGM	PAGM	RAVM	PAGM	RAV1
S042	975	RAV	F	dry	PAG	-0.50246798974357	Y	FOR	RAV	88	RAV	PAG	dry	A	RAVF	PAGF	PAGF	RAVF	PAGF	RAV1
S043	928	RAV	M	dry	PAG	0.422098670108541	Y	FOR	RAV	81	RAV	PAG	dry	A	RAVM	PAGM	PAGM	RAVM	PAGM	RAV1
S044	670	RAV	F	dry	PAG	-0.684443882602367	N	FOR	RAV	25	RAV	PAG	dry	N	RAVF	PAGF	PAGF	RAVF	PAGF	RAV1
S045	841	RAV	M	dry	PAG	0.447888533791748	Y	FOR	RAV	58	RAV	PAG	dry	A	RAVM	PAGM	PAGM	RAVM	PAGM	RAV1
S046	572	RAV	F	dry	PAG	0.354599849004589	Y	FOR	RAV	20	RAV	PAG	dry	A	RAVF	PAGF	PAGF	RAVF	PAGF	RAV1
S047	832	RAV	F	dry	PAG	0.69880754695702	N	FOR	RAV	57	RAV	PAG	dry	N	RAVF	PAGF	PAGF	RAVF	PAGF	RAV1
S048	1031	RAV	F	dry	PAG	-1.51904158756341	N	FOR	RAV	93	RAV	PAG	dry	N	RAVF	PAGF	PAGF	RAVF	PAGF	RAV1
S049	1004	RAV	F	dry	PAG	0.827564528090654	N	FOR	RAV	115	RAV	PAG	dry	N	RAVF	PAGF	PAGF	RAVF	PAGF	RAV1
S050	754	RAV	F	dry	PAG	-0.0152483228937707	N	FOR	RAV	38	RAV	PAG	dry	N	RAVF	PAGF	PAGF	RAVF	PAGF	RAV1
S051	996	RAV	M	dry	PAG	-0.118248140589088	N	FOR	RAV	98	RAV	PAG	dry	N	RAVM	PAGM	PAGM	RAVM	PAGM	RAV1
S052	519	RAV	M	dry	PAG	-0.492564542408602	N	FOR	RAV	14	RAV	PAG	dry	N	RAVM	PAGM	PAGM	RAVM	PAGM	RAV1
S053	840	RAV	F	dry	PAG	0.718368587896892	N	FOR	RAV	59	RAV	PAG	dry	N	RAVF	PAGF	PAGF	RAVF	PAGF	RAV1
S054	508	RAV	F	dry	PAG	-0.85035248488798	Y	FOR	RAV	13	RAV	PAG	dry	A	RAVF	PAGF	PAGF	RAVF	PAGF	RAV1
S055	1015	RAV	F	dry	PAG	-0.745797898921752	N	FOR	RAV	97	RAV	PAG	dry	N	RAVF	PAGF	PAGF	RAVF	PAGF	RAV1
S056	878	RAV	M	dry	PAG	0.648427596874642	N	FOR	RAV	68	RAV	PAG	dry	N	RAVM	PAGM	PAGM	RAVM	PAGM	RAV1
S057	836	RAV	M	dry	PAG	0.581577630894484	N	FOR	RAV	57	RAV	PAG	dry	N	RAVM	PAGM	PAGM	RAVM	PAGM	RAV1
S058	1070	RAV	F	dry	PAG	0.374251028126701	N	FOR	RAV	140	RAV	PAG	dry	N	RAVF	PAGF	PAGF	RAVF	PAGF	RAV1
S059	983	RAV	F	dry	PAG	0.335412358633137	N	FOR	RAV	99	RAV	PAG	dry	N	RAVF	PAGF	PAGF	RAVF	PAGF	RAV1
S060	835	RAV	F	dry	PAG	0.212563958810812	N	FOR	RAV	54	RAV	PAG	dry	N	RAVF	PAGF	PAGF	RAVF	PAGF	RAV1
S061	730	RAV	M	wet	PAG	0.0722744059926241	N	FOR	RAV	35	RAV	PAG	AAA	N	RAVM	PAGM	PAGM	RAVM	PAGM	RAV1
S062	743	RAV	F	wet	PAG	0.0665273096650275	Y	FOR	RAV	37	RAV	PAG	AAA	A	RAVF	PAGF	PAGF	RAVF	PAGF	RAV1
S063	1045	RAV	M	wet	PAG	0.0951009655910026	Y	FOR	RAV	123	RAV	PAG	AAA	A	RAVM	PAGM	PAGM	RAVM	PAGM	RAV1
S064	804	RAV	F	wet	PAG	0.221053936798526	Y	FOR	RAV	49	RAV	PAG	AAA	A	RAVF	PAGF	PAGF	RAVF	PAGF	RAV1
S065	645	RAV	F	wet	PAG	1.22538546754227	Y	FOR	RAV	31	RAV	PAG	AAA	A	RAVF	PAGF	PAGF	RAVF	PAGF	RAV1
S066	1198	RAV	M	wet	PAG	-0.832428007405004	Y	FOR	RAV	219	RAV	PAG	AAA	A	RAVM	PAGM	PAGM	RAVM	PAGM	RAV1
S067	777	RAV	F	wet	PAG	0.883415789773242	N	FOR	RAV	47	RAV	PAG	AAA	N	RAVF	PAGF	PAGF	RAVF	PAGF	RAV1
S068	356	RAV	M	wet	PAG	1.13126724510697	N	FOR	RAV	6	RAV	PAG	AAA	N	RAVM	PAGM	PAGM	RAVM	PAGM	RAV1
S069	901	RAV	F	wet	PAG	1.82136388581658	Y	FOR	RAV	89	RAV	PAG	AAA	A	RAVF	PAGF	PAGF	RAVF	PAGF	RAV1
S070	999	RAV	M	wet	PAG	-2.65291000035444	Y	FOR	RAV	71	RAV	PAG	AAA	A	RAVM	PAGM	PAGM	RAVM	PAGM	RAV1
S071	1314	RAV	M	wet	PAG	-0.557794546197527	N	FOR	RAV	302	RAV	PAG	AAA	N	RAVM	PAGM	PAGM	RAVM	PAGM	RAV1
S072	755	RAV	F	wet	PAG	0.333684300335405	N	FOR	RAV	40	RAV	PAG	AAA	N	RAVF	PAGF	PAGF	RAVF	PAGF	RAV1
S073	654	RAV	M	wet	PAG	0.0623259467445286	N	FOR	RAV	26	RAV	PAG	AAA	N	RAVM	PAGM	PAGM	RAVM	PAGM	RAV1
S074	613	RAV	M	wet	PAG	-0.693712816224284	N	FOR	RAV	20	RAV	PAG	AAA	N	RAVM	PAGM	PAGM	RAVM	PAGM	RAV1
S075	1328	RAV	M	wet	PAG	-0.668560556125478	N	FOR	RAV	312	RAV	PAG	AAA	N	RAVM	PAGM	PAGM	RAVM	PAGM	RAV1
S076	943	RAV	F	wet	PAG	1.79767132668742	N	FOR	RAV	103	RAV	PAG	AAA	N	RAVF	PAGF	PAGF	RAVF	PAGF	RAV1
S077	1446	RAV	M	wet	PAG	-1.55944646750023	N	FOR	RAV	405	RAV	PAG	AAA	N	RAVM	PAGM	PAGM	RAVM	PAGM	RAV1
S078	997	RAV	F	wet	PAG	-0.940293646693252	N	FOR	RAV	88	RAV	PAG	AAA	N	RAVF	PAGF	PAGF	RAVF	PAGF	RAV1
S079	922	RAV	F	wet	PAG	-0.864823011027539	N	FOR	RAV	66	RAV	PAG	AAA	N	RAVF	PAGF	PAGF	RAVF	PAGF	RAV1
S080	975	RAV	F	wet	PAG	3.32943464169246	N	FOR	RAV	144	RAV	PAG	AAA	N	RAVF	PAGF	PAGF	RAVF	PAGF	RAV1
S081	1075	RAV	F	wet	PAG	-0.314376713987082	N	FOR	RAV	130	RAV	PAG	AAA	N	RAVF	PAGF	PAGF	RAVF	PAGF	RAV1
S082	695	RAV	M	wet	PAG	0.644932058373266	N	FOR	RAV	33	RAV	PAG	AAA	N	RAVM	PAGM	PAGM	RAVM	PAGM	RAV1
S083	835	RAV	F	wet	PAG	-0.810276037445047	N	FOR	RAV	47	RAV	PAG	AAA	N	RAVF	PAGF	PAGF	RAVF	PAGF	RAV1
S084	582	RAV	F	wet	PAG	0.20818053690824	N	FOR	RAV	20	RAV	PAG	AAA	N	RAVF	PAGF	PAGF	RAVF	PAGF	RAV1
S085	516	RAV	F	wet	PAG	0.112984119381537	N	FOR	RAV	15	RAV	PAG	AAA	N	RAVF	PAGF	PAGF	RAVF	PAGF	RAV1
S086	661	RAV	F	wet	PAG	-0.252199438103161	Y	FOR	RAV	26	RAV	PAG	AAA	A	RAVF	PAGF	PAGF	RAVF	PAGF	RAV1
S087	905	RAV	F	wet	PAG	0.576538558449154	N	FOR	RAV	75	RAV	PAG	AAA	N	RAVF	PAGF	PAGF	RAVF	PAGF	RAV1
S088	983	RAV	F	wet	PAG	-1.42101644206034	N	FOR	RAV	78	RAV	PAG	AAA	N	RAVF	PAGF	PAGF	RAVF	PAGF	RAV1
S089	971	RAV	F	wet	PAG	-1.16561478161088	N	FOR	RAV	77	RAV	PAG	AAA	N	RAVF	PAGF	PAGF	RAVF	PAGF	RAV1
S090	567	RAV	M	wet	PAG	0.274258660452399	N	FOR	RAV	19	RAV	PAG	AAA	N	RAVM	PAGM	PAGM	RAVM	PAGM	RAV1
S091	716	RAV	M	wet	PAG	-0.254190426646992	Y	FOR	RAV	32	RAV	PAG	AAA	A	RAVM	PAGM	PAGM	RAVM	PAGM	RAV1
S092	795	RAV	F	wet	PAG	0.514423144796866	N	FOR	RAV	48	RAV	PAG	AAA	N	RAVF	PAGF	PAGF	RAVF	PAGF	RAV1
S093	780	RAV	M	wet	PAG	-0.050038435655922	Y	FOR	RAV	43	RAV	PAG	AAA	A	RAVM	PAGM	PAGM	RAVM	PAGM	RAV1
S094	982	RAV	M	wet	PAG	-1.58320431804283	N	FOR	RAV	76	RAV	PAG	AAA	N	RAVM	PAGM	PAGM	RAVM	PAGM	RAV1
S095	1019	RAV	M	wet	PAG	-2.0100469100945	Y	FOR	RAV	84	RAV	PAG	AAA	A	RAVM	PAGM	PAGM	RAVM	PAGM	RAV1
S096	1005	RAV	F	wet	PAG	0.335837006070072	N	FOR	RAV	108	RAV	PAG	AAA	N	RAVF	PAGF	PAGF	RAVF	PAGF	RAV1
S097	790	RAV	F	wet	PAG	0.660159893538569	N	FOR	RAV	48	RAV	PAG	AAA	N	RAVF	PAGF	PAGF	RAVF	PAGF	RAV1
S098	750	RAV	F	wet	PAG	0.291893803086569	N	FOR	RAV	39	RAV	PAG	AAA	N	RAVF	PAGF	PAGF	RAVF	PAGF	RAV1
S099	1042	RAV	F	wet	PAG	-0.803164384969444	N	FOR	RAV	107	RAV	PAG	AAA	N	RAVF	PAGF	PAGF	RAVF	PAGF	RAV1
S100	903	RAV	M	wet	PAG	-1.13244106948261	N	FOR	RAV	59	RAV	PAG	AAA	N	RAVM	PAGM	PAGM	RAVM	PAGM	RAV1
T001	903	URB	M	dry	YIG	-0.886844000085658	N	URB	URB	61	AAA	YIG	dry	N	URBM	YIGM	YIGM	AAAM	YIGM	URB1
T002	924	URB	M	dry	YIG	-1.26629631669204	N	URB	URB	63	AAA	YIG	dry	N	URBM	YIGM	YIGM	AAAM	YIGM	URB1
T003	795	URB	F	dry	YIG	-0.646865513006964	N	URB	URB	41	AAA	YIG	dry	N	URBF	YIGF	YIGF	AAAF	YIGF	URB1
T004	695	URB	F	dry	YIG	0.184330220233064	N	URB	URB	31	AAA	YIG	dry	N	URBF	YIGF	YIGF	AAAF	YIGF	URB1
T005	812	URB	F	dry	YIG	1.85593275920197	Y	URB	URB	64	AAA	YIG	dry	A	URBF	YIGF	YIGF	AAAF	YIGF	URB1
T006	718	URB	F	dry	YIG	-0.150808251020194	Y	URB	URB	33	AAA	YIG	dry	A	URBF	YIGF	YIGF	AAAF	YIGF	URB1
T007	667	URB	M	dry	YIG	-0.309651976533109	N	URB	URB	26	AAA	YIG	dry	N	URBM	YIGM	YIGM	AAAM	YIGM	URB1
T008	790	URB	M	dry	YIG	-0.68304491600772	N	URB	URB	40	AAA	YIG	dry	N	URBM	YIGM	YIGM	AAAM	YIGM	URB1
T009	505	URB	M	dry	YIG	-1.8090408527157	N	URB	URB	11	AAA	YIG	dry	N	URBM	YIGM	YIGM	AAAM	YIGM	URB1
T010	594	URB	M	dry	YIG	0.559212120265405	N	URB	URB	22	AAA	YIG	dry	N	URBM	YIGM	YIGM	AAAM	YIGM	URB1
T011	755	URB	F	dry	YIG	0.797634118454737	Y	URB	URB	43	AAA	YIG	dry	A	URBF	YIGF	YIGF	AAAF	YIGF	URB1
T012	990	URB	M	dry	YIG	-0.761596319966224	Y	URB	URB	88	AAA	YIG	dry	A	URBM	YIGM	YIGM	AAAM	YIGM	URB1
T013	962	URB	F	dry	YIG	-2.03802037292196	N	URB	URB	66	AAA	YIG	dry	N	URBF	YIGF	YIGF	AAAF	YIGF	URB1
T014	580	URB	M	dry	YIG	-0.844126103950012	Y	URB	URB	18	AAA	YIG	dry	A	URBM	YIGM	YIGM	AAAM	YIGM	URB1
T015	865	URB	F	dry	YIG	0.910298095431257	Y	URB	URB	67	AAA	YIG	dry	A	URBF	YIGF	YIGF	AAAF	YIGF	URB1
T016	1075	URB	M	dry	YIG	0.490119565803844	N	URB	URB	145	AAA	YIG	dry	N	URBM	YIGM	YIGM	AAAM	YIGM	URB1
T017	917	URB	F	dry	YIG	0.105026910112825	Y	URB	URB	74	AAA	YIG	dry	A	URBF	YIGF	YIGF	AAAF	YIGF	URB1
T018	1355	URB	F	dry	YIG	0.993781642189738	N	URB	URB	428	AAA	YIG	dry	N	URBF	YIGF	YIGF	AAAF	YIGF	URB1
T019	811	URB	M	dry	YIG	-0.15495476229224	Y	URB	URB	47	AAA	YIG	dry	A	URBM	YIGM	YIGM	AAAM	YIGM	URB1
T020	652	URB	F	dry	YIG	0.119565190413375	N	URB	URB	26	AAA	YIG	dry	N	URBF	YIGF	YIGF	AAAF	YIGF	URB1
T021	395	URB	F	dry	YIG	-0.420577112344804	N	URB	URB	7	AAA	YIG	dry	N	URBF	YIGF	YIGF	AAAF	YIGF	URB1
T022	408	URB	M	dry	YIG	-0.161944243687141	N	URB	URB	8	AAA	YIG	dry	N	URBM	YIGM	YIGM	AAAM	YIGM	URB1
T023	1220	URB	M	dry	YIG	0.490488218445361	N	URB	URB	250	AAA	YIG	dry	N	URBM	YIGM	YIGM	AAAM	YIGM	URB1
T024	595	URB	F	dry	YIG	0.496518361444337	Y	URB	URB	22	AAA	YIG	dry	A	URBF	YIGF	YIGF	AAAF	YIGF	URB1
T026	860	URB	M	dry	YIG	-0.521002642916595	N	URB	URB	54	AAA	YIG	dry	N	URBM	YIGM	YIGM	AAAM	YIGM	URB1
T027	540	URB	F	dry	YIG	-0.172386330206068	N	URB	URB	16	AAA	YIG	dry	N	URBF	YIGF	YIGF	AAAF	YIGF	URB1
T028	972	URB	M	dry	YIG	-1.85503832983421	Y	URB	URB	72	AAA	YIG	dry	A	URBM	YIGM	YIGM	AAAM	YIGM	URB1
T029	842	URB	M	dry	YIG	-0.738639074289821	Y	URB	URB	49	AAA	YIG	dry	A	URBM	YIGM	YIGM	AAAM	YIGM	URB1
T030	976	URB	F	dry	YIG	-0.938617747539091	N	URB	URB	81	AAA	YIG	dry	N	URBF	YIGF	YIGF	AAAF	YIGF	URB1
T031	780	URB	M	dry	YIG	-0.966285442081607	N	URB	URB	37	AAA	YIG	dry	N	URBM	YIGM	YIGM	AAAM	YIGM	URB1
T032	863	URB	F	dry	YIG	-0.83070719621251	Y	URB	URB	53	AAA	YIG	dry	A	URBF	YIGF	YIGF	AAAF	YIGF	URB1
T033	794	URB	F	dry	YIG	-0.617708999414887	N	URB	URB	41	AAA	YIG	dry	N	URBF	YIGF	YIGF	AAAF	YIGF	URB1
T034	692	URB	M	dry	YIG	-0.747447038685029	N	URB	URB	27	AAA	YIG	dry	N	URBM	YIGM	YIGM	AAAM	YIGM	URB1
T035	1388	URB	M	dry	YIG	0.484192192787166	N	URB	URB	445	AAA	YIG	dry	N	URBM	YIGM	YIGM	AAAM	YIGM	URB1
T036	837	URB	F	dry	YIG	-1.35483040943342	N	URB	URB	44	AAA	YIG	dry	N	URBF	YIGF	YIGF	AAAF	YIGF	URB1
T037	717	URB	F	dry	YIG	0.0798141067902148	Y	URB	URB	34	AAA	YIG	dry	A	URBF	YIGF	YIGF	AAAF	YIGF	URB1
T038	683	URB	F	dry	YIG	-0.489588666816648	N	URB	URB	27	AAA	YIG	dry	N	URBF	YIGF	YIGF	AAAF	YIGF	URB1
T039	853	URB	M	dry	YIG	-1.65866485649758	N	URB	URB	45	AAA	YIG	dry	N	URBM	YIGM	YIGM	AAAM	YIGM	URB1
T041	661	URB	M	dry	YIG	-0.137976532762645	N	URB	URB	26	AAA	YIG	dry	N	URBM	YIGM	YIGM	AAAM	YIGM	URB1
T042	784	URB	M	dry	YIG	0.193856841873053	N	URB	URB	44	AAA	YIG	dry	N	URBM	YIGM	YIGM	AAAM	YIGM	URB1
T043	775	URB	M	dry	YIG	-0.357893499697386	Y	URB	URB	40	AAA	YIG	dry	A	URBM	YIGM	YIGM	AAAM	YIGM	URB1
T044	545	URB	F	dry	YIG	-1.31033449007853	N	URB	URB	14	AAA	YIG	dry	N	URBF	YIGF	YIGF	AAAF	YIGF	URB1
T045	660	URB	F	dry	YIG	0.541108016411145	Y	URB	URB	29	AAA	YIG	dry	A	URBF	YIGF	YIGF	AAAF	YIGF	URB1
T046	602	URB	F	dry	YIG	0.157288271749726	Y	URB	URB	22	AAA	YIG	dry	A	URBF	YIGF	YIGF	AAAF	YIGF	URB1
T047	1380	URB	M	dry	YIG	-0.000302636551605203	N	URB	URB	406	AAA	YIG	dry	N	URBM	YIGM	YIGM	AAAM	YIGM	URB1
T048	738	URB	M	dry	YIG	0.751191640572678	Y	URB	URB	40	AAA	YIG	dry	A	URBM	YIGM	YIGM	AAAM	YIGM	URB1
T049	567	URB	M	dry	YIG	-0.124066984227735	N	URB	URB	18	AAA	YIG	dry	N	URBM	YIGM	YIGM	AAAM	YIGM	URB1
T050	644	URB	M	dry	YIG	0.000483208625704649	Y	URB	URB	26	AAA	YIG	dry	A	URBM	YIGM	YIGM	AAAM	YIGM	URB1
T051	806	URB	M	dry	YIG	-0.985869356154669	Y	URB	URB	41	AAA	YIG	dry	A	URBM	YIGM	YIGM	AAAM	YIGM	URB1
T052	756	URB	F	dry	YIG	-1.11252577295645	N	URB	URB	33	AAA	YIG	dry	N	URBF	YIGF	YIGF	AAAF	YIGF	URB1
T054	651	URB	F	wet	YIG	0.42622898975149	N	URB	URB	27	AAA	YIG	AAA	N	URBF	YIGF	YIGF	AAAF	YIGF	URB1
T055	734	URB	M	wet	YIG	0.164458803417499	N	URB	URB	36	AAA	YIG	AAA	N	URBM	YIGM	YIGM	AAAM	YIGM	URB1
T056	844	URB	F	wet	YIG	-0.767172681195207	N	URB	URB	49	AAA	YIG	AAA	N	URBF	YIGF	YIGF	AAAF	YIGF	URB1
T057	487	URB	M	wet	YIG	-1.18977106462112	N	URB	URB	11	AAA	YIG	AAA	N	URBM	YIGM	YIGM	AAAM	YIGM	URB1
T058	520	URB	M	wet	YIG	0.366252238430479	Y	URB	URB	17	AAA	YIG	AAA	A	URBM	YIGM	YIGM	AAAM	YIGM	URB1
T059	681	URB	F	wet	YIG	0.0941385407121245	N	URB	URB	29	AAA	YIG	AAA	N	URBF	YIGF	YIGF	AAAF	YIGF	URB1
T060	807	URB	M	wet	YIG	-0.149344984513661	N	URB	URB	46	AAA	YIG	AAA	N	URBM	YIGM	YIGM	AAAM	YIGM	URB1
T061	640	URB	M	wet	YIG	0.741239950950496	N	URB	URB	27	AAA	YIG	AAA	N	URBM	YIGM	YIGM	AAAM	YIGM	URB1
T062	779	URB	F	wet	YIG	0.666818829154464	N	URB	URB	46	AAA	YIG	AAA	N	URBF	YIGF	YIGF	AAAF	YIGF	URB1
T063	761	URB	F	wet	YIG	0.945251149200903	Y	URB	URB	45	AAA	YIG	AAA	A	URBF	YIGF	YIGF	AAAF	YIGF	URB1
T064	605	URB	M	wet	YIG	0.2397130319176	N	URB	URB	22	AAA	YIG	AAA	N	URBM	YIGM	YIGM	AAAM	YIGM	URB1
T065	570	URB	M	wet	YIG	0.672516258827855	Y	URB	URB	21	AAA	YIG	AAA	A	URBM	YIGM	YIGM	AAAM	YIGM	URB1
T066	735	URB	M	wet	YIG	0.533932408521925	N	URB	URB	38	AAA	YIG	AAA	N	URBM	YIGM	YIGM	AAAM	YIGM	URB1
T067	836	URB	M	wet	YIG	-0.532575678552569	N	URB	URB	49	AAA	YIG	AAA	N	URBM	YIGM	YIGM	AAAM	YIGM	URB1
T068	725	URB	F	wet	YIG	-0.919306668776349	N	URB	URB	30	AAA	YIG	AAA	N	URBF	YIGF	YIGF	AAAF	YIGF	URB1
T069	1407	URB	M	wet	YIG	0.468839464855986	N	URB	URB	472	AAA	YIG	AAA	N	URBM	YIGM	YIGM	AAAM	YIGM	URB1
T070	697	URB	F	wet	YIG	0.587576162527491	N	URB	URB	33	AAA	YIG	AAA	N	URBF	YIGF	YIGF	AAAF	YIGF	URB1
T071	846	URB	M	wet	YIG	-0.677010342968382	N	URB	URB	50	AAA	YIG	AAA	N	URBM	YIGM	YIGM	AAAM	YIGM	URB1
T072	692	URB	M	wet	YIG	0.0287680938338573	N	URB	URB	30	AAA	YIG	AAA	N	URBM	YIGM	YIGM	AAAM	YIGM	URB1
T073	518	URB	F	wet	YIG	-0.460220506422261	N	URB	URB	14	AAA	YIG	AAA	N	URBF	YIGF	YIGF	AAAF	YIGF	URB1
T074	1288	URB	M	wet	YIG	1.23134203995175	Y	URB	URB	357	AAA	YIG	AAA	A	URBM	YIGM	YIGM	AAAM	YIGM	URB1
T075	539	URB	F	wet	YIG	0.726343107719856	N	URB	URB	18	AAA	YIG	AAA	N	URBF	YIGF	YIGF	AAAF	YIGF	URB1
T076	921	URB	M	wet	YIG	-0.507959421811389	Y	URB	URB	71	AAA	YIG	AAA	A	URBM	YIGM	YIGM	AAAM	YIGM	URB1
T077	913	URB	F	wet	YIG	-0.166885881427506	N	URB	URB	70	AAA	YIG	AAA	N	URBF	YIGF	YIGF	AAAF	YIGF	URB1
T078	962	URB	M	wet	YIG	-1.02780063611231	Y	URB	URB	76	AAA	YIG	AAA	A	URBM	YIGM	YIGM	AAAM	YIGM	URB1
T079	661	URB	M	wet	YIG	-0.137976532762645	N	URB	URB	26	AAA	YIG	AAA	N	URBM	YIGM	YIGM	AAAM	YIGM	URB1
T080	587	URB	F	wet	YIG	0.061495885148246	N	URB	URB	20	AAA	YIG	AAA	N	URBF	YIGF	YIGF	AAAF	YIGF	URB1
T081	448	URB	M	wet	YIG	-0.397646590509214	N	URB	URB	10	AAA	YIG	AAA	N	URBM	YIGM	YIGM	AAAM	YIGM	URB1
T082	674	URB	M	wet	YIG	-0.509968835037841	N	URB	URB	26	AAA	YIG	AAA	N	URBM	YIGM	YIGM	AAAM	YIGM	URB1
T083	774	URB	M	wet	YIG	-0.791848049303736	N	URB	URB	37	AAA	YIG	AAA	N	URBM	YIGM	YIGM	AAAM	YIGM	URB1
T084	1059	URB	F	wet	YIG	-1.36068369680145	N	URB	URB	106	AAA	YIG	AAA	N	URBF	YIGF	YIGF	AAAF	YIGF	URB1
T085	632	URB	M	wet	YIG	-0.880856086571709	N	URB	URB	21	AAA	YIG	AAA	N	URBM	YIGM	YIGM	AAAM	YIGM	URB1
T086	498	URB	F	wet	YIG	-0.455793347774724	Y	URB	URB	13	AAA	YIG	AAA	A	URBF	YIGF	YIGF	AAAF	YIGF	URB1
T087	1118	URB	F	wet	YIG	1.22605321902014	N	URB	URB	189	AAA	YIG	AAA	N	URBF	YIGF	YIGF	AAAF	YIGF	URB1
T088	780	URB	M	wet	YIG	-3.0196311312284	N	URB	URB	28	AAA	YIG	AAA	N	URBM	YIGM	YIGM	AAAM	YIGM	URB1
T089	1072	URB	F	wet	YIG	0.524701329213035	N	URB	URB	144	AAA	YIG	AAA	N	URBF	YIGF	YIGF	AAAF	YIGF	URB1
T090	700	URB	F	wet	YIG	-0.450417448123523	N	URB	URB	29	AAA	YIG	AAA	N	URBF	YIGF	YIGF	AAAF	YIGF	URB1
T091	455	URB	F	wet	YIG	1.2476531179306	N	URB	URB	13	AAA	YIG	AAA	N	URBF	YIGF	YIGF	AAAF	YIGF	URB1
T092	623	URB	F	wet	YIG	1.39109047453181	Y	URB	URB	28	AAA	YIG	AAA	A	URBF	YIGF	YIGF	AAAF	YIGF	URB1
T093	931	URB	M	wet	YIG	-1.12914006856922	N	URB	URB	66	AAA	YIG	AAA	N	URBM	YIGM	YIGM	AAAM	YIGM	URB1
T094	1109	URB	F	wet	YIG	1.06619196537148	Y	URB	URB	179	AAA	YIG	AAA	A	URBF	YIGF	YIGF	AAAF	YIGF	URB1
T095	772	URB	F	wet	YIG	-0.733742402007604	N	URB	URB	37	AAA	YIG	AAA	N	URBF	YIGF	YIGF	AAAF	YIGF	URB1
T096	604	URB	F	wet	YIG	0.268679787548853	N	URB	URB	22	AAA	YIG	AAA	N	URBF	YIGF	YIGF	AAAF	YIGF	URB1
T097	660	URB	M	wet	YIG	-1.01260339458539	N	URB	URB	23	AAA	YIG	AAA	N	URBM	YIGM	YIGM	AAAM	YIGM	URB1
T098	547	URB	F	wet	YIG	0.272287341957107	Y	URB	URB	18	AAA	YIG	AAA	A	URBF	YIGF	YIGF	AAAF	YIGF	URB1
T099	1565	URB	M	wet	YIG	0.841728280642178	N	URB	URB	794	AAA	YIG	AAA	N	URBM	YIGM	YIGM	AAAM	YIGM	URB1
T100	532	URB	M	wet	YIG	0.523777969092026	N	URB	URB	17	AAA	YIG	AAA	N	URBM	YIGM	YIGM	AAAM	YIGM	URB1
T101	533	URB	M	wet	YIG	0.492383858535574	N	URB	URB	17	AAA	YIG	AAA	N	URBM	YIGM	YIGM	AAAM	YIGM	URB1
T102	1252	URB	M	wet	YIG	1.50824073515317	N	URB	URB	322	AAA	YIG	AAA	N	URBM	YIGM	YIGM	AAAM	YIGM	URB1
T103	565	URB	M	wet	YIG	-0.0643574106853661	N	URB	URB	18	AAA	YIG	AAA	N	URBM	YIGM	YIGM	AAAM	YIGM	URB1
U001	792	URB	M	dry	AGH	-0.55940965888078	N	URB	URB	41	AAA	AGH	dry	N	URBM	AGHM	AGHM	AAAM	AGHM	URB3
U002	658	URB	F	dry	AGH	-0.459914155251179	Y	URB	URB	25	AAA	AGH	dry	A	URBF	AGHF	AGHF	AAAF	AGHF	URB3
U003	799	URB	M	dry	AGH	-0.41264969053657	N	URB	URB	43	AAA	AGH	dry	N	URBM	AGHM	AGHM	AAAM	AGHM	URB3
U004	1526	URB	M	dry	AGH	2.25351373218811	Y	URB	URB	907	AAA	AGH	dry	A	URBM	AGHM	AGHM	AAAM	AGHM	URB3
U005	1779	URB	M	dry	AGH	0.666516514189388	N	URB	URB	1307	AAA	AGH	dry	N	URBM	AGHM	AGHM	AAAM	AGHM	URB3
U006	1517	URB	M	dry	AGH	2.33214505443744	N	URB	URB	849	AAA	AGH	dry	N	URBM	AGHM	AGHM	AAAM	AGHM	URB3
U007	541	URB	F	dry	AGH	-0.203327756556542	N	URB	URB	16	AAA	AGH	dry	N	URBF	AGHF	AGHF	AAAF	AGHF	URB3
U008	1043	URB	F	dry	AGH	1.65674152409137	N	URB	URB	150	AAA	AGH	dry	N	URBF	AGHF	AGHF	AAAF	AGHF	URB3
U009	959	URB	M	dry	AGH	-0.91083901995884	N	URB	URB	76	AAA	AGH	dry	N	URBM	AGHM	AGHM	AAAM	AGHM	URB3
U010	569	URB	F	dry	AGH	0.214680394049534	N	URB	URB	19	AAA	AGH	dry	N	URBF	AGHF	AGHF	AAAF	AGHF	URB3
U011	491	URB	F	dry	AGH	-0.689428518583331	N	URB	URB	12	AAA	AGH	dry	N	URBF	AGHF	AGHF	AAAF	AGHF	URB3
U012	856	URB	F	dry	AGH	-0.0311078282674565	Y	URB	URB	57	AAA	AGH	dry	A	URBF	AGHF	AGHF	AAAF	AGHF	URB3
U013	778	URB	F	dry	AGH	0.994081268844428	Y	URB	URB	48	AAA	AGH	dry	A	URBF	AGHF	AGHF	AAAF	AGHF	URB3
U014	795	URB	M	dry	AGH	-0.737262105010232	Y	URB	URB	42	AAA	AGH	dry	A	URBM	AGHM	AGHM	AAAM	AGHM	URB3
U015	757	URB	M	dry	AGH	0.126916792378997	Y	URB	URB	40	AAA	AGH	dry	A	URBM	AGHM	AGHM	AAAM	AGHM	URB3
U016	917	URB	F	dry	AGH	0.321436403050503	Y	URB	URB	78	AAA	AGH	dry	A	URBF	AGHF	AGHF	AAAF	AGHF	URB3
U017	843	URB	F	dry	AGH	-0.589000662848277	N	URB	URB	50	AAA	AGH	dry	N	URBF	AGHF	AGHF	AAAF	AGHF	URB3
U018	727	URB	M	dry	AGH	-0.274752626257065	N	URB	URB	33	AAA	AGH	dry	N	URBM	AGHM	AGHM	AAAM	AGHM	URB3
U019	870	URB	M	dry	AGH	0.320883731986792	N	URB	URB	63	AAA	AGH	dry	N	URBM	AGHM	AGHM	AAAM	AGHM	URB3
U020	627	URB	F	dry	AGH	-1.87296218696354	N	URB	URB	18	AAA	AGH	dry	N	URBF	AGHF	AGHF	AAAF	AGHF	URB3
U021	544	URB	M	dry	AGH	-0.77131114804972	N	URB	URB	15	AAA	AGH	dry	N	URBM	AGHM	AGHM	AAAM	AGHM	URB3
U022	754	URB	F	dry	AGH	-1.28130865983198	N	URB	URB	32	AAA	AGH	dry	N	URBF	AGHF	AGHF	AAAF	AGHF	URB3
U023	588	URB	F	dry	AGH	-0.743988850647789	N	URB	URB	18	AAA	AGH	dry	N	URBF	AGHF	AGHF	AAAF	AGHF	URB3
U024	699	URB	F	dry	AGH	0.530205827049369	N	URB	URB	33	AAA	AGH	dry	N	URBF	AGHF	AGHF	AAAF	AGHF	URB3
U025	530	URB	M	dry	AGH	-0.843641975501034	N	URB	URB	14	AAA	AGH	dry	N	URBM	AGHM	AGHM	AAAM	AGHM	URB3
U026	913	URB	M	dry	AGH	0.998786727601956	N	URB	URB	82	AAA	AGH	dry	N	URBM	AGHM	AGHM	AAAM	AGHM	URB3
U027	786	URB	F	dry	AGH	0.102068878327041	Y	URB	URB	44	AAA	AGH	dry	A	URBF	AGHF	AGHF	AAAF	AGHF	URB3
U028	764	URB	F	dry	AGH	-0.30505318898539	N	URB	URB	38	AAA	AGH	dry	N	URBF	AGHF	AGHF	AAAF	AGHF	URB3
U029	641	URB	M	dry	AGH	-1.49835320025114	N	URB	URB	20	AAA	AGH	dry	N	URBM	AGHM	AGHM	AAAM	AGHM	URB3
U030	382	URB	F	dry	AGH	0.379646409418839	N	URB	URB	7	AAA	AGH	dry	N	URBF	AGHF	AGHF	AAAF	AGHF	URB3
U031	571	URB	M	dry	AGH	-0.664196355675131	N	URB	URB	17	AAA	AGH	dry	N	URBM	AGHM	AGHM	AAAM	AGHM	URB3
U032	741	URB	M	dry	AGH	-0.458713437990287	N	URB	URB	34	AAA	AGH	dry	N	URBM	AGHM	AGHM	AAAM	AGHM	URB3
U033	769	URB	F	dry	AGH	-0.848476616097451	N	URB	URB	36	AAA	AGH	dry	N	URBF	AGHF	AGHF	AAAF	AGHF	URB3
U034	621	URB	F	dry	AGH	-0.222064698944084	N	URB	URB	22	AAA	AGH	dry	N	URBF	AGHF	AGHF	AAAF	AGHF	URB3
U035	1025	URB	F	dry	AGH	0.714137721778564	N	URB	URB	123	AAA	AGH	dry	N	URBF	AGHF	AGHF	AAAF	AGHF	URB3
U036	746	URB	F	dry	AGH	-0.182108842038737	N	URB	URB	36	AAA	AGH	dry	N	URBF	AGHF	AGHF	AAAF	AGHF	URB3
U037	610	URB	M	dry	AGH	-0.984976826458516	N	URB	URB	19	AAA	AGH	dry	N	URBM	AGHM	AGHM	AAAM	AGHM	URB3
U038	522	URB	F	dry	AGH	0.841241457040668	N	URB	URB	17	AAA	AGH	dry	N	URBF	AGHF	AGHF	AAAF	AGHF	URB3
U039	743	URB	M	dry	AGH	0.662377649674551	Y	URB	URB	41	AAA	AGH	dry	A	URBM	AGHM	AGHM	AAAM	AGHM	URB3
U040	630	URB	M	dry	AGH	0.461048766586035	N	URB	URB	25	AAA	AGH	dry	N	URBM	AGHM	AGHM	AAAM	AGHM	URB3
U041	1037	URB	M	dry	AGH	-0.388699236497721	N	URB	URB	111	AAA	AGH	dry	N	URBM	AGHM	AGHM	AAAM	AGHM	URB3
U042	685	URB	F	dry	AGH	-0.824912710266611	N	URB	URB	26	AAA	AGH	dry	N	URBF	AGHF	AGHF	AAAF	AGHF	URB3
U043	1005	URB	F	dry	AGH	0.008040580307139	Y	URB	URB	117	AAA	AGH	dry	A	URBF	AGHF	AGHF	AAAF	AGHF	URB3
U044	791	URB	F	dry	AGH	-0.335214516509708	Y	URB	URB	44	AAA	AGH	dry	A	URBF	AGHF	AGHF	AAAF	AGHF	URB3
U045	1003	URB	M	dry	AGH	0.920415350371296	N	URB	URB	116	AAA	AGH	dry	N	URBM	AGHM	AGHM	AAAM	AGHM	URB3
U046	564	URB	M	dry	AGH	0.741763340670636	N	URB	URB	20	AAA	AGH	dry	N	URBM	AGHM	AGHM	AAAM	AGHM	URB3
U047	847	URB	F	dry	AGH	-0.139362188918345	N	URB	URB	54	AAA	AGH	dry	N	URBF	AGHF	AGHF	AAAF	AGHF	URB3
U048	1155	URB	F	dry	AGH	1.21374617558813	N	URB	URB	217	AAA	AGH	dry	N	URBF	AGHF	AGHF	AAAF	AGHF	URB3
U049	633	URB	F	dry	AGH	0.776379708418857	Y	URB	URB	27	AAA	AGH	dry	A	URBF	AGHF	AGHF	AAAF	AGHF	URB3
U050	806	URB	M	dry	AGH	-0.447622707206785	N	URB	URB	44	AAA	AGH	dry	N	URBM	AGHM	AGHM	AAAM	AGHM	URB3
U051	1102	URB	M	wet	AGH	1.5188316744582	N	URB	URB	185	AAA	AGH	AAA	N	URBM	AGHM	AGHM	AAAM	AGHM	URB3
U052	1015	URB	F	wet	AGH	1.523978890762	N	URB	URB	132	AAA	AGH	AAA	N	URBF	AGHF	AGHF	AAAF	AGHF	URB3
U053	715	URB	M	wet	AGH	0.913550875497389	N	URB	URB	37	AAA	AGH	AAA	N	URBM	AGHM	AGHM	AAAM	AGHM	URB3
U054	986	URB	F	wet	AGH	2.31129875012996	N	URB	URB	131	AAA	AGH	AAA	N	URBF	AGHF	AGHF	AAAF	AGHF	URB3
U055	815	URB	M	wet	AGH	-3.53223749822213	N	URB	URB	30	AAA	AGH	AAA	N	URBM	AGHM	AGHM	AAAM	AGHM	URB3
U056	501	URB	M	wet	AGH	-1.03331784613832	N	URB	URB	12	AAA	AGH	AAA	N	URBM	AGHM	AGHM	AAAM	AGHM	URB3
U057	687	URB	F	wet	AGH	-0.882205622231974	N	URB	URB	26	AAA	AGH	AAA	N	URBF	AGHF	AGHF	AAAF	AGHF	URB3
U058	706	URB	M	wet	AGH	0.483928497693021	Y	URB	URB	36	AAA	AGH	AAA	A	URBM	AGHM	AGHM	AAAM	AGHM	URB3
U059	860	URB	F	wet	AGH	1.06817198665625	N	URB	URB	67	AAA	AGH	AAA	N	URBF	AGHF	AGHF	AAAF	AGHF	URB3
U060	678	URB	F	wet	AGH	0.429791378163162	N	URB	URB	30	AAA	AGH	AAA	N	URBF	AGHF	AGHF	AAAF	AGHF	URB3
U061	1035	URB	F	wet	AGH	1.48351164483947	N	URB	URB	142	AAA	AGH	AAA	N	URBF	AGHF	AGHF	AAAF	AGHF	URB3
U062	1700	URB	M	wet	AGH	0.866712655225628	N	URB	URB	1125	AAA	AGH	AAA	N	URBM	AGHM	AGHM	AAAM	AGHM	URB3
U063	804	URB	M	wet	AGH	0.251814857552063	N	URB	URB	48	AAA	AGH	AAA	N	URBM	AGHM	AGHM	AAAM	AGHM	URB3
U064	609	URB	F	wet	AGH	-0.218739498876453	N	URB	URB	21	AAA	AGH	AAA	N	URBF	AGHF	AGHF	AAAF	AGHF	URB3
U065	693	URB	M	wet	AGH	0.000102090442017926	N	URB	URB	30	AAA	AGH	AAA	N	URBM	AGHM	AGHM	AAAM	AGHM	URB3
U066	668	URB	F	wet	AGH	-0.0602241648106064	N	URB	URB	27	AAA	AGH	AAA	N	URBF	AGHF	AGHF	AAAF	AGHF	URB3
U067	892	URB	F	wet	AGH	1.8808194866858	N	URB	URB	85	AAA	AGH	AAA	N	URBF	AGHF	AGHF	AAAF	AGHF	URB3
U068	1165	URB	F	wet	AGH	1.46237923013285	N	URB	URB	233	AAA	AGH	AAA	N	URBF	AGHF	AGHF	AAAF	AGHF	URB3
U069	903	URB	F	wet	AGH	0.536440182868467	N	URB	URB	74	AAA	AGH	AAA	N	URBF	AGHF	AGHF	AAAF	AGHF	URB3
U070	902	URB	F	wet	AGH	1.32211381078767	N	URB	URB	82	AAA	AGH	AAA	N	URBF	AGHF	AGHF	AAAF	AGHF	URB3
U071	895	URB	F	wet	AGH	3.61129671869127	Y	URB	URB	110	AAA	AGH	AAA	A	URBF	AGHF	AGHF	AAAF	AGHF	URB3
U072	620	URB	F	wet	AGH	-0.53600715523988	N	URB	URB	21	AAA	AGH	AAA	N	URBF	AGHF	AGHF	AAAF	AGHF	URB3
U073	934	URB	M	wet	AGH	0.818011920587485	N	URB	URB	87	AAA	AGH	AAA	N	URBM	AGHM	AGHM	AAAM	AGHM	URB3
U074	636	URB	M	wet	AGH	-0.652869888290317	N	URB	URB	22	AAA	AGH	AAA	N	URBM	AGHM	AGHM	AAAM	AGHM	URB3
U075	1614	URB	M	wet	AGH	2.24194683346625	N	URB	URB	1095	AAA	AGH	AAA	N	URBM	AGHM	AGHM	AAAM	AGHM	URB3
U076	893	URB	M	wet	AGH	-0.71463521640193	N	URB	URB	60	AAA	AGH	AAA	N	URBM	AGHM	AGHM	AAAM	AGHM	URB3
U077	680	URB	F	wet	AGH	-0.569245883367261	Y	URB	URB	27	AAA	AGH	AAA	A	URBF	AGHF	AGHF	AAAF	AGHF	URB3
U078	1094	URB	M	wet	AGH	-1.08450733911183	N	URB	URB	126	AAA	AGH	AAA	N	URBM	AGHM	AGHM	AAAM	AGHM	URB3
U079	619	URB	F	wet	AGH	0.476539681037145	N	URB	URB	24	AAA	AGH	AAA	N	URBF	AGHF	AGHF	AAAF	AGHF	URB3
U080	669	URB	F	wet	AGH	-0.655828431082079	N	URB	URB	25	AAA	AGH	AAA	N	URBF	AGHF	AGHF	AAAF	AGHF	URB3
U081	723	URB	M	wet	AGH	0.252875648373212	Y	URB	URB	35	AAA	AGH	AAA	A	URBM	AGHM	AGHM	AAAM	AGHM	URB3
U082	1236	URB	M	wet	AGH	2.33040841168484	N	URB	URB	340	AAA	AGH	AAA	N	URBM	AGHM	AGHM	AAAM	AGHM	URB3
U083	680	URB	M	wet	AGH	-1.91245069291355	N	URB	URB	22	AAA	AGH	AAA	N	URBM	AGHM	AGHM	AAAM	AGHM	URB3
U084	905	URB	F	wet	AGH	-1.19123316953089	N	URB	URB	59	AAA	AGH	AAA	N	URBF	AGHF	AGHF	AAAF	AGHF	URB3
U085	775	URB	M	wet	AGH	0.45562414196969	N	URB	URB	44	AAA	AGH	AAA	N	URBM	AGHM	AGHM	AAAM	AGHM	URB3
U086	1463	URB	M	wet	AGH	0.518091257409944	Y	URB	URB	568	AAA	AGH	AAA	A	URBM	AGHM	AGHM	AAAM	AGHM	URB3
U087	764	URB	F	wet	AGH	-0.30505318898539	N	URB	URB	38	AAA	AGH	AAA	N	URBF	AGHF	AGHF	AAAF	AGHF	URB3
U088	563	URB	M	wet	AGH	-0.872246110897096	N	URB	URB	16	AAA	AGH	AAA	N	URBM	AGHM	AGHM	AAAM	AGHM	URB3
U089	938	URB	M	wet	AGH	0.700616886614603	N	URB	URB	87	AAA	AGH	AAA	N	URBM	AGHM	AGHM	AAAM	AGHM	URB3
U090	554	URB	F	wet	AGH	0.225584746721129	Y	URB	URB	19	AAA	AGH	AAA	A	URBF	AGHF	AGHF	AAAF	AGHF	URB3
U091	1092	URB	F	wet	AGH	2.55439522725617	Y	URB	URB	206	AAA	AGH	AAA	A	URBF	AGHF	AGHF	AAAF	AGHF	URB3
U092	630	URB	F	wet	AGH	-1.03701055191393	Y	URB	URB	23	AAA	AGH	AAA	A	URBF	AGHF	AGHF	AAAF	AGHF	URB3
U093	844	URB	M	wet	AGH	-1.39454982597458	N	URB	URB	45	AAA	AGH	AAA	N	URBM	AGHM	AGHM	AAAM	AGHM	URB3
U094	713	URB	F	wet	AGH	0.971054111495983	N	URB	URB	37	AAA	AGH	AAA	N	URBF	AGHF	AGHF	AAAF	AGHF	URB3
U095	791	URB	F	wet	AGH	0.812937918228725	Y	URB	URB	60	AAA	AGH	AAA	A	URBF	AGHF	AGHF	AAAF	AGHF	URB3
U096	710	URB	F	wet	AGH	0.499041363677825	Y	URB	URB	35	AAA	AGH	AAA	A	URBF	AGHF	AGHF	AAAF	AGHF	URB3
U097	604	URB	M	wet	AGH	0.268679787548853	N	URB	URB	22	AAA	AGH	AAA	N	URBM	AGHM	AGHM	AAAM	AGHM	URB3
U098	716	URB	F	wet	AGH	-0.418696810971357	N	URB	URB	31	AAA	AGH	AAA	N	URBF	AGHF	AGHF	AAAF	AGHF	URB3
U099	696	URB	M	wet	AGH	-1.42912092791448	N	URB	URB	25	AAA	AGH	AAA	N	URBM	AGHM	AGHM	AAAM	AGHM	URB3
U100	807	URB	F	wet	AGH	-0.997087181959174	N	URB	URB	41	AAA	AGH	AAA	N	URBF	AGHF	AGHF	AAAF	AGHF	URB3
V001	409	URB	M	dry	DED	-2.33439769881841	N	URB	URB	6	AAA	DED	dry	N	URBM	DEDM	DEDM	AAAM	DEDM	URB2
V002	824	URB	F	dry	DED	0.0118716981665451	Y	URB	URB	52	AAA	DED	dry	A	URBF	DEDF	DEDF	AAAF	DEDF	URB2
V003	703	URB	M	dry	DED	0.994801674456503	Y	URB	URB	37	AAA	DED	dry	A	URBM	DEDM	DEDM	AAAM	DEDM	URB2
V004	810	URB	F	dry	DED	1.47074032278362	N	URB	URB	58	AAA	DED	dry	N	URBF	DEDF	DEDF	AAAF	DEDF	URB2
V005	955	URB	F	dry	DED	1.00374808417188	N	URB	URB	97	AAA	DED	dry	N	URBF	DEDF	DEDF	AAAF	DEDF	URB2
V006	1220	URB	F	dry	DED	2.77743518694193	N	URB	URB	341	AAA	DED	dry	N	URBF	DEDF	DEDF	AAAF	DEDF	URB2
V007	771	URB	M	dry	DED	2.18894647164412	Y	URB	URB	56	AAA	DED	dry	A	URBM	DEDM	DEDM	AAAM	DEDM	URB2
V008	882	URB	F	dry	DED	0.198436939572279	N	URB	URB	65	AAA	DED	dry	N	URBF	DEDF	DEDF	AAAF	DEDF	URB2
V009	887	URB	F	dry	DED	0.491416513622833	N	URB	URB	69	AAA	DED	dry	N	URBF	DEDF	DEDF	AAAF	DEDF	URB2
V010	1585	URB	M	dry	DED	3.72415554338624	Y	URB	URB	1249	AAA	DED	dry	A	URBM	DEDM	DEDM	AAAM	DEDM	URB2
V011	1246	URB	M	dry	DED	0.368220231268473	N	URB	URB	270	AAA	DED	dry	N	URBM	DEDM	DEDM	AAAM	DEDM	URB2
V012	1216	URB	F	dry	DED	1.08211314387198	N	URB	URB	267	AAA	DED	dry	N	URBF	DEDF	DEDF	AAAF	DEDF	URB2
V013	903	URB	M	dry	DED	1.33750265704267	Y	URB	URB	84	AAA	DED	dry	A	URBM	DEDM	DEDM	AAAM	DEDM	URB2
V014	894	URB	M	dry	DED	2.16080389483483	N	URB	URB	89	AAA	DED	dry	N	URBM	DEDM	DEDM	AAAM	DEDM	URB2
V015	974	URB	F	dry	DED	-1.2532922559986	N	URB	URB	77	AAA	DED	dry	N	URBF	DEDF	DEDF	AAAF	DEDF	URB2
V016	1116	URB	M	dry	DED	0.757183366683294	N	URB	URB	176	AAA	DED	dry	N	URBM	DEDM	DEDM	AAAM	DEDM	URB2
V017	998	URB	F	dry	DED	1.66333403686112	Y	URB	URB	129	AAA	DED	dry	A	URBF	DEDF	DEDF	AAAF	DEDF	URB2
V018	681	URB	M	dry	DED	0.489789569346442	Y	URB	URB	31	AAA	DED	dry	A	URBM	DEDM	DEDM	AAAM	DEDM	URB2
V019	954	URB	F	dry	DED	1.81760868341445	Y	URB	URB	108	AAA	DED	dry	A	URBF	DEDF	DEDF	AAAF	DEDF	URB2
V020	950	URB	F	dry	DED	1.66360714145587	Y	URB	URB	114	AAA	DED	dry	A	URBF	DEDF	DEDF	AAAF	DEDF	URB2
V021	1128	URB	F	dry	DED	1.8612579265271	N	URB	URB	214	AAA	DED	dry	N	URBF	DEDF	DEDF	AAAF	DEDF	URB2
V022	922	URB	F	dry	DED	0.823641932974813	N	URB	URB	83	AAA	DED	dry	N	URBF	DEDF	DEDF	AAAF	DEDF	URB2
V023	1125	URB	F	dry	DED	2.08157615946928	N	URB	URB	218	AAA	DED	dry	N	URBF	DEDF	DEDF	AAAF	DEDF	URB2
V024	786	URB	F	dry	DED	-0.753061482683288	N	URB	URB	39	AAA	DED	dry	N	URBF	DEDF	DEDF	AAAF	DEDF	URB2
V025	748	URB	F	dry	DED	2.46916947664198	N	URB	URB	52	AAA	DED	dry	N	URBF	DEDF	DEDF	AAAF	DEDF	URB2
V026	819	URB	M	dry	DED	2.48699547461017	N	URB	URB	69	AAA	DED	dry	N	URBM	DEDM	DEDM	AAAM	DEDM	URB2
V027	1196	URB	M	dry	DED	-0.254784373523521	N	URB	URB	207	AAA	DED	dry	N	URBM	DEDM	DEDM	AAAM	DEDM	URB2
V028	717	URB	M	dry	DED	2.41184367039241	Y	URB	URB	50	AAA	DED	dry	A	URBM	DEDM	DEDM	AAAM	DEDM	URB2
V029	1425	URB	M	dry	DED	0.435728670022491	Y	URB	URB	509	AAA	DED	dry	A	URBM	DEDM	DEDM	AAAM	DEDM	URB2
V030	1552	URB	M	dry	DED	-0.160510092087637	Y	URB	URB	771	AAA	DED	dry	A	URBM	DEDM	DEDM	AAAM	DEDM	URB2
V031	1054	URB	F	dry	DED	2.39155030081408	N	URB	URB	173	AAA	DED	dry	N	URBF	DEDF	DEDF	AAAF	DEDF	URB2
V032	1426	URB	M	dry	DED	0.15028499979653	N	URB	URB	480	AAA	DED	dry	N	URBM	DEDM	DEDM	AAAM	DEDM	URB2
V033	1082	URB	M	dry	DED	1.78902118261341	Y	URB	URB	182	AAA	DED	dry	A	URBM	DEDM	DEDM	AAAM	DEDM	URB2
V034	920	URB	M	dry	DED	2.35028756630042	Y	URB	URB	104	AAA	DED	dry	A	URBM	DEDM	DEDM	AAAM	DEDM	URB2
V035	623	URB	M	dry	DED	0.268761346004324	Y	URB	URB	24	AAA	DED	dry	A	URBM	DEDM	DEDM	AAAM	DEDM	URB2
V036	1090	URB	F	dry	DED	3.73287782381918	Y	URB	URB	240	AAA	DED	dry	A	URBF	DEDF	DEDF	AAAF	DEDF	URB2
V037	1138	URB	F	dry	DED	2.8448492145158	N	URB	URB	254	AAA	DED	dry	N	URBF	DEDF	DEDF	AAAF	DEDF	URB2
V038	551	URB	F	dry	DED	0.316690426827018	Y	URB	URB	19	AAA	DED	dry	A	URBF	DEDF	DEDF	AAAF	DEDF	URB2
V039	1080	URB	F	dry	DED	2.56804204964741	N	URB	URB	196	AAA	DED	dry	N	URBF	DEDF	DEDF	AAAF	DEDF	URB2
V040	919	URB	M	dry	DED	0.732080748470955	N	URB	URB	81	AAA	DED	dry	N	URBM	DEDM	DEDM	AAAM	DEDM	URB2
V041	960	URB	M	dry	DED	-0.291010534510106	N	URB	URB	83	AAA	DED	dry	N	URBM	DEDM	DEDM	AAAM	DEDM	URB2
V042	1109	URB	M	dry	DED	1.43995761889192	N	URB	URB	188	AAA	DED	dry	N	URBM	DEDM	DEDM	AAAM	DEDM	URB2
V043	516	URB	F	dry	DED	-0.136776402975779	Y	URB	URB	15	AAA	DED	dry	A	URBF	DEDF	DEDF	AAAF	DEDF	URB2
V044	747	URB	M	dry	DED	0.050324439821288	Y	URB	URB	38	AAA	DED	dry	A	URBM	DEDM	DEDM	AAAM	DEDM	URB2
V045	441	URB	M	dry	DED	0.602591619890137	N	URB	URB	11	AAA	DED	dry	N	URBM	DEDM	DEDM	AAAM	DEDM	URB2
V046	743	URB	F	dry	DED	1.21362171964924	N	URB	URB	43	AAA	DED	dry	N	URBF	DEDF	DEDF	AAAF	DEDF	URB2
V047	1244	URB	M	dry	DED	0.582792340064642	N	URB	URB	276	AAA	DED	dry	N	URBM	DEDM	DEDM	AAAM	DEDM	URB2
V048	1379	URB	F	dry	DED	-0.310401294712946	N	URB	URB	388	AAA	DED	dry	N	URBF	DEDF	DEDF	AAAF	DEDF	URB2
V049	895	URB	F	dry	DED	1.87878920474431	N	URB	URB	86	AAA	DED	dry	N	URBF	DEDF	DEDF	AAAF	DEDF	URB2
V050	1314	URB	M	dry	DED	0.0281444738953031	N	URB	URB	327	AAA	DED	dry	N	URBM	DEDM	DEDM	AAAM	DEDM	URB2
V051	1348	URB	F	wet	DED	-0.092984480016908	Y	URB	URB	361	AAA	DED	AAA	A	URBF	DEDF	DEDF	AAAF	DEDF	URB2
V052	684	URB	M	wet	DED	0.640785887206226	Y	URB	URB	32	AAA	DED	AAA	A	URBM	DEDM	DEDM	AAAM	DEDM	URB2
V053	909	URB	F	wet	DED	3.04924666706692	Y	URB	URB	109	AAA	DED	AAA	A	URBF	DEDF	DEDF	AAAF	DEDF	URB2
V054	1023	URB	F	wet	DED	1.77818290847377	N	URB	URB	141	AAA	DED	AAA	N	URBF	DEDF	DEDF	AAAF	DEDF	URB2
V055	945	URB	F	wet	DED	2.16289534654182	Y	URB	URB	117	AAA	DED	AAA	A	URBF	DEDF	DEDF	AAAF	DEDF	URB2
V056	854	URB	M	wet	DED	2.26923326319872	Y	URB	URB	92	AAA	DED	AAA	A	URBM	DEDM	DEDM	AAAM	DEDM	URB2
V057	695	URB	F	wet	DED	0.622573225377736	Y	URB	URB	34	AAA	DED	AAA	A	URBF	DEDF	DEDF	AAAF	DEDF	URB2
V058	621	URB	M	wet	DED	-0.0893182279418366	Y	URB	URB	25	AAA	DED	AAA	A	URBM	DEDM	DEDM	AAAM	DEDM	URB2
V059	1021	URB	F	wet	DED	2.67472241782793	N	URB	URB	158	AAA	DED	AAA	N	URBF	DEDF	DEDF	AAAF	DEDF	URB2
V060	486	URB	F	wet	DED	1.13068528287374	N	URB	URB	15	AAA	DED	AAA	N	URBF	DEDF	DEDF	AAAF	DEDF	URB2
V061	565	URB	F	wet	DED	1.41402972037876	N	URB	URB	22	AAA	DED	AAA	N	URBF	DEDF	DEDF	AAAF	DEDF	URB2
V062	744	URB	M	wet	DED	1.13314339542206	Y	URB	URB	43	AAA	DED	AAA	A	URBM	DEDM	DEDM	AAAM	DEDM	URB2
V063	575	URB	F	wet	DED	1.44423218630074	N	URB	URB	23	AAA	DED	AAA	N	URBF	DEDF	DEDF	AAAF	DEDF	URB2
V064	402	URB	M	wet	DED	3.15138217430058	N	URB	URB	12	AAA	DED	AAA	N	URBM	DEDM	DEDM	AAAM	DEDM	URB2
V065	1047	URB	F	wet	DED	2.44640483065166	Y	URB	URB	183	AAA	DED	AAA	A	URBF	DEDF	DEDF	AAAF	DEDF	URB2
V066	609	URB	M	wet	DED	2.43348337758394	Y	URB	URB	31	AAA	DED	AAA	A	URBM	DEDM	DEDM	AAAM	DEDM	URB2
V067	1449	URB	M	wet	DED	-0.437438604752167	N	URB	URB	476	AAA	DED	AAA	N	URBM	DEDM	DEDM	AAAM	DEDM	URB2
V068	447	URB	M	wet	DED	0.346441425755495	N	URB	URB	11	AAA	DED	AAA	N	URBM	DEDM	DEDM	AAAM	DEDM	URB2
V069	1498	URB	M	wet	DED	-0.156634484940715	N	URB	URB	573	AAA	DED	AAA	N	URBM	DEDM	DEDM	AAAM	DEDM	URB2
V070	638	URB	M	wet	DED	0.798559727427248	N	URB	URB	27	AAA	DED	AAA	N	URBM	DEDM	DEDM	AAAM	DEDM	URB2
V071	996	URB	F	wet	DED	1.8204301782044	Y	URB	URB	128	AAA	DED	AAA	A	URBF	DEDF	DEDF	AAAF	DEDF	URB2
V072	951	URB	M	wet	DED	-0.774069515616685	N	URB	URB	75	AAA	DED	AAA	N	URBM	DEDM	DEDM	AAAM	DEDM	URB2
V073	789	URB	M	wet	DED	-0.294463105617571	N	URB	URB	42	AAA	DED	AAA	N	URBM	DEDM	DEDM	AAAM	DEDM	URB2
V074	1211	URB	M	wet	DED	2.22055845855919	N	URB	URB	306	AAA	DED	AAA	N	URBM	DEDM	DEDM	AAAM	DEDM	URB2
V075	595	URB	M	wet	DED	1.64658503715867	Y	URB	URB	26	AAA	DED	AAA	A	URBM	DEDM	DEDM	AAAM	DEDM	URB2
V076	772	URB	F	wet	DED	2.18674001423178	N	URB	URB	55	AAA	DED	AAA	N	URBF	DEDF	DEDF	AAAF	DEDF	URB2
V077	605	URB	M	wet	DED	0.567199382560329	N	URB	URB	23	AAA	DED	AAA	N	URBM	DEDM	DEDM	AAAM	DEDM	URB2
V078	814	URB	F	wet	DED	1.35381709947679	Y	URB	URB	61	AAA	DED	AAA	A	URBF	DEDF	DEDF	AAAF	DEDF	URB2
V079	707	URB	F	wet	DED	2.25062046612489	N	URB	URB	43	AAA	DED	AAA	N	URBF	DEDF	DEDF	AAAF	DEDF	URB2
V080	654	URB	M	wet	DED	1.31046840743921	Y	URB	URB	33	AAA	DED	AAA	A	URBM	DEDM	DEDM	AAAM	DEDM	URB2
V081	600	URB	M	wet	DED	1.32647398051647	N	URB	URB	25	AAA	DED	AAA	N	URBM	DEDM	DEDM	AAAM	DEDM	URB2
V082	1475	URB	F	wet	DED	1.46601274842268	N	URB	URB	667	AAA	DED	AAA	N	URBF	DEDF	DEDF	AAAF	DEDF	URB2
V083	1408	URB	M	wet	DED	1.01872847736358	Y	URB	URB	520	AAA	DED	AAA	A	URBM	DEDM	DEDM	AAAM	DEDM	URB2
V084	1335	URB	M	wet	DED	0.64861616655092	N	URB	URB	382	AAA	DED	AAA	N	URBM	DEDM	DEDM	AAAM	DEDM	URB2
V085	717	URB	F	wet	DED	0.856029239309101	N	URB	URB	37	AAA	DED	AAA	N	URBF	DEDF	DEDF	AAAF	DEDF	URB2
V086	704	URB	M	wet	DED	1.87726761946761	Y	URB	URB	49	AAA	DED	AAA	A	URBM	DEDM	DEDM	AAAM	DEDM	URB2
V087	577	URB	M	wet	DED	1.25587775128972	Y	URB	URB	24	AAA	DED	AAA	A	URBM	DEDM	DEDM	AAAM	DEDM	URB2
V088	651	URB	M	wet	DED	0.952683599913061	N	URB	URB	29	AAA	DED	AAA	N	URBM	DEDM	DEDM	AAAM	DEDM	URB2
V089	663	URB	M	wet	DED	0.350769311365449	N	URB	URB	28	AAA	DED	AAA	N	URBM	DEDM	DEDM	AAAM	DEDM	URB2
V090	524	URB	F	wet	DED	1.63530899408129	Y	URB	URB	20	AAA	DED	AAA	A	URBF	DEDF	DEDF	AAAF	DEDF	URB2
V091	968	URB	F	wet	DED	2.09194986466607	Y	URB	URB	127	AAA	DED	AAA	A	URBF	DEDF	DEDF	AAAF	DEDF	URB2
V092	1241	URB	M	wet	DED	1.07704762529405	N	URB	URB	292	AAA	DED	AAA	N	URBM	DEDM	DEDM	AAAM	DEDM	URB2
V093	543	URB	M	wet	DED	2.53557829702648	Y	URB	URB	24	AAA	DED	AAA	A	URBM	DEDM	DEDM	AAAM	DEDM	URB2
V094	840	URB	F	wet	DED	2.24653448819045	Y	URB	URB	77	AAA	DED	AAA	A	URBF	DEDF	DEDF	AAAF	DEDF	URB2
V095	784	URB	M	wet	DED	3.34657416990915	Y	URB	URB	68	AAA	DED	AAA	A	URBM	DEDM	DEDM	AAAM	DEDM	URB2
V096	1039	URB	M	wet	DED	-0.159958958113658	Y	URB	URB	117	AAA	DED	AAA	A	URBM	DEDM	DEDM	AAAM	DEDM	URB2
V097	589	URB	F	wet	DED	1.67633795819717	Y	URB	URB	28	AAA	DED	AAA	A	URBF	DEDF	DEDF	AAAF	DEDF	URB2
V098	676	URB	M	wet	DED	0.962513208834952	Y	URB	URB	33	AAA	DED	AAA	A	URBM	DEDM	DEDM	AAAM	DEDM	URB2
V099	1135	URB	F	wet	DED	3.01488150122644	N	URB	URB	257	AAA	DED	AAA	N	URBF	DEDF	DEDF	AAAF	DEDF	URB2
V100	1687	URB	M	wet	DED	0.285422034936428	N	URB	URB	1008	AAA	DED	AAA	N	URBM	DEDM	DEDM	AAAM	DEDM	URB2
