# Supplementary material for: Quantile regression of microgeographic variation in population characteristics of an invasive vertebrate predator
Source: PLoS One. 2017 Jun 1;12(6):e0177671. doi: 10.1371/journal.pone.0177671 (PMC5453442; doi:10.1371/journal.pone.0177671)
Supplement: S3 Dataset — (CSV) [file pone.0177671.s007.csv]

IWVISLOCALE	Date	OBSERVER	SPECIES_ADDED	TIME
DEDU	12/20/2011 0:00	TJH	AC
DEDU	1/26/2012 0:00	PML	AC
DEDU	1/26/2012 0:00	MJC	AC
DEDU	2/9/2012 0:00	EOW	AC
DEDU	2/9/2012 0:00	EOW	AC
DEDU	2/9/2012 0:00	EOW	AC
DEDU	2/9/2012 0:00	EOW	AC
DEDU	3/5/2012 0:00	TJH	AC
DEDU	3/5/2012 0:00	JCS	AC
DEDU	3/12/2012 0:00	RDW	AC
DEDU	3/12/2012 0:00	PML	AC
DEDU	3/12/2012 0:00	RDW	AC
DEDU	3/19/2012 0:00	TJH	AC
DEDU	3/19/2012 0:00	PML	AC
DEDU	3/19/2012 0:00	PML	AC
DEDU	3/19/2012 0:00	PML	AC
DEDU	3/19/2012 0:00	PML	AC
DEDU	3/22/2012 0:00	MJC	AC
DEDU	3/22/2012 0:00	MJC	AC
DEDU	3/22/2012 0:00	RDW	AC
DEDU	3/22/2012 0:00	RDW	AC
DEDU	3/22/2012 0:00	MJC	AC
DEDU	3/26/2012 0:00	PML	AC
DEDU	4/2/2012 0:00	TJH	AC
DEDU	4/2/2012 0:00	TJH	AC
DEDU	4/2/2012 0:00	TJH	AC
DEDU	4/9/2012 0:00	TJH	AC
DEDU	4/12/2012 0:00	RDW	AC
DEDU	4/12/2012 0:00	RDW	AC
DEDU	4/12/2012 0:00	RDW	AC
DEDU	4/12/2012 0:00	RDW	AC
DEDU	4/23/2012 0:00	PML	AC
DEDU	4/23/2012 0:00	RDW	AC
DEDU	4/23/2012 0:00	RDW	AC
DEDU	5/1/2012 0:00	RGL	AC
DEDU	5/1/2012 0:00	PML	AC
DEDU	5/1/2012 0:00	RGL	AC
DEDU	6/6/2012 0:00	RDW	AC
DEDU	6/6/2012 0:00	EMS	AC
DEDU	6/6/2012 0:00	RDW	AC
DEDU	6/6/2012 0:00	RDW	AC
DEDU	6/6/2012 0:00	RDW	AC
DEDU	6/6/2012 0:00	RDW	AC
DEDU	6/6/2012 0:00	RDW	AC
DEDU	6/6/2012 0:00	RDW	AC
DEDU	6/12/2012 0:00	TJH	AC
DEDU	6/28/2012 0:00	PML	AC
DEDU	6/28/2012 0:00	PML	AC
DEDU	6/28/2012 0:00	PML	AC
DEDU	7/11/2012 0:00	PML	AC
DEDU	7/12/2012 0:00	MJC	AC
DEDU	7/18/2012 0:00	RGL	AC
DEDU	7/24/2012 0:00	MJC	AC
DEDU	7/31/2012 0:00	MJC	AC	2152
DEDU	7/31/2012 0:00	RGL	AC	1937
DEDU	7/31/2012 0:00	MJC	AC	1940
DEDU	8/21/2012 0:00	TJH	AC	1931
DEDU	8/21/2012 0:00	RGL	AC	2046
DEDU	8/21/2012 0:00	RGL	AC	2042
DEDU	8/21/2012 0:00	TJH	AC	1931
DEDU	8/21/2012 0:00	TJH	AC	1929
DEDU	8/21/2012 0:00	TJH	AC	1931
DEDU	8/21/2012 0:00	TJH	AC	2016
DEDU	8/21/2012 0:00	TJH	AC	1929
DEDU	8/29/2012 0:00	TJH	AC	2127
DEDU	8/29/2012 0:00	TJH	AC	2127
DEDU	8/29/2012 0:00	TJH	AC	2102
DEDU	8/29/2012 0:00	TJH	AC	2038
DEDU	8/29/2012 0:00	TJH	AC	2127
DEDU	9/10/2012 0:00	TJH	AC	2038
DEDU	9/10/2012 0:00	TJH	AC	2027
DEDU	9/11/2012 0:00	RGL	AC	2126
DEDU	9/11/2012 0:00	ETH	AC	2142
DEDU	9/12/2012 0:00	MJC	AC	1934
DEDU	9/13/2012 0:00	PML	AC	1900
DEDU	9/17/2012 0:00	RGL	AC	1920
DEDU	9/17/2012 0:00	RGL	AC	2153
DEDU	9/18/2012 0:00	PML	AC	2122
DEDU	9/18/2012 0:00	PML	AC	2057
DEDU	9/18/2012 0:00	PML	AC	2104
DEDU	9/18/2012 0:00	PML	AC	2104
DEDU	9/18/2012 0:00	PML	AC	2106
DEDU	9/18/2012 0:00	PML	AC	1916
DEDU	9/18/2012 0:00	PML	AC	1908
DEDU	9/18/2012 0:00	PML	AC	2120
DEDU	9/18/2012 0:00	PML	AC	2122
DEDU	9/20/2012 0:00	PML	AC	2152
DEDU	9/20/2012 0:00	TJH	AC	2159
DEDU	9/20/2012 0:00	PML	AC	2206
DEDU	9/20/2012 0:00	PML	AC	2206
DEDU	9/20/2012 0:00	PML	AC	2202
DEDU	9/20/2012 0:00	PML	AC	2053
DEDU	9/20/2012 0:00	PML	AC	2202
DEDU	9/20/2012 0:00	PML	AC	2149
DEDU	9/20/2012 0:00	PML	AC	2201
DEDU	9/20/2012 0:00	PML	AC	2157
DEDU	9/20/2012 0:00	PML	AC	2201
DEDU	9/20/2012 0:00	PML	AC	2155
FB3R	11/22/2010 0:00	EOW	AC	2045
FB3R	11/22/2010 0:00	EOW	AC	1940
FB3R	11/7/2011 0:00	EOW	AC	1947
IHAS	6/4/2012 0:00	TJH	AC	2056
IHAS	6/25/2012 0:00	TJH	AC	2128
MALR	4/27/2011 0:00	EOW	AC	2157
OTGC	12/8/2011 0:00	TJH	AC	1848
TALO	5/18/2011 0:00	TJH	AC	1946
TALO	10/27/2011 0:00	JJC	AC	2001
AGHN	1/31/2012 0:00	EOW	AE
AGHN	8/27/2012 0:00	SRS	AE	2129
AGHN	8/27/2012 0:00	SRS	AE	2129
AGHN	8/27/2012 0:00	SRS	AE	2129
AGHN	8/27/2012 0:00	SRS	AE	2129
TALO	5/19/2011 0:00	AMG	AE	1947
TALO	5/19/2011 0:00	AMG	AE	1947
TALO	5/19/2011 0:00	AMG	AE	1947
TALO	5/19/2011 0:00	AMG	AE	1947
FB3R	4/7/2011 0:00	GRH	AV	1952
FB3R	4/7/2011 0:00	GRH	AV	1952
IHAS	6/14/2012 0:00	RGL	AV	2040
NWFO	3/22/2010 0:00	BML	AV	2134
HMUR	9/21/2010 0:00	EOW	BAT	2042
FB3R	6/14/2011 0:00	EOW	BBQU	2125
IHAS	11/1/2011 0:00	PML	BBQU	1929
IHAS	7/26/2012 0:00	TJH	BBQU	2052
IHAS	8/9/2012 0:00	RGL	BBQU	1940
IHAS	8/15/2012 0:00	MJC	BBQU	2005
IHAS	8/15/2012 0:00	MJC	BBQU	1956
FB3R	5/20/2010 0:00	AFR	BLFR	2004
FB3R	5/20/2010 0:00	AFR	BLFR	2006
FB3R	4/19/2011 0:00	MJC	BLFR	1930
HMUR	9/28/2010 0:00	TJH	BLFR	2044
IHAS	11/1/2011 0:00	MJC	BLFR	1946
IHAS	6/21/2012 0:00	MJC	BLFR	2155
MTRS	4/14/2011 0:00	MJC	BLFR	1954
MTRS	5/5/2011 0:00	MJC	BLFR	2155
MTRS	5/5/2011 0:00	MJC	BLFR	2155
NWFO	6/7/2010 0:00	RNR	BLFR	2156
NWFO	6/7/2010 0:00	RNR	BLFR	2156
NWFO	6/7/2010 0:00	RNR	BLFR	2156
NWFO	6/7/2010 0:00	RNR	BLFR	2156
NWFO	6/7/2010 0:00	RNR	BLFR	2156
NWFO	6/7/2010 0:00	RNR	BLFR	2156
FB3R	11/23/2010 0:00	EOW	CAT	2040
FB3R	2/23/2011 0:00	TJH	CAT	1913
HMUR	10/4/2010 0:00	EOW	CAT	2102
IHAS	3/3/2011 0:00	AMG	CAT	2005
IHAS	3/14/2011 0:00	AMG	CAT	2040
IHAS	3/28/2011 0:00	PML	CAT	2033
IHAS	3/30/2011 0:00	EOW	CAT	1957
IHAS	3/30/2011 0:00	EOW	CAT	2045
MTRS	11/20/2011 0:00	JCS	CAT	1912
NWFO	4/19/2010 0:00	TJH	CAT	2235
NWFO	4/19/2010 0:00	TJH	CAT	2235
ACAR	2/17/2011 0:00	JJC	CF	1901
ACAR	2/17/2011 0:00	JJC	CF	2017
ACAR	6/6/2011 0:00	AMG	CF	1926
ACAR	6/6/2011 0:00	AMG	CF	1926
ACAR	6/6/2011 0:00	AMG	CF	2035
ASOU	7/13/2010 0:00	SRS	CF	2210
FB3R	5/20/2010 0:00	BML	CF	2126
FB3R	5/20/2010 0:00	AFR	CF	1942
FB3R	5/20/2010 0:00	BML	CF	2028
FB3R	5/20/2010 0:00	BML	CF	2120
FB3R	11/22/2010 0:00	GRH	CF	1855
FB3R	11/22/2010 0:00	AMG	CF	1843
FB3R	11/22/2010 0:00	EOW	CF	2035
FB3R	11/22/2010 0:00	GRH	CF	1848
FB3R	11/22/2010 0:00	AMG	CF	1841
FB3R	11/22/2010 0:00	AMG	CF	2044
FB3R	11/22/2010 0:00	AMG	CF	2048
FB3R	11/22/2010 0:00	GRH	CF	1834
FB3R	11/22/2010 0:00	GRH	CF	1835
FB3R	11/23/2010 0:00	EOW	CF	2050
FB3R	11/23/2010 0:00	EOW	CF	2103
FB3R	11/23/2010 0:00	GRH	CF	2121
FB3R	11/23/2010 0:00	AMG	CF	1858
FB3R	11/23/2010 0:00	AMG	CF	1926
FB3R	11/23/2010 0:00	AMG	CF	1933
FB3R	11/23/2010 0:00	GRH	CF	1952
FB3R	11/23/2010 0:00	AMG	CF	2059
FB3R	11/23/2010 0:00	GRH	CF	1836
FB3R	11/23/2010 0:00	GRH	CF	1845
FB3R	11/23/2010 0:00	GRH	CF	1845
FB3R	11/23/2010 0:00	GRH	CF	1923
FB3R	11/23/2010 0:00	GRH	CF	1933
FB3R	11/23/2010 0:00	GRH	CF	2003
FB3R	11/23/2010 0:00	EOW	CF	1833
FB3R	11/23/2010 0:00	EOW	CF	1842
FB3R	11/23/2010 0:00	EOW	CF	1903
FB3R	12/27/2010 0:00	TJH	CF	1838
FB3R	12/27/2010 0:00	AMG	CF	1900
FB3R	12/27/2010 0:00	TJH	CF	1839
FB3R	12/28/2010 0:00	AMG	CF	2102
FB3R	12/28/2010 0:00	AMG	CF	1923
FB3R	12/28/2010 0:00	AMG	CF	1947
FB3R	12/28/2010 0:00	GRH	CF	1901
FB3R	12/28/2010 0:00	TJH	CF	1825
FB3R	12/28/2010 0:00	AMG	CF	1821
FB3R	12/28/2010 0:00	AMG	CF	1903
FB3R	12/28/2010 0:00	AMG	CF	1854
FB3R	12/28/2010 0:00	GRH	CF	1922
FB3R	2/14/2011 0:00	JJC	CF
FB3R	2/14/2011 0:00	JJC	CF
FB3R	2/14/2011 0:00	JJC	CF
FB3R	2/14/2011 0:00	JJC	CF
FB3R	2/14/2011 0:00	JJC	CF
FB3R	2/14/2011 0:00	JJC	CF
FB3R	2/14/2011 0:00	JJC	CF
FB3R	2/14/2011 0:00	JJC	CF
FB3R	2/14/2011 0:00	JJC	CF
FB3R	2/14/2011 0:00	JJC	CF
FB3R	2/14/2011 0:00	JJC	CF
FB3R	2/14/2011 0:00	JJC	CF
FB3R	2/14/2011 0:00	JJC	CF
FB3R	2/14/2011 0:00	JJC	CF
FB3R	2/14/2011 0:00	JJC	CF
FB3R	2/14/2011 0:00	JJC	CF
FB3R	2/14/2011 0:00	JJC	CF
FB3R	2/14/2011 0:00	PML	CF
FB3R	2/14/2011 0:00	JJC	CF
FB3R	2/14/2011 0:00	JJC	CF
FB3R	2/14/2011 0:00	JJC	CF	2026
FB3R	2/14/2011 0:00	JJC	CF
FB3R	2/14/2011 0:00	JJC	CF
FB3R	2/14/2011 0:00	JJC	CF	2121
FB3R	2/14/2011 0:00	JJC	CF
FB3R	2/14/2011 0:00	PML	CF
FB3R	2/14/2011 0:00	JCS	CF	2018
FB3R	2/14/2011 0:00	JCS	CF	2011
FB3R	2/14/2011 0:00	JCS	CF	1923
FB3R	2/14/2011 0:00	JCS	CF	1915
FB3R	2/14/2011 0:00	MJC	CF	2001
FB3R	2/14/2011 0:00	MJC	CF	1959
FB3R	2/14/2011 0:00	MJC	CF	1949
FB3R	2/14/2011 0:00	MJC	CF	1932
FB3R	2/14/2011 0:00	MJC	CF	1921
FB3R	2/14/2011 0:00	MJC	CF	1917
FB3R	2/14/2011 0:00	PML	CF
FB3R	2/14/2011 0:00	PML	CF
FB3R	2/14/2011 0:00	PML	CF
FB3R	2/14/2011 0:00	PML	CF
FB3R	2/14/2011 0:00	PML	CF
FB3R	2/14/2011 0:00	PML	CF
FB3R	2/14/2011 0:00	PML	CF
FB3R	2/14/2011 0:00	JJC	CF
FB3R	2/14/2011 0:00	PML	CF
FB3R	2/14/2011 0:00	JJC	CF
FB3R	2/14/2011 0:00	PML	CF
FB3R	2/14/2011 0:00	PML	CF
FB3R	2/14/2011 0:00	PML	CF
FB3R	2/14/2011 0:00	PML	CF
FB3R	2/14/2011 0:00	MJC	CF	1903
FB3R	2/14/2011 0:00	JJC	CF
FB3R	2/14/2011 0:00	JJC	CF
FB3R	2/14/2011 0:00	JJC	CF
FB3R	2/14/2011 0:00	JJC	CF
FB3R	2/14/2011 0:00	JJC	CF
FB3R	2/14/2011 0:00	JJC	CF
FB3R	2/14/2011 0:00	JJC	CF
FB3R	2/14/2011 0:00	JJC	CF
FB3R	2/14/2011 0:00	JJC	CF
FB3R	2/14/2011 0:00	JJC	CF
FB3R	2/14/2011 0:00	JJC	CF
FB3R	2/14/2011 0:00	JJC	CF
FB3R	2/14/2011 0:00	JJC	CF
FB3R	2/14/2011 0:00	JJC	CF
FB3R	2/14/2011 0:00	JJC	CF
FB3R	2/14/2011 0:00	JJC	CF
FB3R	2/14/2011 0:00	JJC	CF
FB3R	2/22/2011 0:00	AMG	CF	1910
FB3R	2/22/2011 0:00	AMG	CF	1905
FB3R	2/22/2011 0:00	AMG	CF	1921
FB3R	2/22/2011 0:00	AMG	CF	2032
FB3R	2/22/2011 0:00	AMG	CF	1951
FB3R	2/22/2011 0:00	AMG	CF	1923
FB3R	2/22/2011 0:00	AMG	CF	2024
FB3R	2/22/2011 0:00	EOW	CF	2050
FB3R	2/22/2011 0:00	EOW	CF	1953
FB3R	2/22/2011 0:00	PML	CF
FB3R	2/22/2011 0:00	PML	CF	2002
FB3R	2/22/2011 0:00	AMG	CF	2044
FB3R	2/22/2011 0:00	AMG	CF	1901
FB3R	2/22/2011 0:00	AMG	CF	2053
FB3R	2/22/2011 0:00	EOW	CF	2018
FB3R	2/22/2011 0:00	EOW	CF	2115
FB3R	2/22/2011 0:00	EOW	CF	2115
FB3R	2/22/2011 0:00	AMG	CF	2059
FB3R	2/22/2011 0:00	PML	CF
FB3R	2/22/2011 0:00	EOW	CF	2040
FB3R	2/22/2011 0:00	PML	CF	1855
FB3R	2/22/2011 0:00	PML	CF
FB3R	2/22/2011 0:00	PML	CF
FB3R	2/22/2011 0:00	PML	CF
FB3R	2/22/2011 0:00	PML	CF
FB3R	2/22/2011 0:00	PML	CF
FB3R	2/22/2011 0:00	PML	CF
FB3R	2/22/2011 0:00	PML	CF
FB3R	2/22/2011 0:00	PML	CF
FB3R	2/22/2011 0:00	PML	CF	1904
FB3R	2/22/2011 0:00	PML	CF	1902
FB3R	2/22/2011 0:00	PML	CF	1902
FB3R	2/22/2011 0:00	PML	CF
FB3R	2/22/2011 0:00	PML	CF	1959
FB3R	2/22/2011 0:00	PML	CF	1853
FB3R	2/22/2011 0:00	PML	CF	1854
FB3R	2/22/2011 0:00	AMG	CF	1854
FB3R	2/22/2011 0:00	PML	CF	2021
FB3R	2/22/2011 0:00	PML	CF	1900
FB3R	2/22/2011 0:00	PML	CF
FB3R	2/22/2011 0:00	PML	CF
FB3R	2/22/2011 0:00	PML	CF
FB3R	2/22/2011 0:00	PML	CF
FB3R	2/22/2011 0:00	EOW	CF	1910
FB3R	2/23/2011 0:00	MJC	CF
FB3R	2/23/2011 0:00	MJC	CF
FB3R	2/23/2011 0:00	MJC	CF
FB3R	2/23/2011 0:00	JJC	CF
FB3R	2/23/2011 0:00	JJC	CF
FB3R	2/23/2011 0:00	JJC	CF
FB3R	2/23/2011 0:00	JJC	CF
FB3R	2/23/2011 0:00	MJC	CF
FB3R	2/23/2011 0:00	JJC	CF
FB3R	2/23/2011 0:00	MJC	CF
FB3R	2/23/2011 0:00	MJC	CF
FB3R	2/23/2011 0:00	MJC	CF
FB3R	2/23/2011 0:00	JJC	CF
FB3R	2/23/2011 0:00	JJC	CF
FB3R	2/23/2011 0:00	JJC	CF
FB3R	2/23/2011 0:00	MJC	CF
FB3R	2/23/2011 0:00	JJC	CF
FB3R	2/23/2011 0:00	JJC	CF
FB3R	2/23/2011 0:00	JJC	CF
FB3R	2/23/2011 0:00	JJC	CF
FB3R	2/23/2011 0:00	JJC	CF
FB3R	2/23/2011 0:00	JJC	CF
FB3R	2/23/2011 0:00	JJC	CF
FB3R	2/23/2011 0:00	JJC	CF
FB3R	2/23/2011 0:00	JJC	CF
FB3R	2/23/2011 0:00	JJC	CF
FB3R	2/23/2011 0:00	TJH	CF	1919
FB3R	2/23/2011 0:00	TJH	CF	1920
FB3R	2/23/2011 0:00	TJH	CF	1932
FB3R	2/23/2011 0:00	TJH	CF	1938
FB3R	2/23/2011 0:00	JJC	CF
FB3R	2/23/2011 0:00	TJH	CF	2010
FB3R	2/23/2011 0:00	TJH	CF	2026
FB3R	2/23/2011 0:00	JJC	CF
FB3R	2/23/2011 0:00	TJH	CF	2028
FB3R	2/23/2011 0:00	MJC	CF
FB3R	2/23/2011 0:00	JJC	CF
FB3R	2/23/2011 0:00	JJC	CF
FB3R	2/23/2011 0:00	JJC	CF
FB3R	2/23/2011 0:00	JJC	CF
FB3R	2/23/2011 0:00	JJC	CF
FB3R	2/23/2011 0:00	TJH	CF	1910
FB3R	2/28/2011 0:00	GRH	CF
FB3R	2/28/2011 0:00	GRH	CF
FB3R	2/28/2011 0:00	GRH	CF
FB3R	2/28/2011 0:00	GRH	CF
FB3R	2/28/2011 0:00	GRH	CF
FB3R	2/28/2011 0:00	GRH	CF
FB3R	2/28/2011 0:00	GRH	CF
FB3R	2/28/2011 0:00	GRH	CF
FB3R	2/28/2011 0:00	GRH	CF
FB3R	2/28/2011 0:00	GRH	CF
FB3R	2/28/2011 0:00	JCS	CF	2020
FB3R	2/28/2011 0:00	JCS	CF	2012
FB3R	2/28/2011 0:00	JCS	CF	2102
FB3R	2/28/2011 0:00	JCS	CF	2059
FB3R	2/28/2011 0:00	JCS	CF	2058
FB3R	2/28/2011 0:00	JCS	CF	2101
FB3R	2/28/2011 0:00	JCS	CF	2110
FB3R	2/28/2011 0:00	JCS	CF	2030
FB3R	2/28/2011 0:00	GRH	CF
FB3R	2/28/2011 0:00	GRH	CF
FB3R	2/28/2011 0:00	GRH	CF
FB3R	2/28/2011 0:00	JCS	CF	2028
FB3R	2/28/2011 0:00	JCS	CF	2024
FB3R	2/28/2011 0:00	JCS	CF	2020
FB3R	2/28/2011 0:00	GRH	CF
FB3R	2/28/2011 0:00	JCS	CF	2059
FB3R	3/1/2011 0:00	JJC	CF	2045
FB3R	3/1/2011 0:00	JJC	CF	2044
FB3R	3/1/2011 0:00	JJC	CF	2044
FB3R	3/1/2011 0:00	EOW	CF	2006
FB3R	3/1/2011 0:00	JJC	CF	1935
FB3R	3/1/2011 0:00	EOW	CF	2020
FB3R	3/1/2011 0:00	EOW	CF	2010
FB3R	3/1/2011 0:00	EOW	CF	1936
FB3R	3/1/2011 0:00	EOW	CF	1908
FB3R	3/1/2011 0:00	TJH	CF	2044
FB3R	3/1/2011 0:00	TJH	CF	1901
FB3R	3/1/2011 0:00	TJH	CF	2044
FB3R	3/1/2011 0:00	TJH	CF	1916
FB3R	3/1/2011 0:00	TJH	CF	1912
FB3R	3/1/2011 0:00	TJH	CF	1904
FB3R	3/2/2011 0:00	JCS	CF
FB3R	3/2/2011 0:00	JCS	CF
FB3R	3/2/2011 0:00	JCS	CF
FB3R	3/2/2011 0:00	JCS	CF
FB3R	3/2/2011 0:00	JCS	CF
FB3R	3/2/2011 0:00	AMG	CF	1905
FB3R	3/2/2011 0:00	AMG	CF	1922
FB3R	3/2/2011 0:00	AMG	CF	1940
FB3R	3/2/2011 0:00	AMG	CF	1954
FB3R	3/2/2011 0:00	AMG	CF	2157
FB3R	3/2/2011 0:00	AMG	CF	2112
FB3R	3/2/2011 0:00	AMG	CF	2054
FB3R	3/2/2011 0:00	JCS	CF
FB3R	3/3/2011 0:00	JJC	CF
FB3R	3/3/2011 0:00	JJC	CF
FB3R	3/3/2011 0:00	JJC	CF
FB3R	3/3/2011 0:00	JJC	CF
FB3R	3/3/2011 0:00	JJC	CF	2108
FB3R	3/3/2011 0:00	JJC	CF
FB3R	3/3/2011 0:00	JJC	CF
FB3R	3/3/2011 0:00	JJC	CF	2049
FB3R	3/3/2011 0:00	JJC	CF	2049
FB3R	3/3/2011 0:00	JJC	CF	2106
FB3R	3/3/2011 0:00	JJC	CF
FB3R	3/3/2011 0:00	GRH	CF
FB3R	3/3/2011 0:00	GRH	CF
FB3R	3/3/2011 0:00	GRH	CF
FB3R	3/3/2011 0:00	GRH	CF
FB3R	3/3/2011 0:00	GRH	CF
FB3R	3/3/2011 0:00	GRH	CF
FB3R	3/3/2011 0:00	GRH	CF
FB3R	3/3/2011 0:00	GRH	CF
FB3R	3/3/2011 0:00	TJH	CF	1934
FB3R	3/3/2011 0:00	TJH	CF	1943
FB3R	3/3/2011 0:00	TJH	CF	2032
FB3R	3/3/2011 0:00	GRH	CF
FB3R	3/7/2011 0:00	PML	CF	1925
FB3R	3/7/2011 0:00	PML	CF	2005
FB3R	3/7/2011 0:00	PML	CF	1946
FB3R	3/7/2011 0:00	PML	CF	1925
FB3R	3/7/2011 0:00	PML	CF	1924
FB3R	3/7/2011 0:00	PML	CF	1923
FB3R	3/7/2011 0:00	PML	CF	1921
FB3R	3/7/2011 0:00	PML	CF	1920
FB3R	3/7/2011 0:00	PML	CF	1917
FB3R	3/7/2011 0:00	PML	CF	1900
FB3R	3/7/2011 0:00	PML	CF	1945
FB3R	3/7/2011 0:00	TJH	CF	2005
FB3R	3/7/2011 0:00	TJH	CF	2006
FB3R	3/7/2011 0:00	TJH	CF	1913
FB3R	3/7/2011 0:00	TJH	CF	1913
FB3R	3/8/2011 0:00	JCS	CF	2001
FB3R	3/8/2011 0:00	JCS	CF	1919
FB3R	3/8/2011 0:00	JCS	CF	1921
FB3R	3/8/2011 0:00	JCS	CF	1924
FB3R	3/8/2011 0:00	JCS	CF	1949
FB3R	3/8/2011 0:00	JCS	CF
FB3R	3/8/2011 0:00	AMG	CF	2113
FB3R	3/8/2011 0:00	AMG	CF	2023
FB3R	3/8/2011 0:00	AMG	CF	1951
FB3R	3/8/2011 0:00	AMG	CF	1933
FB3R	3/8/2011 0:00	JCS	CF
FB3R	3/8/2011 0:00	JCS	CF
FB3R	3/8/2011 0:00	JCS	CF
FB3R	3/8/2011 0:00	JCS	CF
FB3R	3/8/2011 0:00	JCS	CF
FB3R	3/8/2011 0:00	JCS	CF	2022
FB3R	3/8/2011 0:00	JCS	CF	2003
FB3R	3/8/2011 0:00	JCS	CF	1918
FB3R	3/9/2011 0:00	MJC	CF	2016
FB3R	3/9/2011 0:00	JCS	CF	2036
FB3R	3/9/2011 0:00	JCS	CF	2023
FB3R	3/9/2011 0:00	JCS	CF	2021
FB3R	3/9/2011 0:00	JCS	CF	1911
FB3R	3/9/2011 0:00	JCS	CF	2003
FB3R	3/9/2011 0:00	MJC	CF	1956
FB3R	3/9/2011 0:00	JCS	CF	1954
FB3R	3/9/2011 0:00	JCS	CF	1949
FB3R	3/9/2011 0:00	JCS	CF	1946
FB3R	3/9/2011 0:00	JCS	CF	1942
FB3R	3/9/2011 0:00	JCS	CF	1927
FB3R	3/9/2011 0:00	JCS	CF	1927
FB3R	3/9/2011 0:00	MJC	CF	1930
FB3R	3/9/2011 0:00	MJC	CF	1923
FB3R	3/9/2011 0:00	JCS	CF	1918
FB3R	3/9/2011 0:00	MJC	CF	2026
FB3R	3/9/2011 0:00	MJC	CF	2026
FB3R	3/9/2011 0:00	JCS	CF	1915
FB3R	3/9/2011 0:00	MJC	CF	1937
FB3R	3/9/2011 0:00	MJC	CF	1956
FB3R	3/9/2011 0:00	MJC	CF	2013
FB3R	3/9/2011 0:00	MJC	CF	2018
FB3R	3/9/2011 0:00	MJC	CF	2017
FB3R	3/9/2011 0:00	MJC	CF	1927
FB3R	3/10/2011 0:00	JJC	CF
FB3R	3/10/2011 0:00	TJH	CF	2024
FB3R	3/10/2011 0:00	TJH	CF	2024
FB3R	3/10/2011 0:00	TJH	CF	2022
FB3R	3/10/2011 0:00	TJH	CF	2017
FB3R	3/10/2011 0:00	TJH	CF	2015
FB3R	3/10/2011 0:00	JJC	CF
FB3R	3/10/2011 0:00	TJH	CF	1903
FB3R	3/10/2011 0:00	TJH	CF	2027
FB3R	3/10/2011 0:00	JJC	CF
FB3R	3/10/2011 0:00	JJC	CF
FB3R	3/10/2011 0:00	JJC	CF
FB3R	3/10/2011 0:00	JJC	CF
FB3R	3/10/2011 0:00	JJC	CF
FB3R	3/10/2011 0:00	JJC	CF
FB3R	3/10/2011 0:00	TJH	CF	2007
FB3R	3/10/2011 0:00	JJC	CF
FB3R	3/10/2011 0:00	JJC	CF
FB3R	3/10/2011 0:00	JJC	CF
FB3R	3/10/2011 0:00	JJC	CF
FB3R	3/10/2011 0:00	JJC	CF
FB3R	3/10/2011 0:00	JJC	CF
FB3R	3/10/2011 0:00	JJC	CF
FB3R	3/10/2011 0:00	TJH	CF	2026
FB3R	3/10/2011 0:00	JJC	CF
FB3R	3/10/2011 0:00	TJH	CF	2027
FB3R	3/10/2011 0:00	JJC	CF
FB3R	3/10/2011 0:00	JJC	CF
FB3R	3/10/2011 0:00	JJC	CF
FB3R	3/10/2011 0:00	TJH	CF	2040
FB3R	3/10/2011 0:00	TJH	CF	2029
FB3R	3/10/2011 0:00	JJC	CF
FB3R	3/10/2011 0:00	JJC	CF
FB3R	3/10/2011 0:00	JJC	CF
FB3R	3/10/2011 0:00	JJC	CF
FB3R	3/10/2011 0:00	JJC	CF
FB3R	3/10/2011 0:00	JJC	CF
FB3R	3/10/2011 0:00	JJC	CF
FB3R	3/10/2011 0:00	JJC	CF
FB3R	3/10/2011 0:00	JJC	CF
FB3R	3/10/2011 0:00	JJC	CF
FB3R	3/10/2011 0:00	JJC	CF
FB3R	3/10/2011 0:00	EOW	CF	2048
FB3R	3/10/2011 0:00	EOW	CF	2007
FB3R	3/10/2011 0:00	EOW	CF	1915
FB3R	3/10/2011 0:00	EOW	CF	1955
FB3R	3/14/2011 0:00	MJC	CF	2031
FB3R	3/14/2011 0:00	PML	CF	2011
FB3R	3/14/2011 0:00	PML	CF	2011
FB3R	3/14/2011 0:00	MJC	CF	2029
FB3R	3/14/2011 0:00	MJC	CF	2003
FB3R	3/14/2011 0:00	MJC	CF	1957
FB3R	3/14/2011 0:00	MJC	CF	1956
FB3R	3/14/2011 0:00	MJC	CF	1954
FB3R	3/14/2011 0:00	PML	CF	2117
FB3R	3/14/2011 0:00	MJC	CF	2031
FB3R	3/14/2011 0:00	PML	CF	2032
FB3R	3/14/2011 0:00	PML	CF	1919
FB3R	3/14/2011 0:00	PML	CF	2020
FB3R	3/14/2011 0:00	MJC	CF	2044
FB3R	3/14/2011 0:00	PML	CF	1920
FB3R	3/14/2011 0:00	PML	CF	1918
FB3R	3/14/2011 0:00	PML	CF	1911
FB3R	3/14/2011 0:00	MJC	CF	2125
FB3R	3/14/2011 0:00	PML	CF	1916
FB3R	3/14/2011 0:00	PML	CF	2004
FB3R	3/14/2011 0:00	MJC	CF	2043
FB3R	3/15/2011 0:00	AMG	CF	1908
FB3R	3/15/2011 0:00	AMG	CF	1906
FB3R	3/15/2011 0:00	AMG	CF	1915
FB3R	3/15/2011 0:00	AMG	CF	2038
FB3R	3/15/2011 0:00	AMG	CF	2055
FB3R	3/15/2011 0:00	TJH	CF	1915
FB3R	3/15/2011 0:00	TJH	CF	1943
FB3R	3/15/2011 0:00	TJH	CF	1943
FB3R	3/15/2011 0:00	TJH	CF	1913
FB3R	3/15/2011 0:00	AMG	CF	1922
FB3R	3/15/2011 0:00	AMG	CF	2015
FB3R	3/15/2011 0:00	AMG	CF	1943
FB3R	3/15/2011 0:00	TJH	CF	2006
FB3R	3/16/2011 0:00	PML	CF	2015
FB3R	3/16/2011 0:00	PML	CF	2015
FB3R	3/16/2011 0:00	PML	CF	2015
FB3R	3/16/2011 0:00	PML	CF	1942
FB3R	3/16/2011 0:00	JCS	CF
FB3R	3/16/2011 0:00	PML	CF	1914
FB3R	3/16/2011 0:00	JCS	CF
FB3R	3/16/2011 0:00	PML	CF	1914
FB3R	3/16/2011 0:00	PML	CF	1902
FB3R	3/16/2011 0:00	JCS	CF
FB3R	3/16/2011 0:00	JCS	CF
FB3R	3/16/2011 0:00	PML	CF	1942
FB3R	3/16/2011 0:00	PML	CF	1946
FB3R	3/16/2011 0:00	JCS	CF
FB3R	3/16/2011 0:00	PML	CF	2002
FB3R	3/16/2011 0:00	JCS	CF
FB3R	3/16/2011 0:00	PML	CF	1906
FB3R	3/16/2011 0:00	PML	CF	1906
FB3R	3/16/2011 0:00	JCS	CF
FB3R	3/16/2011 0:00	PML	CF	1930
FB3R	3/17/2011 0:00	AMG	CF
FB3R	3/17/2011 0:00	AMG	CF
FB3R	3/17/2011 0:00	AMG	CF
FB3R	3/17/2011 0:00	AMG	CF
FB3R	3/17/2011 0:00	AMG	CF
FB3R	3/17/2011 0:00	AMG	CF
FB3R	3/17/2011 0:00	AMG	CF
FB3R	3/17/2011 0:00	AMG	CF
FB3R	3/17/2011 0:00	AMG	CF
FB3R	3/17/2011 0:00	GRH	CF	2018
FB3R	3/17/2011 0:00	GRH	CF	2040
FB3R	3/17/2011 0:00	AMG	CF	1909
FB3R	3/17/2011 0:00	AMG	CF	1914
FB3R	3/17/2011 0:00	AMG	CF
FB3R	3/17/2011 0:00	AMG	CF
FB3R	3/17/2011 0:00	AMG	CF
FB3R	3/17/2011 0:00	AMG	CF
FB3R	3/17/2011 0:00	AMG	CF
FB3R	3/17/2011 0:00	AMG	CF
FB3R	3/17/2011 0:00	AMG	CF
FB3R	3/17/2011 0:00	GRH	CF	1923
FB3R	3/17/2011 0:00	AMG	CF
FB3R	3/17/2011 0:00	AMG	CF
FB3R	3/17/2011 0:00	AMG	CF
FB3R	3/17/2011 0:00	AMG	CF
FB3R	3/17/2011 0:00	AMG	CF
FB3R	3/17/2011 0:00	AMG	CF
FB3R	3/17/2011 0:00	AMG	CF
FB3R	3/17/2011 0:00	AMG	CF
FB3R	3/17/2011 0:00	AMG	CF
FB3R	3/17/2011 0:00	AMG	CF
FB3R	3/17/2011 0:00	AMG	CF
FB3R	3/21/2011 0:00	GRH	CF	1942
FB3R	3/21/2011 0:00	TJH	CF	2020
FB3R	3/21/2011 0:00	GRH	CF	1914
FB3R	3/21/2011 0:00	GRH	CF	1920
FB3R	3/21/2011 0:00	GRH	CF	1922
FB3R	3/21/2011 0:00	TJH	CF	2020
FB3R	3/21/2011 0:00	GRH	CF	1944
FB3R	3/21/2011 0:00	GRH	CF	1957
FB3R	3/21/2011 0:00	GRH	CF	1910
FB3R	3/21/2011 0:00	GRH	CF	1907
FB3R	3/21/2011 0:00	GRH	CF	1904
FB3R	3/21/2011 0:00	GRH	CF	1913
FB3R	3/21/2011 0:00	GRH	CF	2036
FB3R	3/21/2011 0:00	TJH	CF	1918
FB3R	3/21/2011 0:00	TJH	CF	1924
FB3R	3/21/2011 0:00	TJH	CF	1930
FB3R	3/21/2011 0:00	GRH	CF	1914
FB3R	3/21/2011 0:00	TJH	CF	1942
FB3R	3/21/2011 0:00	GRH	CF	2033
FB3R	3/21/2011 0:00	TJH	CF	2005
FB3R	3/21/2011 0:00	TJH	CF	2010
FB3R	3/21/2011 0:00	TJH	CF	2024
FB3R	3/21/2011 0:00	TJH	CF	2030
FB3R	3/22/2011 0:00	PML	CF
FB3R	3/22/2011 0:00	PML	CF
FB3R	3/22/2011 0:00	PML	CF
FB3R	3/22/2011 0:00	PML	CF
FB3R	3/22/2011 0:00	PML	CF
FB3R	3/22/2011 0:00	PML	CF
FB3R	3/22/2011 0:00	PML	CF
FB3R	3/22/2011 0:00	PML	CF
FB3R	3/22/2011 0:00	PML	CF
FB3R	3/22/2011 0:00	EOW	CF
FB3R	3/22/2011 0:00	PML	CF
FB3R	3/22/2011 0:00	PML	CF
FB3R	3/22/2011 0:00	PML	CF
FB3R	3/22/2011 0:00	PML	CF
FB3R	3/22/2011 0:00	PML	CF
FB3R	3/22/2011 0:00	PML	CF
FB3R	3/22/2011 0:00	PML	CF
FB3R	3/22/2011 0:00	PML	CF
FB3R	3/22/2011 0:00	PML	CF
FB3R	3/22/2011 0:00	EOW	CF	1908
FB3R	3/22/2011 0:00	EOW	CF
FB3R	3/22/2011 0:00	EOW	CF
FB3R	3/22/2011 0:00	EOW	CF
FB3R	3/22/2011 0:00	PML	CF	1901
FB3R	3/22/2011 0:00	PML	CF	1901
FB3R	3/22/2011 0:00	PML	CF	1902
FB3R	3/22/2011 0:00	PML	CF
FB3R	3/22/2011 0:00	PML	CF
FB3R	3/22/2011 0:00	PML	CF
FB3R	3/22/2011 0:00	PML	CF
FB3R	3/22/2011 0:00	EOW	CF
FB3R	3/22/2011 0:00	EOW	CF	1904
FB3R	3/22/2011 0:00	EOW	CF	1905
FB3R	3/22/2011 0:00	EOW	CF
FB3R	3/22/2011 0:00	EOW	CF
FB3R	3/22/2011 0:00	EOW	CF
FB3R	3/22/2011 0:00	EOW	CF	1945
FB3R	3/22/2011 0:00	EOW	CF	1942
FB3R	3/22/2011 0:00	EOW	CF	1941
FB3R	3/22/2011 0:00	EOW	CF	1923
FB3R	3/22/2011 0:00	EOW	CF	1920
FB3R	3/22/2011 0:00	EOW	CF	1910
FB3R	3/22/2011 0:00	PML	CF
FB3R	3/22/2011 0:00	PML	CF
FB3R	3/22/2011 0:00	PML	CF
FB3R	3/22/2011 0:00	PML	CF
FB3R	3/22/2011 0:00	PML	CF
FB3R	3/22/2011 0:00	PML	CF
FB3R	3/22/2011 0:00	PML	CF
FB3R	3/22/2011 0:00	PML	CF
FB3R	3/22/2011 0:00	PML	CF
FB3R	3/22/2011 0:00	PML	CF
FB3R	3/22/2011 0:00	PML	CF
FB3R	3/22/2011 0:00	PML	CF
FB3R	3/22/2011 0:00	PML	CF
FB3R	3/22/2011 0:00	EOW	CF	2111
FB3R	3/22/2011 0:00	PML	CF
FB3R	3/22/2011 0:00	PML	CF
FB3R	3/22/2011 0:00	PML	CF
FB3R	3/23/2011 0:00	MJC	CF	2024
FB3R	3/23/2011 0:00	JJC	CF
FB3R	3/23/2011 0:00	MJC	CF	2015
FB3R	3/23/2011 0:00	MJC	CF	2026
FB3R	3/23/2011 0:00	MJC	CF	1927
FB3R	3/23/2011 0:00	MJC	CF	2046
FB3R	3/23/2011 0:00	MJC	CF	1945
FB3R	3/23/2011 0:00	MJC	CF	2029
FB3R	3/23/2011 0:00	MJC	CF	2121
FB3R	3/23/2011 0:00	MJC	CF	2044
FB3R	3/23/2011 0:00	MJC	CF	2113
FB3R	3/23/2011 0:00	MJC	CF	2121
FB3R	3/23/2011 0:00	MJC	CF	2039
FB3R	3/23/2011 0:00	JJC	CF
FB3R	3/23/2011 0:00	MJC	CF	2127
FB3R	3/23/2011 0:00	JJC	CF
FB3R	3/23/2011 0:00	JJC	CF
FB3R	3/23/2011 0:00	JJC	CF
FB3R	3/23/2011 0:00	JJC	CF
FB3R	3/23/2011 0:00	JJC	CF
FB3R	3/23/2011 0:00	JJC	CF
FB3R	3/23/2011 0:00	JJC	CF
FB3R	3/23/2011 0:00	MJC	CF	1923
FB3R	3/23/2011 0:00	JJC	CF
FB3R	3/23/2011 0:00	JJC	CF
FB3R	3/23/2011 0:00	MJC	CF	1911
FB3R	3/23/2011 0:00	JJC	CF
FB3R	3/24/2011 0:00	AMG	CF	1952
FB3R	3/24/2011 0:00	JJC	CF	2023
FB3R	3/24/2011 0:00	JJC	CF	2057
FB3R	3/24/2011 0:00	JJC	CF	2101
FB3R	3/24/2011 0:00	AMG	CF	1924
FB3R	3/24/2011 0:00	AMG	CF	1957
FB3R	3/24/2011 0:00	AMG	CF	2024
FB3R	3/24/2011 0:00	AMG	CF	2102
FB3R	3/24/2011 0:00	AMG	CF	2135
FB3R	3/28/2011 0:00	JJC	CF	2106
FB3R	3/28/2011 0:00	JJC	CF	2046
FB3R	3/28/2011 0:00	JJC	CF	2015
FB3R	3/28/2011 0:00	JJC	CF	2014
FB3R	3/28/2011 0:00	AMG	CF	1938
FB3R	3/28/2011 0:00	AMG	CF	1926
FB3R	3/28/2011 0:00	AMG	CF	1919
FB3R	3/28/2011 0:00	AMG	CF	1911
FB3R	3/28/2011 0:00	JJC	CF	2056
FB3R	3/30/2011 0:00	TJH	CF	1928
FB3R	3/30/2011 0:00	PML	CF	1949
FB3R	3/30/2011 0:00	PML	CF	2008
FB3R	3/30/2011 0:00	PML	CF	2011
FB3R	3/30/2011 0:00	PML	CF	2111
FB3R	3/30/2011 0:00	PML	CF	2100
FB3R	3/30/2011 0:00	PML	CF	2101
FB3R	3/30/2011 0:00	PML	CF	1934
FB3R	3/30/2011 0:00	PML	CF	2013
FB3R	3/30/2011 0:00	PML	CF	2111
FB3R	3/30/2011 0:00	PML	CF	2112
FB3R	3/30/2011 0:00	PML	CF	2114
FB3R	3/30/2011 0:00	PML	CF	2119
FB3R	3/30/2011 0:00	PML	CF	2115
FB3R	3/30/2011 0:00	PML	CF	2024
FB3R	3/30/2011 0:00	TJH	CF	2005
FB3R	3/30/2011 0:00	TJH	CF	1947
FB3R	4/4/2011 0:00	TJH	CF	1907
FB3R	4/4/2011 0:00	TJH	CF	1858
FB3R	4/4/2011 0:00	TJH	CF	2058
FB3R	4/4/2011 0:00	TJH	CF	1923
FB3R	4/4/2011 0:00	TJH	CF	1933
FB3R	4/4/2011 0:00	TJH	CF	2009
FB3R	4/4/2011 0:00	TJH	CF	2027
FB3R	4/4/2011 0:00	TJH	CF	2140
FB3R	4/5/2011 0:00	GRH	CF	1943
FB3R	4/5/2011 0:00	AMG	CF	1921
FB3R	4/5/2011 0:00	GRH	CF	2109
FB3R	4/5/2011 0:00	AMG	CF	2042
FB3R	4/5/2011 0:00	AMG	CF	2125
FB3R	4/5/2011 0:00	AMG	CF	2108
FB3R	4/7/2011 0:00	GRH	CF	1927
FB3R	4/7/2011 0:00	GRH	CF	1923
FB3R	4/7/2011 0:00	GRH	CF	1947
FB3R	4/7/2011 0:00	GRH	CF	1929
FB3R	4/7/2011 0:00	GRH	CF	1930
FB3R	4/7/2011 0:00	GRH	CF	1914
FB3R	4/7/2011 0:00	GRH	CF	1945
FB3R	4/7/2011 0:00	GRH	CF	1948
FB3R	4/7/2011 0:00	GRH	CF	1920
FB3R	4/7/2011 0:00	JJC	CF	2049
FB3R	4/7/2011 0:00	JJC	CF	2040
FB3R	4/7/2011 0:00	JJC	CF	2040
FB3R	4/7/2011 0:00	JJC	CF	2037
FB3R	4/7/2011 0:00	JJC	CF	2002
FB3R	4/7/2011 0:00	JJC	CF	1958
FB3R	4/7/2011 0:00	JJC	CF	1944
FB3R	4/11/2011 0:00	JJC	CF	2111
FB3R	4/11/2011 0:00	JJC	CF	2103
FB3R	4/11/2011 0:00	JJC	CF	2133
FB3R	4/11/2011 0:00	JJC	CF	2125
FB3R	4/11/2011 0:00	JJC	CF	2136
FB3R	4/11/2011 0:00	JJC	CF	2019
FB3R	4/11/2011 0:00	JJC	CF	2042
FB3R	4/11/2011 0:00	JJC	CF	2141
FB3R	4/11/2011 0:00	JJC	CF	1959
FB3R	4/12/2011 0:00	MJC	CF	2012
FB3R	4/12/2011 0:00	GRH	CF	2114
FB3R	4/12/2011 0:00	GRH	CF	2051
FB3R	4/12/2011 0:00	MJC	CF	2017
FB3R	4/13/2011 0:00	TJH	CF	2043
FB3R	4/13/2011 0:00	TJH	CF	1955
FB3R	4/14/2011 0:00	AMG	CF	2100
FB3R	4/14/2011 0:00	AMG	CF	2048
FB3R	4/14/2011 0:00	AMG	CF	2107
FB3R	4/14/2011 0:00	AMG	CF	2044
FB3R	4/14/2011 0:00	AMG	CF	2112
FB3R	4/14/2011 0:00	AMG	CF	2013
FB3R	4/14/2011 0:00	AMG	CF	1914
FB3R	4/14/2011 0:00	AMG	CF	1941
FB3R	4/14/2011 0:00	AMG	CF	2019
FB3R	4/14/2011 0:00	AMG	CF	2025
FB3R	4/18/2011 0:00	AMG	CF	2102
FB3R	4/18/2011 0:00	AMG	CF	1913
FB3R	4/18/2011 0:00	AMG	CF	1937
FB3R	4/18/2011 0:00	GRH	CF	1921
FB3R	4/18/2011 0:00	GRH	CF	2112
FB3R	4/19/2011 0:00	TJH	CF	2139
FB3R	4/19/2011 0:00	TJH	CF	1933
FB3R	4/19/2011 0:00	TJH	CF	1937
FB3R	4/19/2011 0:00	TJH	CF	2159
FB3R	4/28/2011 0:00	GRH	CF	1927
FB3R	4/28/2011 0:00	GRH	CF	1928
FB3R	4/28/2011 0:00	GRH	CF	1929
FB3R	5/5/2011 0:00	GRH	CF	1933
FB3R	5/5/2011 0:00	GRH	CF	1921
FB3R	5/5/2011 0:00	GRH	CF	1931
FB3R	6/16/2011 0:00	GRH	CF	2019
FB3R	6/16/2011 0:00	AMG	CF	1940
FB3R	6/16/2011 0:00	GRH	CF	1950
FB3R	6/16/2011 0:00	GRH	CF	2021
FB3R	6/16/2011 0:00	GRH	CF	2026
FB3R	6/16/2011 0:00	GRH	CF	2019
FB3R	6/16/2011 0:00	GRH	CF	2019
FB3R	6/16/2011 0:00	GRH	CF	2018
FB3R	6/16/2011 0:00	GRH	CF	2018
FB3R	6/16/2011 0:00	GRH	CF	2017
FB3R	6/16/2011 0:00	GRH	CF	2016
FB3R	6/16/2011 0:00	GRH	CF	2015
FB3R	6/16/2011 0:00	GRH	CF	2007
FB3R	6/16/2011 0:00	GRH	CF	1953
FB3R	6/16/2011 0:00	GRH	CF	1936
FB3R	6/16/2011 0:00	GRH	CF	1945
FB3R	6/27/2011 0:00	PML	CF	1947
FB3R	6/27/2011 0:00	PML	CF	1941
FB3R	6/27/2011 0:00	PML	CF	2012
FB3R	6/27/2011 0:00	PML	CF	2012
FB3R	7/6/2011 0:00	PML	CF	1921
FB3R	7/6/2011 0:00	PML	CF	1924
FB3R	7/6/2011 0:00	PML	CF	1928
FB3R	7/18/2011 0:00	JCS	CF	2043
FB3R	8/2/2011 0:00	PML	CF	2045
FB3R	8/2/2011 0:00	PML	CF	2142
FB3R	8/2/2011 0:00	PML	CF	2142
FB3R	8/2/2011 0:00	JJC	CF	1915
FB3R	8/2/2011 0:00	JJC	CF	1919
FB3R	8/2/2011 0:00	JJC	CF	1920
FB3R	8/2/2011 0:00	PML	CF	1927
FB3R	8/2/2011 0:00	PML	CF	1926
FB3R	8/2/2011 0:00	JJC	CF	2108
FB3R	8/2/2011 0:00	JJC	CF	2047
FB3R	8/8/2011 0:00	JJC	CF	2037
FB3R	8/8/2011 0:00	JJC	CF	2008
FB3R	9/8/2011 0:00	JCS	CF	1903
FB3R	9/8/2011 0:00	JCS	CF	2044
FB3R	9/8/2011 0:00	JCS	CF	2033
FB3R	9/8/2011 0:00	JCS	CF	2031
FB3R	9/8/2011 0:00	JCS	CF	2024
FB3R	9/8/2011 0:00	JCS	CF	1957
FB3R	9/8/2011 0:00	JCS	CF	1947
FB3R	9/8/2011 0:00	JCS	CF	1946
FB3R	9/8/2011 0:00	JCS	CF	1934
FB3R	9/8/2011 0:00	JCS	CF	1902
FB3R	9/8/2011 0:00	JCS	CF	1941
FB3R	10/11/2011 0:00	JCS	CF	2012
FB3R	10/11/2011 0:00	JCS	CF	2030
FB3R	10/11/2011 0:00	JCS	CF	2024
FB3R	10/11/2011 0:00	JCS	CF	2023
FB3R	10/11/2011 0:00	JCS	CF	2023
FB3R	10/11/2011 0:00	JCS	CF	2013
FB3R	10/11/2011 0:00	JCS	CF	2009
FB3R	10/11/2011 0:00	JCS	CF	2002
FB3R	10/11/2011 0:00	JCS	CF	2001
FB3R	10/11/2011 0:00	JCS	CF	2000
FB3R	10/11/2011 0:00	JCS	CF	2016
FB3R	10/11/2011 0:00	JCS	CF	1847
FB3R	10/11/2011 0:00	JCS	CF	1850
FB3R	10/11/2011 0:00	JCS	CF	1850
FB3R	10/11/2011 0:00	JCS	CF	1902
FB3R	10/11/2011 0:00	JCS	CF	1918
FB3R	10/11/2011 0:00	JCS	CF	1945
FB3R	10/11/2011 0:00	JCS	CF	1855
FB3R	10/11/2011 0:00	JCS	CF	1950
FB3R	10/17/2011 0:00	JJC	CF	1933
FB3R	11/2/2011 0:00	JJC	CF	1935
FB3R	11/2/2011 0:00	JJC	CF	2008
FB3R	11/2/2011 0:00	JJC	CF	2009
FB3R	11/2/2011 0:00	JJC	CF	2049
FB3R	11/2/2011 0:00	JJC	CF	2103
FB3R	11/2/2011 0:00	JJC	CF	2006
FB3R	11/2/2011 0:00	JJC	CF	2107
FB3R	11/2/2011 0:00	JJC	CF	2104
FB3R	11/2/2011 0:00	EOW	CF	1948
FB3R	11/2/2011 0:00	EOW	CF	2030
FB3R	11/3/2011 0:00	RGL	CF	1922
FB3R	11/3/2011 0:00	RGL	CF	1922
FB3R	11/3/2011 0:00	RGL	CF	1924
FB3R	11/3/2011 0:00	RGL	CF	1919
FB3R	11/3/2011 0:00	JJC	CF	1839
FB3R	11/3/2011 0:00	RGL	CF	1926
FB3R	11/3/2011 0:00	JJC	CF	1844
FB3R	11/3/2011 0:00	JJC	CF	1847
FB3R	11/3/2011 0:00	JJC	CF	1844
FB3R	11/3/2011 0:00	RGL	CF	1929
FB3R	11/3/2011 0:00	RGL	CF	1835
FB3R	11/3/2011 0:00	RGL	CF	1853
FB3R	11/3/2011 0:00	RGL	CF	1858
FB3R	11/3/2011 0:00	RGL	CF	1905
FB3R	11/3/2011 0:00	RGL	CF	1915
FB3R	11/7/2011 0:00	RGL	CF	1854
FB3R	11/7/2011 0:00	RGL	CF	1849
FB3R	11/7/2011 0:00	RGL	CF	1854
FB3R	11/9/2011 0:00	RGL	CF	1841
FB3R	11/14/2011 0:00	RGL	CF	2038
FB3R	11/14/2011 0:00	RGL	CF	2020
FB3R	11/14/2011 0:00	RGL	CF	2018
FB3R	11/14/2011 0:00	RGL	CF	1831
GERR	6/14/2011 0:00	GRH	CF	2112
GERR	6/16/2011 0:00	JJC	CF	2018
GERR	6/16/2011 0:00	PML	CF	2145
HMUR	9/2/2010 0:00	TJH	CF	2050
HMUR	9/2/2010 0:00	TJH	CF	2120
HMUR	9/2/2010 0:00	TJH	CF	2141
HMUR	9/21/2010 0:00	TJH	CF	1940
HMUR	9/21/2010 0:00	TJH	CF	2122
HMUR	9/21/2010 0:00	EOW	CF	1931
HMUR	9/23/2010 0:00	EOW	CF	2039
HMUR	9/23/2010 0:00	EOW	CF	2132
HMUR	9/27/2010 0:00	TJH	CF	2105
HMUR	9/27/2010 0:00	TJH	CF	2150
HMUR	9/28/2010 0:00	TJH	CF	2009
HMUR	9/28/2010 0:00	EOW	CF	1939
HMUR	10/4/2010 0:00	TJH	CF	2114
HMUR	10/4/2010 0:00	EOW	CF	2058
HMUR	10/4/2010 0:00	EOW	CF	2027
HMUR	10/4/2010 0:00	EOW	CF	2232
HMUR	10/4/2010 0:00	EOW	CF	2058
HMUR	10/4/2010 0:00	EOW	CF	2105
HMUR	10/5/2010 0:00	TJH	CF	2029
HMUR	10/5/2010 0:00	TJH	CF	1953
HMUR	10/5/2010 0:00	TJH	CF	2225
HMUR	10/7/2010 0:00	EOW	CF	1922
HMUR	10/7/2010 0:00	AMG	CF	2053
HMUR	10/7/2010 0:00	AMG	CF	2029
HMUR	10/7/2010 0:00	EOW	CF	2129
HMUR	10/21/2010 0:00	GRH	CF	2055
HMUR	10/21/2010 0:00	TJH	CF	2030
HMUR	10/25/2010 0:00	TJH	CF	2150
HMUR	10/25/2010 0:00	TJH	CF	2009
HMUR	10/25/2010 0:00	GRH	CF	2129
HMUR	10/25/2010 0:00	EOW	CF	2232
HMUR	10/25/2010 0:00	EOW	CF	2232
HMUR	10/25/2010 0:00	EOW	CF	2112
HMUR	10/25/2010 0:00	GRH	CF	1959
HMUR	10/25/2010 0:00	GRH	CF	1944
HMUR	10/27/2010 0:00	GRH	CF	2146
HMUR	10/27/2010 0:00	TJH	CF	1933
HMUR	10/27/2010 0:00	TJH	CF	2140
HMUR	10/28/2010 0:00	AMG	CF	1934
HMUR	10/28/2010 0:00	EOW	CF	2228
IHAS	1/4/2011 0:00	AMG	CF	1848
IHAS	1/4/2011 0:00	EOW	CF	1934
IHAS	3/3/2011 0:00	AMG	CF	1923
IHAS	3/14/2011 0:00	EOW	CF	1902
IHAS	3/14/2011 0:00	TJH	CF	2048
IHAS	4/4/2011 0:00	AMG	CF	2015
IHAS	7/20/2011 0:00	TJH	CF	2012
IHAS	9/7/2011 0:00	PML	CF	2052
IHAS	9/7/2011 0:00	PML	CF	2023
IHAS	9/7/2011 0:00	PML	CF	2004
IHAS	9/7/2011 0:00	PML	CF	1947
IHAS	9/7/2011 0:00	PML	CF	2127
IHAS	9/7/2011 0:00	PML	CF	2102
IHAS	9/7/2011 0:00	JCS	CF	2131
IHAS	9/7/2011 0:00	PML	CF	2120
IHAS	10/24/2011 0:00	TJH	CF	1931
IHAS	10/24/2011 0:00	TJH	CF	1942
IHAS	11/1/2011 0:00	PML	CF	1942
IHAS	11/1/2011 0:00	PML	CF	1921
IHAS	11/1/2011 0:00	PML	CF	1925
IHAS	11/1/2011 0:00	MJC	CF	1841
IHAS	11/1/2011 0:00	MJC	CF	1842
IHAS	11/8/2011 0:00	EOW	CF	1946
IHAS	6/5/2012 0:00	RGL	CF	2107
IHAS	6/5/2012 0:00	MJC	CF	2055
IHAS	6/14/2012 0:00	EMS	CF	2057
IHAS	6/14/2012 0:00	EMS	CF	2050
IHAS	6/14/2012 0:00	EMS	CF	2020
IHAS	6/14/2012 0:00	RGL	CF	2034
IHAS	6/14/2012 0:00	EMS	CF	2018
IHAS	6/14/2012 0:00	EMS	CF	2018
IHAS	6/21/2012 0:00	TJH	CF	1933
IHAS	6/21/2012 0:00	PML	CF	1912
IHAS	6/21/2012 0:00	PML	CF	1912
IHAS	6/21/2012 0:00	EMS	CF	2008
IHAS	6/25/2012 0:00	RDW	CF	2032
IHAS	6/25/2012 0:00	RDW	CF	2150
IHAS	6/25/2012 0:00	RDW	CF	2032
IHAS	7/5/2012 0:00	TJH	CF	2109
IHAS	7/5/2012 0:00	TJH	CF	2111
IHAS	7/5/2012 0:00	MJC	CF	1950
IHAS	7/10/2012 0:00	PML	CF	2038
IHAS	7/10/2012 0:00	PML	CF	2131
IHAS	7/10/2012 0:00	PML	CF	2129
IHAS	7/10/2012 0:00	RGL	CF	1917
IHAS	7/10/2012 0:00	RGL	CF	2013
IHAS	7/10/2012 0:00	RGL	CF	2030
IHAS	7/10/2012 0:00	PML	CF	2119
IHAS	7/10/2012 0:00	PML	CF	1923
IHAS	7/10/2012 0:00	PML	CF	2006
IHAS	8/9/2012 0:00	TJH	CF	2036
IHAS	8/9/2012 0:00	TJH	CF	1922
MALR	4/5/2011 0:00	JJC	CF	2059
MALR	8/11/2011 0:00	EOW	CF	2054
MALR	8/11/2011 0:00	EOW	CF	1950
MALR	8/15/2011 0:00	PML	CF	2058
MALR	9/6/2011 0:00	JCS	CF	2128
MALR	9/6/2011 0:00	JCS	CF	2128
MALR	10/31/2011 0:00	TJH	CF	1826
MALR	6/7/2012 0:00	PML	CF	2201
MALR	6/7/2012 0:00	PML	CF	1922
MALR	6/7/2012 0:00	TJH	CF	1925
MALR	6/7/2012 0:00	PML	CF	2049
MALR	6/26/2012 0:00	RDW	CF	2129
MALR	8/7/2012 0:00	TJH	CF	1927
MALR	8/7/2012 0:00	TJH	CF	1918
MALR	8/7/2012 0:00	TJH	CF	1904
MTRS	4/14/2011 0:00	MJC	CF	1922
MTRS	4/14/2011 0:00	GRH	CF	2137
MTRS	4/14/2011 0:00	MJC	CF	1921
MTRS	4/14/2011 0:00	MJC	CF	1919
MTRS	4/14/2011 0:00	MJC	CF	1918
MTRS	4/14/2011 0:00	MJC	CF	1913
MTRS	4/14/2011 0:00	MJC	CF	1904
MTRS	4/14/2011 0:00	TJH	CF	1919
MTRS	4/14/2011 0:00	TJH	CF	1929
MTRS	4/14/2011 0:00	TJH	CF	1931
MTRS	4/14/2011 0:00	TJH	CF	1931
MTRS	4/14/2011 0:00	TJH	CF	1915
MTRS	4/27/2011 0:00	MJC	CF	1953
MTRS	4/27/2011 0:00	MJC	CF	2018
MTRS	4/27/2011 0:00	MJC	CF	2018
MTRS	4/27/2011 0:00	TJH	CF	2057
MTRS	5/5/2011 0:00	EOW	CF	2147
MTRS	5/9/2011 0:00	TJH	CF	1948
MTRS	5/9/2011 0:00	TJH	CF	2044
MTRS	5/9/2011 0:00	AMG	CF	2017
MTRS	5/9/2011 0:00	AMG	CF	1907
MTRS	5/9/2011 0:00	EOW	CF	1910
MTRS	5/9/2011 0:00	AMG	CF	2018
MTRS	5/10/2011 0:00	TJH	CF	2048
MTRS	5/10/2011 0:00	EOW	CF	2150
MTRS	5/10/2011 0:00	MJC	CF	2133
MTRS	5/10/2011 0:00	PML	CF	1920
MTRS	5/10/2011 0:00	PML	CF	1938
MTRS	5/10/2011 0:00	EOW	CF	2119
MTRS	5/10/2011 0:00	MJC	CF	2125
MTRS	5/10/2011 0:00	MJC	CF	2125
MTRS	5/10/2011 0:00	MJC	CF	2123
MTRS	5/10/2011 0:00	MJC	CF	2119
MTRS	5/10/2011 0:00	MJC	CF	2109
MTRS	5/10/2011 0:00	MJC	CF	2100
MTRS	5/10/2011 0:00	MJC	CF	2056
MTRS	5/10/2011 0:00	PML	CF	2152
MTRS	5/12/2011 0:00	PML	CF	2002
MTRS	5/12/2011 0:00	EOW	CF	2052
MTRS	5/12/2011 0:00	PML	CF	2014
MTRS	5/12/2011 0:00	PML	CF	2039
MTRS	5/12/2011 0:00	AMG	CF	1957
MTRS	5/12/2011 0:00	MJC	CF	2105
MTRS	5/12/2011 0:00	AMG	CF	2023
MTRS	5/12/2011 0:00	AMG	CF	2038
MTRS	5/16/2011 0:00	GRH	CF	2130
MTRS	5/18/2011 0:00	AMG	CF	2007
MTRS	5/18/2011 0:00	AMG	CF	1931
MTRS	5/19/2011 0:00	EOW	CF	2044
MTRS	5/19/2011 0:00	EOW	CF	2026
MTRS	8/1/2011 0:00	MJC	CF	2005
MTRS	8/1/2011 0:00	PML	CF	2129
MTRS	8/1/2011 0:00	PML	CF	2124
MTRS	8/1/2011 0:00	PML	CF	2121
MTRS	8/1/2011 0:00	PML	CF	2046
MTRS	8/1/2011 0:00	PML	CF	2111
MTRS	8/9/2011 0:00	TJH	CF	2106
MTRS	8/9/2011 0:00	TJH	CF	1938
MTRS	8/9/2011 0:00	TJH	CF	1931
MTRS	8/9/2011 0:00	TJH	CF	1956
MTRS	8/9/2011 0:00	TJH	CF	1958
MTRS	8/9/2011 0:00	TJH	CF	1959
MTRS	8/25/2011 0:00	PML	CF	1910
MTRS	8/25/2011 0:00	PML	CF	1947
MTRS	8/25/2011 0:00	PML	CF	2011
MTRS	8/25/2011 0:00	PML	CF	2138
MTRS	8/25/2011 0:00	PML	CF	2138
MTRS	8/25/2011 0:00	PML	CF	2151
MTRS	8/25/2011 0:00	PML	CF	1912
MTRS	8/30/2011 0:00	JCS	CF	1919
MTRS	8/30/2011 0:00	EOW	CF	1930
MTRS	8/30/2011 0:00	JCS	CF	1918
MTRS	8/30/2011 0:00	JCS	CF	1917
MTRS	8/30/2011 0:00	JCS	CF	1918
MTRS	8/30/2011 0:00	EOW	CF	2117
MTRS	10/20/2011 0:00	EOW	CF	2035
MTRS	10/27/2011 0:00	PML	CF	1846
MTRS	10/27/2011 0:00	PML	CF	1837
MTRS	10/27/2011 0:00	PML	CF	1834
MTRS	10/31/2011 0:00	PML	CF	2027
MTRS	10/31/2011 0:00	PML	CF	2014
MTRS	10/31/2011 0:00	PML	CF	1944
MTRS	10/31/2011 0:00	PML	CF	2032
MTRS	10/31/2011 0:00	PML	CF	2032
MTRS	10/31/2011 0:00	MJC	CF	2057
MTRS	10/31/2011 0:00	EOW	CF	1911
MTRS	10/31/2011 0:00	EOW	CF	1955
MTRS	10/31/2011 0:00	EOW	CF	2029
MTRS	10/31/2011 0:00	EOW	CF	2035
MTRS	10/31/2011 0:00	PML	CF	2029
MTRS	11/21/2011 0:00	JCS	CF	1911
MTRS	11/21/2011 0:00	JCS	CF	2009
MTRS	11/21/2011 0:00	JCS	CF	1913
MTRS	11/22/2011 0:00	RGL	CF	1852
MTRS	11/28/2011 0:00	RGL	CF	1857
MTRS	11/28/2011 0:00	PML	CF	1943
MTRS	11/28/2011 0:00	PML	CF	1937
MTRS	11/29/2011 0:00	RGL	CF	1925
MTRS	11/29/2011 0:00	PML	CF	1913
NMGB	10/4/2011 0:00	TJH	CF	1943
NSOP	2/15/2011 0:00	JJC	CF	2009
NSOP	2/15/2011 0:00	TJH	CF	1925
NSOP	2/28/2011 0:00	EOW	CF	2138
NSOP	2/28/2011 0:00	EOW	CF	2148
NSOP	2/28/2011 0:00	MJC	CF	2058
NSOP	2/28/2011 0:00	TJH	CF	2133
NSOP	2/28/2011 0:00	EOW	CF	1858
NSOP	6/21/2011 0:00	PML	CF	2128
NSOP	6/21/2011 0:00	SRS	CF
NSOP	6/21/2011 0:00	PML	CF	1937
NSOP	6/23/2011 0:00	JCS	CF	2051
NSOP	9/12/2011 0:00	PML	CF	2008
NSOP	9/12/2011 0:00	TJH	CF	1911
NSOP	9/12/2011 0:00	PML	CF	1946
NSOP	9/12/2011 0:00	PML	CF	1920
NSOP	9/12/2011 0:00	PML	CF	1907
NSOP	9/12/2011 0:00	JJC	CF	1911
NSOP	9/26/2011 0:00	MJC	CF	2036
NSOP	9/26/2011 0:00	MJC	CF	2007
NSOP	9/26/2011 0:00	MJC	CF	1945
NSOP	9/26/2011 0:00	PML	CF	1948
NSOP	9/26/2011 0:00	PML	CF	1947
NWFO	5/11/2010 0:00	BML	CF	2120
NWFO	6/7/2010 0:00	RNR	CF	2114
NWFO	6/8/2010 0:00	EOW	CF	2040
NWFO	6/8/2010 0:00	EOW	CF	1926
NWFO	6/14/2010 0:00	BML	CF	2138
NWFO	11/1/2010 0:00	AMG	CF	2006
OARF	1/19/2011 0:00	TJH	CF	1925
OARF	1/27/2011 0:00	AMG	CF	1923
OARF	1/27/2011 0:00	TJH	CF	2040
OARF	2/2/2011 0:00	TJH	CF	1958
OARF	2/2/2011 0:00	TJH	CF	2002
OARF	4/19/2011 0:00	EOW	CF	2040
OARF	6/30/2011 0:00	MJC	CF	2042
OARF	6/30/2011 0:00	EOW	CF	2007
OARF	7/5/2011 0:00	TJH	CF	2030
OARF	10/3/2011 0:00	JJC	CF	2133
OARF	10/3/2011 0:00	TJH	CF	2121
OARF	10/3/2011 0:00	JJC	CF	2133
OARF	10/12/2011 0:00	EOW	CF	1921
OARF	10/12/2011 0:00	EOW	CF	1905
OARF	10/24/2011 0:00	PML	CF	1906
OTGC	8/4/2011 0:00	TJH	CF	2034
OTGC	11/8/2011 0:00	PML	CF	1937
OTGC	12/8/2011 0:00	RGL	CF	2047
OTGC	12/19/2011 0:00	TJH	CF	1949
OTGC	12/19/2011 0:00	TJH	CF	1930
OTGC	12/22/2011 0:00	RGL	CF	2042
OTGC	1/5/2012 0:00	RGL	CF	2038
OTGC	1/5/2012 0:00	TJH	CF	2053
OTGC	1/30/2012 0:00	RGL	CF	2109
OTGC	2/8/2012 0:00	TJH	CF	1850
OTGC	2/8/2012 0:00	TJH	CF	1904
OTGC	3/14/2012 0:00	RGL	CF	1936
OTGC	3/22/2012 0:00	PML	CF	2053
PAGR	10/20/2011 0:00	PML	CF	1932
PAGR	10/20/2011 0:00	TJH	CF	1953
PAGR	12/1/2011 0:00	PML	CF	1937
PAGR	1/5/2012 0:00	JCS	CF	2052
PAGR	1/26/2012 0:00	JCS	CF	1924
PAGR	1/26/2012 0:00	JCS	CF	1932
PAGR	3/20/2012 0:00	RGL	CF	2115
PAGR	3/26/2012 0:00	TJH	CF	1906
PAGR	7/19/2012 0:00	MXM	CF	1909
PAGR	7/19/2012 0:00	MXM	CF	2102
PAGR	8/16/2012 0:00	TJH	CF	2106
TALO	5/18/2011 0:00	TJH	CF	1935
TALO	5/19/2011 0:00	AMG	CF	1923
TALO	5/26/2011 0:00	GRH	CF	2119
TALO	5/26/2011 0:00	GRH	CF	2119
TALO	5/26/2011 0:00	GRH	CF	2118
TALO	10/27/2011 0:00	TJH	CF	2008
TALO	10/27/2011 0:00	TJH	CF	1945
TALO	12/6/2011 0:00	JJC	CF	1934
TALO	12/6/2011 0:00	RGL	CF	1925
TALO	12/6/2011 0:00	PML	CF	1837
TALO	12/8/2011 0:00	EOW	CF	1940
TALO	12/13/2011 0:00	EOW	CF	2120
TALO	1/25/2012 0:00	PML	CF	1858
TALO	6/6/2012 0:00	MJC	CF	2037
TALO	7/2/2012 0:00	TJH	CF	1939
TALO	7/2/2012 0:00	TJH	CF	1918
YONA	5/16/2011 0:00	AMG	CF	1910
YONA	5/18/2011 0:00	EOW	CF	1955
YONA	5/23/2011 0:00	TJH	CF	1948
YONA	10/25/2011 0:00	TJH	CF	2015
AGHN	12/20/2011 0:00	PML	DOFO
AGHN	12/20/2011 0:00	PML	DOFO
AGHN	12/20/2011 0:00	PML	DOFO
AGHN	12/20/2011 0:00	PML	DOFO
AGHN	12/20/2011 0:00	PML	DOFO
AGHN	12/20/2011 0:00	PML	DOFO
AGHN	12/20/2011 0:00	PML	DOFO
AGHN	12/20/2011 0:00	PML	DOFO
AGHN	12/20/2011 0:00	PML	DOFO
AGHN	12/20/2011 0:00	PML	DOFO
AGHN	12/20/2011 0:00	PML	DOFO
AGHN	12/20/2011 0:00	PML	DOFO
AGHN	12/20/2011 0:00	JJC	DOFO
AGHN	12/20/2011 0:00	PML	DOFO
AGHN	1/10/2012 0:00	PML	DOFO
AGHN	1/31/2012 0:00	JJC	DOFO
AGHN	1/31/2012 0:00	EOW	DOFO
AGHN	1/31/2012 0:00	EOW	DOFO
AGHN	1/31/2012 0:00	EOW	DOFO
AGHN	1/31/2012 0:00	EOW	DOFO
AGHN	1/31/2012 0:00	EOW	DOFO
AGHN	1/31/2012 0:00	EOW	DOFO
AGHN	1/31/2012 0:00	JJC	DOFO
AGHN	1/31/2012 0:00	EOW	DOFO
AGHN	1/31/2012 0:00	JJC	DOFO
AGHN	1/31/2012 0:00	JJC	DOFO
AGHN	1/31/2012 0:00	JJC	DOFO
AGHN	1/31/2012 0:00	EOW	DOFO
AGHN	1/31/2012 0:00	EOW	DOFO
AGHN	1/31/2012 0:00	EOW	DOFO
AGHN	2/8/2012 0:00	EOW	DOFO
AGHN	2/14/2012 0:00	MJC	DOFO
AGHN	2/14/2012 0:00	JJC	DOFO
AGHN	2/14/2012 0:00	JJC	DOFO
AGHN	3/27/2012 0:00	PML	DOFO
AGHN	3/27/2012 0:00	PML	DOFO
AGHN	3/27/2012 0:00	PML	DOFO
AGHN	3/27/2012 0:00	PML	DOFO
AGHN	3/27/2012 0:00	PML	DOFO
AGHN	3/27/2012 0:00	PML	DOFO
AGHN	3/27/2012 0:00	PML	DOFO
AGHN	3/27/2012 0:00	PML	DOFO
AGHN	3/27/2012 0:00	PML	DOFO
AGHN	3/27/2012 0:00	PML	DOFO
AGHN	4/3/2012 0:00	PML	DOFO
AGHN	4/3/2012 0:00	PML	DOFO
AGHN	4/3/2012 0:00	PML	DOFO
AGHN	4/3/2012 0:00	PML	DOFO
AGHN	4/3/2012 0:00	PML	DOFO
AGHN	4/3/2012 0:00	PML	DOFO
AGHN	4/3/2012 0:00	PML	DOFO
AGHN	4/3/2012 0:00	PML	DOFO
AGHN	4/3/2012 0:00	PML	DOFO
AGHN	4/3/2012 0:00	PML	DOFO
AGHN	4/3/2012 0:00	PML	DOFO
AGHN	4/3/2012 0:00	PML	DOFO
AGHN	4/3/2012 0:00	PML	DOFO
AGHN	4/3/2012 0:00	PML	DOFO
AGHN	4/3/2012 0:00	PML	DOFO
AGHN	4/3/2012 0:00	PML	DOFO
AGHN	4/3/2012 0:00	PML	DOFO
AGHN	4/5/2012 0:00	TJH	DOFO
AGHN	4/5/2012 0:00	TJH	DOFO
AGHN	4/5/2012 0:00	TJH	DOFO
AGHN	4/5/2012 0:00	TJH	DOFO
AGHN	4/5/2012 0:00	TJH	DOFO
AGHN	4/5/2012 0:00	TJH	DOFO
AGHN	4/5/2012 0:00	TJH	DOFO
AGHN	4/5/2012 0:00	TJH	DOFO
AGHN	4/10/2012 0:00	RGL	DOFO
AGHN	4/10/2012 0:00	RGL	DOFO
AGHN	4/10/2012 0:00	RGL	DOFO
AGHN	4/10/2012 0:00	RGL	DOFO
AGHN	4/10/2012 0:00	RGL	DOFO
AGHN	4/10/2012 0:00	PML	DOFO
AGHN	4/10/2012 0:00	PML	DOFO
AGHN	4/10/2012 0:00	RGL	DOFO
AGHN	4/10/2012 0:00	PML	DOFO
AGHN	4/10/2012 0:00	RGL	DOFO
AGHN	4/10/2012 0:00	RGL	DOFO
AGHN	4/17/2012 0:00	TJH	DOFO
AGHN	4/17/2012 0:00	TJH	DOFO
AGHN	4/17/2012 0:00	RGL	DOFO
AGHN	4/17/2012 0:00	RGL	DOFO
AGHN	4/17/2012 0:00	RGL	DOFO
AGHN	4/17/2012 0:00	RGL	DOFO
AGHN	4/17/2012 0:00	RGL	DOFO
AGHN	4/17/2012 0:00	RGL	DOFO
AGHN	4/17/2012 0:00	RGL	DOFO
AGHN	4/17/2012 0:00	TJH	DOFO
AGHN	4/17/2012 0:00	TJH	DOFO
AGHN	4/17/2012 0:00	TJH	DOFO
AGHN	4/17/2012 0:00	TJH	DOFO
AGHN	4/17/2012 0:00	TJH	DOFO
AGHN	4/17/2012 0:00	TJH	DOFO
AGHN	4/17/2012 0:00	TJH	DOFO
AGHN	4/17/2012 0:00	TJH	DOFO
AGHN	4/17/2012 0:00	TJH	DOFO
AGHN	4/17/2012 0:00	TJH	DOFO
AGHN	4/17/2012 0:00	TJH	DOFO
AGHN	4/17/2012 0:00	TJH	DOFO
AGHN	6/5/2012 0:00	TJH	DOFO
AGHN	6/5/2012 0:00	EMS	DOFO
AGHN	6/5/2012 0:00	EMS	DOFO
AGHN	6/5/2012 0:00	EMS	DOFO
AGHN	6/5/2012 0:00	EMS	DOFO
AGHN	6/5/2012 0:00	EMS	DOFO
AGHN	6/5/2012 0:00	EMS	DOFO
AGHN	6/5/2012 0:00	EMS	DOFO
AGHN	6/5/2012 0:00	EMS	DOFO
AGHN	6/5/2012 0:00	EMS	DOFO
AGHN	6/5/2012 0:00	EMS	DOFO
AGHN	6/5/2012 0:00	EMS	DOFO
AGHN	6/5/2012 0:00	EMS	DOFO
AGHN	6/5/2012 0:00	EMS	DOFO
AGHN	6/5/2012 0:00	EMS	DOFO
AGHN	6/5/2012 0:00	EMS	DOFO
AGHN	6/5/2012 0:00	TJH	DOFO
AGHN	6/5/2012 0:00	EMS	DOFO
AGHN	6/5/2012 0:00	EMS	DOFO
AGHN	6/5/2012 0:00	EMS	DOFO
AGHN	6/5/2012 0:00	EMS	DOFO
AGHN	6/5/2012 0:00	TJH	DOFO
AGHN	6/5/2012 0:00	EMS	DOFO
AGHN	6/5/2012 0:00	TJH	DOFO
AGHN	6/5/2012 0:00	TJH	DOFO
AGHN	6/5/2012 0:00	TJH	DOFO
AGHN	6/5/2012 0:00	TJH	DOFO
AGHN	6/5/2012 0:00	TJH	DOFO
AGHN	6/12/2012 0:00	RDW	DOFO
AGHN	6/12/2012 0:00	RDW	DOFO
AGHN	6/12/2012 0:00	RDW	DOFO
AGHN	6/12/2012 0:00	RGL	DOFO
AGHN	6/19/2012 0:00	EMS	DOFO
AGHN	6/19/2012 0:00	EMS	DOFO
AGHN	6/19/2012 0:00	EMS	DOFO
AGHN	6/19/2012 0:00	EMS	DOFO
AGHN	6/19/2012 0:00	RDW	DOFO
AGHN	6/19/2012 0:00	RDW	DOFO
AGHN	6/19/2012 0:00	RDW	DOFO
AGHN	6/19/2012 0:00	RDW	DOFO
AGHN	6/19/2012 0:00	RDW	DOFO
AGHN	6/19/2012 0:00	RDW	DOFO
AGHN	6/19/2012 0:00	EMS	DOFO
AGHN	6/19/2012 0:00	EMS	DOFO
AGHN	6/19/2012 0:00	EMS	DOFO
AGHN	6/19/2012 0:00	EMS	DOFO
AGHN	6/19/2012 0:00	EMS	DOFO
AGHN	6/19/2012 0:00	EMS	DOFO
AGHN	6/19/2012 0:00	EMS	DOFO
AGHN	6/19/2012 0:00	EMS	DOFO
AGHN	6/20/2012 0:00	MJC	DOFO
AGHN	6/20/2012 0:00	TJH	DOFO
AGHN	6/20/2012 0:00	TJH	DOFO
AGHN	6/20/2012 0:00	TJH	DOFO
AGHN	6/20/2012 0:00	TJH	DOFO
AGHN	6/20/2012 0:00	MJC	DOFO
AGHN	6/20/2012 0:00	MJC	DOFO
AGHN	6/26/2012 0:00	PML	DOFO
AGHN	6/26/2012 0:00	PML	DOFO
AGHN	6/26/2012 0:00	TJH	DOFO
AGHN	6/26/2012 0:00	TJH	DOFO
AGHN	6/26/2012 0:00	TJH	DOFO
AGHN	6/26/2012 0:00	PML	DOFO
AGHN	6/26/2012 0:00	TJH	DOFO
AGHN	6/26/2012 0:00	TJH	DOFO
AGHN	6/26/2012 0:00	TJH	DOFO
AGHN	6/26/2012 0:00	PML	DOFO
AGHN	6/28/2012 0:00	EMS	DOFO
AGHN	6/28/2012 0:00	MJC	DOFO
AGHN	6/28/2012 0:00	EMS	DOFO
AGHN	6/28/2012 0:00	EMS	DOFO
AGHN	6/28/2012 0:00	MJC	DOFO
AGHN	6/28/2012 0:00	MJC	DOFO
AGHN	6/28/2012 0:00	MJC	DOFO
AGHN	6/28/2012 0:00	MJC	DOFO
AGHN	6/28/2012 0:00	MJC	DOFO
AGHN	6/28/2012 0:00	MJC	DOFO
AGHN	6/28/2012 0:00	EMS	DOFO
AGHN	6/28/2012 0:00	EMS	DOFO
AGHN	6/28/2012 0:00	EMS	DOFO
AGHN	6/28/2012 0:00	EMS	DOFO
AGHN	7/11/2012 0:00	RDW	DOFO
AGHN	7/11/2012 0:00	TJH	DOFO
AGHN	7/11/2012 0:00	TJH	DOFO
AGHN	7/11/2012 0:00	RDW	DOFO
AGHN	7/11/2012 0:00	RDW	DOFO
AGHN	7/11/2012 0:00	TJH	DOFO
AGHN	7/16/2012 0:00	TJH	DOFO
AGHN	7/16/2012 0:00	RDW	DOFO
AGHN	7/16/2012 0:00	RDW	DOFO
AGHN	7/16/2012 0:00	RDW	DOFO
AGHN	7/16/2012 0:00	RDW	DOFO
AGHN	7/16/2012 0:00	RDW	DOFO
AGHN	7/17/2012 0:00	RGL	DOFO
AGHN	7/17/2012 0:00	RGL	DOFO
AGHN	7/17/2012 0:00	RGL	DOFO
AGHN	7/17/2012 0:00	RGL	DOFO
AGHN	7/17/2012 0:00	RGL	DOFO
AGHN	7/17/2012 0:00	RGL	DOFO
AGHN	7/17/2012 0:00	RGL	DOFO
AGHN	7/17/2012 0:00	TJH	DOFO
AGHN	7/17/2012 0:00	RDW	DOFO
AGHN	7/17/2012 0:00	RDW	DOFO
AGHN	7/17/2012 0:00	EMS	DOFO
AGHN	7/17/2012 0:00	TJH	DOFO
AGHN	7/17/2012 0:00	EMS	DOFO
AGHN	7/17/2012 0:00	EMS	DOFO
AGHN	7/17/2012 0:00	EMS	DOFO
AGHN	7/17/2012 0:00	EMS	DOFO
AGHN	7/17/2012 0:00	EMS	DOFO
AGHN	7/19/2012 0:00	RGL	DOFO
AGHN	7/19/2012 0:00	RGL	DOFO
AGHN	7/19/2012 0:00	RGL	DOFO
AGHN	7/19/2012 0:00	EMS	DOFO
AGHN	7/19/2012 0:00	RGL	DOFO
AGHN	7/19/2012 0:00	RGL	DOFO
AGHN	7/19/2012 0:00	RGL	DOFO
AGHN	7/19/2012 0:00	RGL	DOFO
AGHN	7/19/2012 0:00	RGL	DOFO
AGHN	7/19/2012 0:00	RGL	DOFO
AGHN	7/19/2012 0:00	RGL	DOFO
AGHN	7/19/2012 0:00	RGL	DOFO
AGHN	7/19/2012 0:00	RGL	DOFO
AGHN	7/19/2012 0:00	RGL	DOFO
AGHN	8/14/2012 0:00	RGL	DOFO	1934
AGHN	8/14/2012 0:00	RGL	DOFO	1934
AGHN	8/14/2012 0:00	RGL	DOFO	1934
AGHN	8/14/2012 0:00	RGL	DOFO	1934
AGHN	8/14/2012 0:00	RGL	DOFO	1934
AGHN	8/14/2012 0:00	RGL	DOFO	1945
AGHN	8/14/2012 0:00	RGL	DOFO	1945
AGHN	8/14/2012 0:00	RGL	DOFO	1945
AGHN	8/14/2012 0:00	RGL	DOFO	1945
AGHN	8/14/2012 0:00	RGL	DOFO	1945
AGHN	8/14/2012 0:00	RGL	DOFO	1945
AGHN	8/14/2012 0:00	SRS	DOFO	1930
AGHN	8/14/2012 0:00	RGL	DOFO	1934
AGHN	8/20/2012 0:00	RGL	DOFO	2119
AGHN	8/20/2012 0:00	RGL	DOFO	2119
AGHN	8/20/2012 0:00	RGL	DOFO	2119
AGHN	8/20/2012 0:00	RGL	DOFO	2119
AGHN	8/20/2012 0:00	RGL	DOFO	2119
AGHN	8/21/2012 0:00	BML	DOFO	1917
AGHN	8/21/2012 0:00	MJC	DOFO	1915
AGHN	8/23/2012 0:00	TJH	DOFO	1935
AGHN	8/27/2012 0:00	MJC	DOFO	1913
AGHN	8/27/2012 0:00	MJC	DOFO	1913
AGHN	9/4/2012 0:00	TJH	DOFO	2021
AGHN	9/4/2012 0:00	TJH	DOFO	2021
AGHN	9/4/2012 0:00	TJH	DOFO	2053
AGHN	9/4/2012 0:00	TJH	DOFO	2021
DEDU	1/26/2012 0:00	MJC	DOFO
DEDU	1/26/2012 0:00	MJC	DOFO
DEDU	1/26/2012 0:00	MJC	DOFO
DEDU	1/26/2012 0:00	MJC	DOFO
DEDU	1/26/2012 0:00	MJC	DOFO
DEDU	1/26/2012 0:00	PML	DOFO
DEDU	1/26/2012 0:00	MJC	DOFO
DEDU	1/26/2012 0:00	MJC	DOFO
DEDU	2/2/2012 0:00	JJC	DOFO
DEDU	2/2/2012 0:00	JJC	DOFO
DEDU	2/2/2012 0:00	JJC	DOFO
DEDU	2/2/2012 0:00	JJC	DOFO
DEDU	2/9/2012 0:00	MJC	DOFO
DEDU	2/9/2012 0:00	MJC	DOFO
DEDU	2/9/2012 0:00	MJC	DOFO
DEDU	2/9/2012 0:00	MJC	DOFO
DEDU	2/9/2012 0:00	MJC	DOFO
DEDU	2/9/2012 0:00	MJC	DOFO
DEDU	2/9/2012 0:00	EOW	DOFO
DEDU	3/12/2012 0:00	PML	DOFO
DEDU	3/12/2012 0:00	PML	DOFO
DEDU	3/12/2012 0:00	PML	DOFO
DEDU	3/12/2012 0:00	PML	DOFO
DEDU	3/12/2012 0:00	PML	DOFO
DEDU	3/12/2012 0:00	PML	DOFO
DEDU	3/12/2012 0:00	PML	DOFO
DEDU	3/12/2012 0:00	PML	DOFO
DEDU	3/12/2012 0:00	PML	DOFO
DEDU	3/12/2012 0:00	PML	DOFO
DEDU	3/12/2012 0:00	PML	DOFO
DEDU	3/12/2012 0:00	PML	DOFO
DEDU	3/12/2012 0:00	PML	DOFO
DEDU	3/12/2012 0:00	PML	DOFO
DEDU	3/12/2012 0:00	PML	DOFO
DEDU	3/12/2012 0:00	PML	DOFO
DEDU	3/12/2012 0:00	RDW	DOFO
DEDU	3/12/2012 0:00	RDW	DOFO
DEDU	6/18/2012 0:00	TJH	DOFO
DEDU	6/18/2012 0:00	TJH	DOFO
DEDU	7/11/2012 0:00	EMS	DOFO
DEDU	7/31/2012 0:00	RGL	DOFO	2117
DEDU	7/31/2012 0:00	RGL	DOFO	2117
DEDU	9/13/2012 0:00	PML	DOFO	2122
DEDU	9/13/2012 0:00	PML	DOFO	2122
DEDU	9/17/2012 0:00	RGL	DOFO	2112
DEDU	9/17/2012 0:00	RGL	DOFO	2124
DEDU	9/17/2012 0:00	RGL	DOFO	2124
DEDU	9/17/2012 0:00	RGL	DOFO	2112
GERR	6/14/2011 0:00	AMG	DOFO	2108
IHAS	4/5/2011 0:00	TJH	DOFO	1930
MALR	8/31/2011 0:00	PML	DOFO	2008
TALO	5/26/2011 0:00	GRH	DOFO	1929
TALO	5/26/2011 0:00	GRH	DOFO	2010
TALO	5/26/2011 0:00	EOW	DOFO	1952
TALO	5/26/2011 0:00	EOW	DOFO	1952
TALO	6/19/2012 0:00	TJH	DOFO	2038
TALO	6/19/2012 0:00	RGL	DOFO	2126
YIGO	12/22/2011 0:00	TJH	DOFO
YIGO	12/22/2011 0:00	TJH	DOFO
YIGO	12/22/2011 0:00	TJH	DOFO
YIGO	12/28/2011 0:00	RGL	DOFO
YIGO	12/28/2011 0:00	RGL	DOFO
YIGO	12/28/2011 0:00	RGL	DOFO
YIGO	1/25/2012 0:00	MJC	DOFO
YIGO	1/25/2012 0:00	MJC	DOFO
YIGO	2/8/2012 0:00	MJC	DOFO
YIGO	2/8/2012 0:00	MJC	DOFO
YIGO	3/7/2012 0:00	TJH	DOFO
YIGO	3/7/2012 0:00	TJH	DOFO
YIGO	4/5/2012 0:00	PML	DOFO
YIGO	4/12/2012 0:00	TJH	DOFO
YIGO	4/12/2012 0:00	TJH	DOFO
YIGO	4/12/2012 0:00	TJH	DOFO
YIGO	4/19/2012 0:00	TJH	DOFO
YIGO	4/26/2012 0:00	PML	DOFO
YIGO	6/4/2012 0:00	RDW	DOFO
YIGO	6/4/2012 0:00	RDW	DOFO
YIGO	6/12/2012 0:00	PML	DOFO
YIGO	7/10/2012 0:00	RDW	DOFO
YIGO	8/1/2012 0:00	RGL	DOFO	2001
YIGO	8/1/2012 0:00	RGL	DOFO	2001
YIGO	8/1/2012 0:00	RGL	DOFO	2001
YIGO	8/1/2012 0:00	RGL	DOFO	2001
YIGO	8/23/2012 0:00	RGL	DOFO	1953
YIGO	8/28/2012 0:00	PML	DOFO	2047
YIGO	8/28/2012 0:00	PML	DOFO	2047
YIGO	8/28/2012 0:00	PML	DOFO	2047
YIGO	8/28/2012 0:00	PML	DOFO	2047
YIGO	8/28/2012 0:00	PML	DOFO	1859
YIGO	8/28/2012 0:00	PML	DOFO	2047
YIGO	8/28/2012 0:00	PML	DOFO	2047
YIGO	8/30/2012 0:00	RGL	DOFO	2104
YIGO	8/30/2012 0:00	RGL	DOFO	2104
YIGO	8/30/2012 0:00	TJH	DOFO	2010
YIGO	8/30/2012 0:00	TJH	DOFO	2010
YIGO	8/30/2012 0:00	RGL	DOFO	2104
YIGO	9/13/2012 0:00	TJH	DOFO	1922
YIGO	9/13/2012 0:00	TJH	DOFO	1922
YIGO	9/17/2012 0:00	MSP	DOFO	2117
YIGO	9/17/2012 0:00	MSP	DOFO	2117
YIGO	9/17/2012 0:00	PML	DOFO	2000
YONA	12/29/2011 0:00	MJC	DOFO	1837
YONA	12/29/2011 0:00	TJH	DOFO	1946
YONA	12/29/2011 0:00	MJC	DOFO	1837
YONA	8/13/2012 0:00	RGL	DOFO	1936
HMUR	5/18/2010 0:00	BML	EC	1931
HMUR	5/18/2010 0:00	BML	EC	1929
NSOP	9/12/2011 0:00	TJH	EC	1911
OARF	10/17/2011 0:00	TJH	EC	1930
PAGR	7/19/2012 0:00	TJH	EC	2135
YIGO	8/28/2012 0:00	PML	EC	1906
YIGO	8/28/2012 0:00	PML	EC	1906
YIGO	9/10/2012 0:00	ETH	EC	2040
YIGO	9/10/2012 0:00	ETH	EC	2040
YIGO	9/10/2012 0:00	ETH	EC	2040
ACAR	2/10/2011 0:00	JJC	EP	1943
ACAR	2/10/2011 0:00	MJC	EP	2100
ACAR	2/10/2011 0:00	MJC	EP	2014
ACAR	2/10/2011 0:00	MJC	EP	2100
ACAR	2/10/2011 0:00	MJC	EP	2014
ACAR	2/17/2011 0:00	AMG	EP	2005
ACAR	2/17/2011 0:00	AMG	EP	1906
ACAR	2/17/2011 0:00	AMG	EP	1920
ACAR	3/1/2011 0:00	PML	EP	2006
ACAR	3/1/2011 0:00	GRH	EP	1943
ACAR	3/1/2011 0:00	GRH	EP	1941
ACAR	5/2/2011 0:00	GRH	EP	1928
ASOU	7/13/2010 0:00	SRS	EP	2210
ASOU	7/13/2010 0:00	SRS	EP	2214
ASOU	2/7/2011 0:00	MJC	EP	2113
ASOU	2/7/2011 0:00	MJC	EP	2113
ASOU	2/7/2011 0:00	MJC	EP	2127
ASOU	2/8/2011 0:00	MJC	EP	2024
ASOU	2/8/2011 0:00	MJC	EP	1917
ASOU	2/8/2011 0:00	JJC	EP	1910
ASOU	2/8/2011 0:00	JJC	EP	2121
ASOU	2/8/2011 0:00	JJC	EP	1914
ASOU	5/2/2011 0:00	MJC	EP	2006
ASOU	5/2/2011 0:00	MJC	EP	2140
ASOU	5/2/2011 0:00	MJC	EP	2119
ASOU	5/2/2011 0:00	MJC	EP	2213
FB3R	11/22/2010 0:00	EOW	EP	1905
FB3R	11/22/2010 0:00	AMG	EP	1833
FB3R	11/23/2010 0:00	GRH	EP	2039
FB3R	11/23/2010 0:00	EOW	EP	2055
FB3R	11/23/2010 0:00	EOW	EP	2057
FB3R	11/23/2010 0:00	GRH	EP	2027
FB3R	11/23/2010 0:00	AMG	EP	1859
FB3R	11/23/2010 0:00	AMG	EP	2119
FB3R	11/23/2010 0:00	AMG	EP	2126
FB3R	11/23/2010 0:00	GRH	EP	1857
FB3R	11/23/2010 0:00	EOW	EP	1957
FB3R	11/23/2010 0:00	GRH	EP	2004
FB3R	11/23/2010 0:00	EOW	EP	1841
FB3R	11/23/2010 0:00	EOW	EP	1845
FB3R	12/27/2010 0:00	TJH	EP	1906
FB3R	12/27/2010 0:00	AMG	EP	1945
FB3R	12/27/2010 0:00	TJH	EP	1900
FB3R	12/28/2010 0:00	AMG	EP	1944
FB3R	12/28/2010 0:00	AMG	EP	2003
FB3R	12/28/2010 0:00	AMG	EP	1935
FB3R	12/28/2010 0:00	AMG	EP	1936
FB3R	12/28/2010 0:00	TJH	EP	1958
FB3R	12/28/2010 0:00	GRH	EP	1913
FB3R	12/28/2010 0:00	GRH	EP	1856
FB3R	12/28/2010 0:00	GRH	EP	1843
FB3R	12/28/2010 0:00	GRH	EP	1838
FB3R	12/28/2010 0:00	AMG	EP	1839
FB3R	4/13/2011 0:00	TJH	EP	2151
FB3R	4/18/2011 0:00	AMG	EP	1923
FB3R	6/16/2011 0:00	AMG	EP	1940
FB3R	6/16/2011 0:00	MJC	EP	1936
FB3R	6/16/2011 0:00	AMG	EP	2003
FB3R	6/16/2011 0:00	AMG	EP	2047
FB3R	6/16/2011 0:00	GRH	EP	1948
FB3R	6/27/2011 0:00	GRH	EP	1947
FB3R	6/27/2011 0:00	GRH	EP	2122
FB3R	6/27/2011 0:00	PML	EP	1946
FB3R	7/6/2011 0:00	PML	EP	1930
FB3R	7/6/2011 0:00	PML	EP	1934
FB3R	7/6/2011 0:00	PML	EP	1944
FB3R	7/7/2011 0:00	GRH	EP	2005
FB3R	7/7/2011 0:00	JJC	EP	2113
FB3R	8/2/2011 0:00	PML	EP	1928
FB3R	8/3/2011 0:00	EOW	EP	1918
FB3R	8/8/2011 0:00	MJC	EP	2147
FB3R	8/8/2011 0:00	MJC	EP	1925
FB3R	8/16/2011 0:00	EOW	EP	1911
FB3R	8/17/2011 0:00	PML	EP	1922
FB3R	9/8/2011 0:00	EOW	EP	1943
FB3R	9/8/2011 0:00	EOW	EP	2029
FB3R	9/8/2011 0:00	EOW	EP	2000
FB3R	9/8/2011 0:00	EOW	EP	2021
FB3R	10/17/2011 0:00	EOW	EP	1934
FB3R	11/3/2011 0:00	RGL	EP	1837
FB3R	11/3/2011 0:00	JJC	EP	1842
FB3R	11/3/2011 0:00	JJC	EP	2013
FB3R	11/3/2011 0:00	JJC	EP	1913
FB3R	11/3/2011 0:00	JJC	EP	1913
FB3R	11/7/2011 0:00	JJC	EP	2058
FB3R	11/7/2011 0:00	JJC	EP	1958
FB3R	11/7/2011 0:00	JJC	EP	2109
FB3R	11/7/2011 0:00	RGL	EP	1958
FB3R	11/7/2011 0:00	RGL	EP	1917
FB3R	11/7/2011 0:00	PML	EP	1950
FB3R	11/7/2011 0:00	RGL	EP	1914
FB3R	11/7/2011 0:00	RGL	EP	1915
FB3R	11/9/2011 0:00	PML	EP	1854
FB3R	11/9/2011 0:00	MJC	EP	2032
FB3R	11/9/2011 0:00	RGL	EP	1907
FB3R	11/9/2011 0:00	RGL	EP	2049
FB3R	11/9/2011 0:00	RGL	EP	2053
FB3R	11/9/2011 0:00	RGL	EP	2106
FB3R	11/9/2011 0:00	RGL	EP	2109
FB3R	11/9/2011 0:00	MJC	EP	1958
FB3R	11/9/2011 0:00	MJC	EP	2019
FB3R	11/9/2011 0:00	MJC	EP	2019
FB3R	11/14/2011 0:00	PML	EP	1845
FB3R	11/14/2011 0:00	PML	EP	1847
FB3R	11/15/2011 0:00	EOW	EP	1957
GERR	6/14/2011 0:00	JCS	EP	2115
GERR	6/14/2011 0:00	GRH	EP	2021
GERR	6/14/2011 0:00	GRH	EP	2046
GERR	6/14/2011 0:00	JCS	EP	2115
HMUR	9/1/2010 0:00	GRH	EP
HMUR	9/1/2010 0:00	GRH	EP
HMUR	9/1/2010 0:00	GRH	EP
HMUR	9/1/2010 0:00	GRH	EP
HMUR	9/1/2010 0:00	GRH	EP
HMUR	9/1/2010 0:00	GRH	EP
HMUR	9/1/2010 0:00	GRH	EP
HMUR	9/23/2010 0:00	AMG	EP	2049
HMUR	9/23/2010 0:00	AMG	EP	2051
MALR	8/11/2011 0:00	EOW	EP	2015
MALR	8/11/2011 0:00	EOW	EP	2058
MALR	6/7/2012 0:00	PML	EP	1928
MALR	6/7/2012 0:00	PML	EP	1930
MALR	6/26/2012 0:00	RGL	EP	1959
MALR	6/26/2012 0:00	RGL	EP	2048
MALR	7/9/2012 0:00	RGL	EP	2024
MTRS	4/14/2011 0:00	GRH	EP	2003
MTRS	4/14/2011 0:00	GRH	EP	1952
MTRS	4/14/2011 0:00	GRH	EP	1941
MTRS	4/14/2011 0:00	GRH	EP	1916
MTRS	4/14/2011 0:00	MJC	EP	2011
MTRS	4/14/2011 0:00	MJC	EP	2006
MTRS	4/14/2011 0:00	TJH	EP	2148
MTRS	4/14/2011 0:00	TJH	EP	1951
MTRS	4/14/2011 0:00	GRH	EP	2009
MTRS	4/14/2011 0:00	MJC	EP	2101
MTRS	4/14/2011 0:00	MJC	EP	2020
MTRS	4/14/2011 0:00	MJC	EP	2012
MTRS	4/14/2011 0:00	TJH	EP	2144
MTRS	4/14/2011 0:00	JJC	EP	2115
MTRS	4/14/2011 0:00	JJC	EP	2159
MTRS	4/14/2011 0:00	JJC	EP	2037
MTRS	4/14/2011 0:00	JJC	EP	2101
MTRS	4/14/2011 0:00	JJC	EP	2109
MTRS	5/5/2011 0:00	AMG	EP	2011
MTRS	5/5/2011 0:00	AMG	EP	2012
MTRS	5/5/2011 0:00	AMG	EP	2014
MTRS	5/12/2011 0:00	AMG	EP	1918
MTRS	5/12/2011 0:00	AMG	EP
MTRS	5/16/2011 0:00	GRH	EP	1952
MTRS	5/16/2011 0:00	GRH	EP	2003
MTRS	5/18/2011 0:00	GRH	EP	2010
MTRS	5/18/2011 0:00	GRH	EP	2159
MTRS	5/18/2011 0:00	GRH	EP	2037
MTRS	5/18/2011 0:00	GRH	EP	2019
MTRS	5/23/2011 0:00	AMG	EP	1950
MTRS	8/23/2011 0:00	PML	EP	1953
MTRS	10/27/2011 0:00	PML	EP	1846
MTRS	10/31/2011 0:00	PML	EP	1902
MTRS	10/31/2011 0:00	PML	EP	1852
MTRS	10/31/2011 0:00	PML	EP	1910
MTRS	11/21/2011 0:00	JJC	EP	1904
MTRS	11/28/2011 0:00	RGL	EP	2123
MTRS	11/28/2011 0:00	RGL	EP	2107
MTRS	11/28/2011 0:00	RGL	EP	2103
MTRS	11/28/2011 0:00	RGL	EP	2031
MTRS	11/28/2011 0:00	RGL	EP	1920
MTRS	11/29/2011 0:00	RGL	EP	1827
NMGB	1/6/2011 0:00	GRH	EP	1945
NMGB	1/6/2011 0:00	GRH	EP	1934
NMGB	1/6/2011 0:00	GRH	EP	2119
NMGB	1/6/2011 0:00	GRH	EP	1936
NMGB	4/11/2011 0:00	TJH	EP	1948
NMGB	4/11/2011 0:00	TJH	EP	2142
NMGB	4/11/2011 0:00	TJH	EP	2142
NMGB	4/11/2011 0:00	TJH	EP	2142
NMGB	4/11/2011 0:00	TJH	EP	2142
NMGB	4/11/2011 0:00	TJH	EP	2142
NMGB	4/11/2011 0:00	TJH	EP	2142
NMGB	4/11/2011 0:00	TJH	EP	2046
NMGB	4/11/2011 0:00	TJH	EP	2046
NMGB	4/11/2011 0:00	TJH	EP	2046
NMGB	4/11/2011 0:00	TJH	EP	2046
NMGB	4/11/2011 0:00	TJH	EP	1930
NMGB	4/11/2011 0:00	TJH	EP	1930
NMGB	4/11/2011 0:00	TJH	EP	1948
NMGB	4/11/2011 0:00	TJH	EP	1935
NMGB	4/11/2011 0:00	TJH	EP	1935
NMGB	4/11/2011 0:00	TJH	EP	1930
NMGB	4/11/2011 0:00	TJH	EP	1930
NMGB	4/11/2011 0:00	TJH	EP	1930
NMGB	4/11/2011 0:00	TJH	EP	1930
NMGB	4/11/2011 0:00	TJH	EP	1909
NMGB	4/11/2011 0:00	TJH	EP	1909
NMGB	4/11/2011 0:00	TJH	EP	1948
NMGB	4/11/2011 0:00	TJH	EP	1948
NMGB	4/12/2011 0:00	AMG	EP	1949
NMGB	4/13/2011 0:00	GRH	EP	2135
NMGB	4/13/2011 0:00	GRH	EP	2129
NMGB	4/13/2011 0:00	GRH	EP	2132
NMGB	4/13/2011 0:00	GRH	EP	2155
NMGB	4/18/2011 0:00	PML	EP	1937
NMGB	4/18/2011 0:00	PML	EP	1937
NMGB	10/12/2011 0:00	PML	EP	1929
NMGB	10/12/2011 0:00	PML	EP	1859
NMGB	10/12/2011 0:00	PML	EP	1930
OARF	4/12/2011 0:00	TJH	EP	2021
OARF	4/13/2011 0:00	MJC	EP	2212
OARF	4/20/2011 0:00	TJH	EP	2036
OARF	4/20/2011 0:00	JJC	EP	2000
OARF	10/11/2011 0:00	PML	EP	1940
OARF	10/11/2011 0:00	MJC	EP	2140
OTGC	8/4/2011 0:00	MJC	EP	2006
OTGC	8/4/2011 0:00	MJC	EP	2005
OTGC	8/4/2011 0:00	MJC	EP	2001
OTGC	8/4/2011 0:00	MJC	EP	2006
OTGC	8/4/2011 0:00	MJC	EP	2006
OTGC	8/4/2011 0:00	MJC	EP	2009
OTGC	11/8/2011 0:00	JJC	EP	1915
OTGC	11/8/2011 0:00	PML	EP	2039
OTGC	11/8/2011 0:00	PML	EP	2057
OTGC	11/8/2011 0:00	PML	EP	1949
OTGC	11/8/2011 0:00	PML	EP	1950
OTGC	11/8/2011 0:00	PML	EP	2021
OTGC	11/8/2011 0:00	PML	EP	2034
OTGC	12/5/2011 0:00	PML	EP	2107
OTGC	12/8/2011 0:00	RGL	EP	1908
OTGC	1/23/2012 0:00	PML	EP	2021
OTGC	1/30/2012 0:00	MJC	EP	2136
OTGC	2/28/2012 0:00	JJC	EP	2136
OTGC	3/22/2012 0:00	PML	EP	1917
PAGR	11/8/2011 0:00	RGL	EP	1923
PAGR	2/19/2012 0:00	JJC	EP	2009
PAGR	2/19/2012 0:00	JJC	EP	2010
PAGR	2/19/2012 0:00	JJC	EP	2017
PAGR	6/19/2012 0:00	PML	EP	2047
TALO	5/18/2011 0:00	TJH	EP	1915
TALO	5/23/2011 0:00	JJC	EP	2018
TALO	5/26/2011 0:00	GRH	EP	1924
TALO	5/26/2011 0:00	GRH	EP	2019
TALO	5/26/2011 0:00	GRH	EP	2004
TALO	5/31/2011 0:00	JCS	EP	1946
TALO	5/31/2011 0:00	SRS	EP	2104
TALO	5/31/2011 0:00	JCS	EP	2016
TALO	5/31/2011 0:00	JCS	EP	2013
TALO	5/31/2011 0:00	JCS	EP	2011
TALO	5/31/2011 0:00	JCS	EP	2008
TALO	5/31/2011 0:00	JCS	EP	2008
TALO	5/31/2011 0:00	JCS	EP	2008
TALO	5/31/2011 0:00	JCS	EP	2008
TALO	5/31/2011 0:00	JCS	EP	2005
TALO	5/31/2011 0:00	JCS	EP	1935
TALO	8/17/2011 0:00	JJC	EP	2015
TALO	8/17/2011 0:00	JJC	EP	1937
TALO	8/17/2011 0:00	JJC	EP	2044
TALO	11/1/2011 0:00	JJC	EP	2137
TALO	12/6/2011 0:00	PML	EP	1857
TALO	12/6/2011 0:00	PML	EP	1900
TALO	12/6/2011 0:00	PML	EP	2116
TALO	6/19/2012 0:00	RGL	EP	1942
TALO	6/19/2012 0:00	RGL	EP	1942
YONA	5/16/2011 0:00	AMG	EP	1946
YONA	5/16/2011 0:00	AMG	EP	2143
YONA	5/24/2011 0:00	GRH	EP	2154
YONA	5/24/2011 0:00	AMG	EP	2106
YONA	5/24/2011 0:00	GRH	EP	2145
YONA	5/24/2011 0:00	GRH	EP	2200
YONA	5/24/2011 0:00	GRH	EP	2158
YONA	8/31/2011 0:00	MJC	EP	1954
YONA	10/25/2011 0:00	PML	EP	1937
YONA	12/29/2011 0:00	RGL	EP	2041
YONA	7/9/2012 0:00	RDW	EP	2103
YONA	7/9/2012 0:00	RDW	EP	2128
YONA	7/9/2012 0:00	RDW	EP	2055
FB3R	3/29/2011 0:00	MJC	ETSP	2125
AGHN	12/15/2011 0:00	TJH	FC
AGHN	2/8/2012 0:00	PML	FC
AGHN	2/8/2012 0:00	PML	FC
AGHN	8/21/2012 0:00	BML	FC	2032
FB3R	11/22/2010 0:00	EOW	FC	1834
FB3R	11/22/2010 0:00	EOW	FC	1820
FB3R	11/23/2010 0:00	EOW	FC	2116
FB3R	11/23/2010 0:00	EOW	FC	1848
FB3R	11/23/2010 0:00	EOW	FC	1857
FB3R	10/17/2011 0:00	EOW	FC	2058
FB3R	10/17/2011 0:00	JJC	FC	2136
FB3R	11/9/2011 0:00	MJC	FC	1911
FB3R	11/15/2011 0:00	PML	FC	1957
FB3R	11/16/2011 0:00	PML	FC	1915
IHAS	10/24/2011 0:00	TJH	FC	1927
IHAS	11/1/2011 0:00	PML	FC	1936
IHAS	11/8/2011 0:00	EOW	FC	2002
IHAS	8/9/2012 0:00	TJH	FC	1923
NSOP	9/12/2011 0:00	EOW	FC	1923
OARF	1/5/2011 0:00	EOW	FC	1922
OARF	1/5/2011 0:00	EOW	FC	1911
OARF	1/19/2011 0:00	EOW	FC	1922
OARF	1/20/2011 0:00	EOW	FC	1933
OARF	1/27/2011 0:00	AMG	FC	1903
OARF	1/27/2011 0:00	EOW	FC	2024
OARF	2/2/2011 0:00	EOW	FC	2129
OARF	2/2/2011 0:00	EOW	FC	1925
OARF	2/2/2011 0:00	AMG	FC	1921
OARF	6/23/2011 0:00	GRH	FC	2043
OARF	6/23/2011 0:00	GRH	FC	2104
OARF	6/23/2011 0:00	GRH	FC	1925
OARF	6/23/2011 0:00	EOW	FC	2107
OARF	6/23/2011 0:00	EOW	FC	2107
OARF	6/23/2011 0:00	EOW	FC	2051
OARF	6/23/2011 0:00	EOW	FC	2051
OARF	6/23/2011 0:00	EOW	FC	1946
OARF	6/23/2011 0:00	EOW	FC	1950
OARF	6/23/2011 0:00	EOW	FC	2007
OARF	6/23/2011 0:00	EOW	FC	2015
OARF	6/23/2011 0:00	EOW	FC	2035
OARF	6/23/2011 0:00	EOW	FC	2023
OARF	6/23/2011 0:00	PML	FC	2049
OARF	6/28/2011 0:00	PML	FC	2118
OARF	6/28/2011 0:00	PML	FC	2059
OARF	6/28/2011 0:00	PML	FC	2049
OARF	6/28/2011 0:00	EOW	FC	2137
OARF	6/28/2011 0:00	EOW	FC	2158
OARF	6/28/2011 0:00	PML	FC	2103
OARF	6/28/2011 0:00	EOW	FC	2122
OARF	6/28/2011 0:00	EOW	FC	2100
OARF	6/28/2011 0:00	EOW	FC	2053
OARF	6/28/2011 0:00	EOW	FC	2043
OARF	6/28/2011 0:00	EOW	FC	1932
OARF	6/30/2011 0:00	EOW	FC	2012
OARF	7/5/2011 0:00	TJH	FC	2049
OARF	7/5/2011 0:00	EOW	FC	1937
OARF	7/5/2011 0:00	EOW	FC	2040
OARF	7/5/2011 0:00	EOW	FC	2027
OARF	7/5/2011 0:00	EOW	FC	2035
OARF	7/5/2011 0:00	EOW	FC	2036
OARF	7/5/2011 0:00	EOW	FC	2037
OARF	7/5/2011 0:00	EOW	FC	2036
OARF	7/5/2011 0:00	EOW	FC	2150
OARF	7/14/2011 0:00	EOW	FC	1942
OARF	7/14/2011 0:00	EOW	FC	2108
OARF	7/14/2011 0:00	EOW	FC	2046
OARF	7/14/2011 0:00	EOW	FC	2015
OARF	7/14/2011 0:00	EOW	FC	2004
OARF	7/19/2011 0:00	TJH	FC	2002
OARF	7/19/2011 0:00	TJH	FC	1943
OARF	7/19/2011 0:00	JJC	FC	2001
OARF	7/19/2011 0:00	JJC	FC	1932
OARF	7/19/2011 0:00	JJC	FC	1944
OARF	7/20/2011 0:00	PML	FC	2102
OARF	7/20/2011 0:00	PML	FC	1944
OARF	7/20/2011 0:00	PML	FC	1937
OARF	7/21/2011 0:00	EOW	FC	2055
OARF	7/21/2011 0:00	EOW	FC	1947
OARF	7/25/2011 0:00	GRH	FC	2004
OARF	10/3/2011 0:00	TJH	FC	1914
OARF	10/4/2011 0:00	EOW	FC	1845
OARF	10/4/2011 0:00	EOW	FC	1953
OARF	10/4/2011 0:00	EOW	FC	2045
OARF	10/4/2011 0:00	EOW	FC	2025
OARF	10/4/2011 0:00	EOW	FC	2010
OARF	10/11/2011 0:00	PML	FC	2007
OARF	10/13/2011 0:00	JJC	FC	1942
OARF	10/19/2011 0:00	PML	FC	1933
OARF	10/19/2011 0:00	PML	FC	1849
OARF	10/19/2011 0:00	PML	FC	1836
OARF	10/24/2011 0:00	PML	FC	1841
OTGC	10/27/2011 0:00	EOW	FC	2012
OTGC	12/8/2011 0:00	TJH	FC	1819
OTGC	12/28/2011 0:00	JJC	FC	2025
PAGR	10/19/2011 0:00	EOW	FC
PAGR	10/19/2011 0:00	EOW	FC
PAGR	10/19/2011 0:00	EOW	FC
PAGR	10/19/2011 0:00	EOW	FC
PAGR	10/19/2011 0:00	EOW	FC
PAGR	10/19/2011 0:00	EOW	FC
PAGR	10/19/2011 0:00	MJC	FC	1916
PAGR	10/19/2011 0:00	MJC	FC	1928
PAGR	10/19/2011 0:00	EOW	FC
PAGR	10/19/2011 0:00	EOW	FC
PAGR	10/19/2011 0:00	EOW	FC
PAGR	10/19/2011 0:00	EOW	FC
PAGR	10/19/2011 0:00	MJC	FC	2023
PAGR	10/19/2011 0:00	MJC	FC	2033
PAGR	10/19/2011 0:00	EOW	FC
PAGR	10/19/2011 0:00	EOW	FC
PAGR	10/19/2011 0:00	EOW	FC
PAGR	10/19/2011 0:00	EOW	FC
PAGR	10/19/2011 0:00	EOW	FC
PAGR	10/19/2011 0:00	EOW	FC
PAGR	10/19/2011 0:00	EOW	FC
PAGR	10/19/2011 0:00	EOW	FC
PAGR	10/19/2011 0:00	EOW	FC
PAGR	10/19/2011 0:00	EOW	FC
PAGR	10/19/2011 0:00	EOW	FC
PAGR	10/19/2011 0:00	EOW	FC
PAGR	10/19/2011 0:00	EOW	FC
PAGR	10/19/2011 0:00	EOW	FC
PAGR	10/19/2011 0:00	EOW	FC
PAGR	10/19/2011 0:00	EOW	FC
PAGR	10/19/2011 0:00	EOW	FC
[truncated: 5,981 more rows]
