# Supplementary material for: Quantile regression of microgeographic variation in population characteristics of an invasive vertebrate predator
Source: PLoS One. 2017 Jun 1;12(6):e0177671. doi: 10.1371/journal.pone.0177671 (PMC5453442; doi:10.1371/journal.pone.0177671)
Supplement: S1 Code — (R) [file pone.0177671.s009.R]

####    Quantile Regression of Microgeographic Variation in Population Characteristics
####    S. R. Siers


# 0. Set Up Workspace
{rm(list=ls())                          # Clear variables from memory
setwd ("[SET WORKING DIRECTORY HERE]") 
options(digits=12)                     # Allow many digits and decimal points
library(quantreg)}

# 1. Read Data
{
d.cap<-read.csv("S5Dataset.csv",header=TRUE)
qd<-read.csv("S6Dataset.csv",header=TRUE)}
  
# 2. Create function to extract estimates and SEs from rq objects
{  
rqcoef<-function(x){a<-summary.rqs(x)  
                        covs<-unlist(attr(a[[1]]$coefficients,"dimnames")[1])  
                        rqe<-matrix(nrow=length(covs), ncol=length(a)) 
                        rqs<-matrix(nrow=length(covs), ncol=length(a)) 
                        for(i in 1:length(a)){
                          b<-a[[i]]$coefficients[,1]; rqe[,i]<-b
                          c<-a[[i]]$coefficients[,2]; rqs[,i]<-c}  
                        rqe<-data.frame(covs, rqe)
                        rqs<-data.frame(covs, rqs)
                        result<-list(rqest=rqe, rqse=rqs, taus=x$tau)
                        return(result)}
}

# 3. Set figure parameters (colors, resolution, etc.)
{
colfig<-TRUE                  # For color figures, set colfig<-TRUE
res<-600                      # Set figure resolution (dpi)
if(colfig==TRUE){mcol<-"blue"; fcol<-"red"}else{mcol<-"gray50";fcol<-"gray50"} # Set Colors for male and female
if(colfig==TRUE){path<-"[SET OUTPUT DIRECTORY FOR COLOR FIGURES HERE]"}else
{path<-"[SET OUTPUT DIRECTORY FOR B&W FIGURES HERE"}
if(colfig==TRUE){repcols<-c("chartreuse4","cadetblue4","darkorange2")}else{repcols<-c("gray50","gray50","gray50")}
if(colfig==TRUE){replines<-c("chartreuse4","cadetblue4","darkorange2")}else{replines<-c("black","black","black")}
if(colfig==TRUE){habcols<-c("cadetblue4","darkolivegreen","darkorange3","indianred4","cornsilk3","darkgrey")}else{habcols<-c("gray50","gray50","gray50","gray50","gray50","gray50")}
if(colfig==TRUE){hablines<-c("cadetblue4","darkolivegreen","darkorange3","indianred4","burlywood4","gray30")}else{hablines<-c("black","black","black","black","gray40","gray40")}
if(colfig==TRUE){seascols<-c("chartreuse4","burlywood4")}else{seascols<-c("gray50","gray50")}
if(colfig==TRUE){seaslines<-c("chartreuse4","burlywood4")}else{seaslines<-c("black","gray40")}
alpha<-0.333
}

# 4. Figures
{
# FIG. 1: Snake photo
# FIG. 2: Map in ArcGIS
# FIG. 3: SVL & CI by sex
{
png(paste(path,"Fig3.png",sep=""),width=7, height=3,units="in",res=res)
par(mfrow=c(1,2),mar=c(4,4,2,1), oma=c(0,0,0,0))
par(cex=0.8)
  # SVL
  {
biqr<-rq(svl~sex-1,tau = seq(0.05,0.95,0.025),data=qd)
qrout<-rqcoef(biqr)
rqest<-data.frame(qrout[1]); rqse <-data.frame(qrout[2]); taus <-unlist(qrout[3])
names(rqest)<-c("cov",as.character(taus)); names(rqse) <-c("cov",as.character(taus))
lwd<-1; lab<-0.7; legcex<-1; hdr<-0.7
# Pull estimates
e.1<-as.numeric(rqest[rqest$cov=="sexF",2:dim(rqest)[2]])
u.1<-e.1+(1.96*(as.numeric(rqse[rqse$cov=="sexF",2:dim(rqest)[2]])))
l.1<-e.1-(1.96*(as.numeric(rqse[rqse$cov=="sexF",2:dim(rqest)[2]])))
e.2<-as.numeric(rqest[rqest$cov=="sexM",2:dim(rqest)[2]])
u.2<-e.2+(1.96*(as.numeric(rqse[rqse$cov=="sexM",2:dim(rqest)[2]])))
l.2<-e.2-(1.96*(as.numeric(rqse[rqse$cov=="sexM",2:dim(rqest)[2]])))
# Draw plot
plot(NULL, xlim=range(taus), ylim=c(min(l.1,l.2), max(u.1,u.2)), xaxt="n", 
     ylab="", xlab="", main="", bty="n")
abline(h=mean(d.cap$NECSVL[d.cap$NECSEX=="F"], na.rm=TRUE), lwd=1, col="black")
abline(h=mean(d.cap$NECSVL[d.cap$NECSEX=="M"], na.rm=TRUE), lwd=1, lty=2, col="black")
axis(side=1, at=c(0.05,0.25,0.5,0.75,0.95))
polygon(x=c(taus, rev(taus)), y=c(u.1, rev(l.1)), border=NA, col=adjustcolor(fcol, alpha.f=alpha))
polygon(x=c(taus, rev(taus)), y=c(u.2, rev(l.2)), border=NA, col=adjustcolor(mcol, alpha.f=alpha))
points(taus,e.1, type="l", lwd=lwd, col="black")
points(taus,e.2, type="l", lwd=lwd, lty=2, col="black")
text(x=0.03, y=mean(d.cap$NECSVL[d.cap$NECSEX=="F"], na.rm=TRUE)-40, 
     labels=bquote(paste("F: ",bar(x)," = ",.(round(mean(d.cap$NECSVL[d.cap$NECSEX=="F"], na.rm=TRUE),0)),
                  sep="")), pos=4, cex=0.9)
text(x=0.03, y=mean(d.cap$NECSVL[d.cap$NECSEX=="M"], na.rm=TRUE)+35, 
     labels=bquote(paste("M: ",bar(x)," = ",.(round(mean(d.cap$NECSVL[d.cap$NECSEX=="M"], na.rm=TRUE),0)),
                         sep="")), pos=4, cex=0.9)
legend("topleft", legend=c("Females (n = 814)","Males (n = 990)"), lty=c(1,2), lwd=lwd, 
       col=c("black", "black"), cex=legcex, bty="n", seg.len=4)
mtext("Quantile", side=1, cex=0.9, line=2.2)  
mtext("Snout-vent Length (mm)", side=2, cex=0.9, line=2.2)
mtext("A", side=3, cex=1.3,line=0.2,at=-0.15)
}  

  # CI
  {
biqr<-rq(ci~sex-1,tau = seq(0.05,0.95,0.025),data=qd)
qrout<-rqcoef(biqr)
rqest<-data.frame(qrout[1]); rqse <-data.frame(qrout[2]); taus <-unlist(qrout[3])
names(rqest)<-c("cov",as.character(taus)); names(rqse) <-c("cov",as.character(taus))
lwd<-1; lab<-0.7; legcex<-1; hdr<-0.7
# Pull estimates
e.1<-as.numeric(rqest[rqest$cov=="sexF",2:dim(rqest)[2]])
u.1<-e.1+(1.96*(as.numeric(rqse[rqse$cov=="sexF",2:dim(rqest)[2]])))
l.1<-e.1-(1.96*(as.numeric(rqse[rqse$cov=="sexF",2:dim(rqest)[2]])))
e.2<-as.numeric(rqest[rqest$cov=="sexM",2:dim(rqest)[2]])
u.2<-e.2+(1.96*(as.numeric(rqse[rqse$cov=="sexM",2:dim(rqest)[2]])))
l.2<-e.2-(1.96*(as.numeric(rqse[rqse$cov=="sexM",2:dim(rqest)[2]])))
# Draw plot
plot(NULL, xlim=range(taus), ylim=c(min(l.1,l.2), max(u.1,u.2)), xaxt="n", 
     ylab="", xlab="", main="", bty="n")
abline(h=mean(d.cap$CI[d.cap$NECSEX=="F"], na.rm=TRUE), lwd=1, col="black")
abline(h=mean(d.cap$CI[d.cap$NECSEX=="M"], na.rm=TRUE), lwd=1, lty=2, col="black")
axis(side=1, at=c(0.05,0.25,0.5,0.75,0.95))
polygon(x=c(taus, rev(taus)), y=c(u.1, rev(l.1)), border=NA, col=adjustcolor(fcol, alpha.f=alpha))
polygon(x=c(taus, rev(taus)), y=c(u.2, rev(l.2)), border=NA, col=adjustcolor(mcol, alpha.f=alpha))
points(taus,e.1, type="l", lwd=lwd, col="black")
points(taus,e.2, type="l", lwd=lwd, lty=2, col="black")
text(x=0.05, y=mean(d.cap$CI[d.cap$NECSEX=="F"], na.rm=TRUE)+0.115, 
     labels=bquote(paste("F: ",bar(x)," = ",.(round(mean(d.cap$CI[d.cap$NECSEX=="F"], na.rm=TRUE),3)), 
                         sep="")), pos=4, cex=0.9)
text(x=0.65, y=mean(d.cap$CI[d.cap$NECSEX=="M"], na.rm=TRUE)-0.125, 
     labels=bquote(paste("M: ",bar(x)," = ",.(round(mean(d.cap$CI[d.cap$NECSEX=="M"], na.rm=TRUE),3)), 
                         sep="")), pos=4, cex=0.9)
legend("topleft", legend=c("Females (n = 814)","Males (n = 990)"), lty=c(1,2), lwd=lwd, 
       col=c("black", "black"), cex=legcex, bty="n", seg.len=4)
mtext("Quantile", side=1, cex=0.9, line=2.2)  
mtext("Condition Index (SD)", side=2, cex=0.9, line=2.2)
mtext("B", side=3, cex=1.3,line=0.2,at=-0.15)
}

dev.off()  
} 
# FIG. 4: SVL by Replicate
{
  # Regression and value extraction
  {
biqr<-rq(svl~site+sex+site*sex,tau = seq(0.05,0.95,0.025), contrasts=list(site="contr.sum"),data=qd)
qrout<-rqcoef(biqr)
rqest<-data.frame(qrout[1]); rqse <-data.frame(qrout[2]); taus <-unlist(qrout[3])
names(rqest)<-c("cov",as.character(taus)); names(rqse) <-c("cov",as.character(taus))
#  By site, alternative coding
abiqr<-rq(svl~asit+sex+asit*sex,tau = seq(0.05,0.95,0.025), contrasts=list(asit="contr.sum"),data=qd)
aqrout<-rqcoef(abiqr)
arqest<-data.frame(aqrout[1]); arqse <-data.frame(aqrout[2]); taus <-unlist(aqrout[3])
names(arqest)<-c("cov",as.character(taus)); names(arqse) <-c("cov",as.character(taus))
# Tack on last sex/site (YONM)
rqest<-rbind(rqest,arqest[arqest$cov=="asit1",])
rqest<-rbind(rqest,arqest[arqest$cov=="asit1:sexM",])
rqse <-rbind(rqse ,arqse [arqse$cov =="asit1",])
rqse <-rbind(rqse ,arqse [arqse$cov =="asit1:sexM",])
# Rename levels
rqest$cov<-as.character(rqest$cov)
rqest$cov<-as.factor(c("Intercept","URB3F", "LEU1F", "URB2F", "LIM2F", "SAV3F", "LEU3F", "SCR1F", 
                       "SAV1F", "LIM1F", "LIM3F", "RAV2F", "SAV2F", "LEU2F", "RAV3F", "RAV1F", "SCR3F",
                       "URB1F", "males","URB3M", "LEU1M", "URB2M", "LIM2M", "SAV3M", "LEU3M", "SCR1M",
                       "SAV1M", "LIM1M","LIM3M", "RAV2M", "SAV2M", "LEU2M", "RAV3M", "RAV1M", "SCR3M", 
                       "URB1M","SCR2F","SCR2M"))
rqse$cov<-as.character(rqse$cov)
rqse$cov<-as.factor(c("Intercept","URB3F", "LEU1F", "URB2F", "LIM2F", "SAV3F", "LEU3F", "SCR1F", 
                      "SAV1F", "LIM1F", "LIM3F", "RAV2F", "SAV2F", "LEU2F", "RAV3F", "RAV1F", "SCR3F",
                      "URB1F", "males","URB3M", "LEU1M", "URB2M", "LIM2M", "SAV3M", "LEU3M", "SCR1M",
                      "SAV1M", "LIM1M","LIM3M", "RAV2M", "SAV2M", "LEU2M", "RAV3M", "RAV1M", "SCR3M", 
                      "URB1M","SCR2F","SCR2M"))
}
  # Plot
  {
png(paste(path,"Fig4.png",sep=""),width=7, height=3,units="in",res=res)
par(mfrow=c(2,6), mar=c(3,2.5,1,0), oma=c(1,3,0.5,0.5))
par(cex=0.5)
# Set up
{
order.1<-c("LIM1M","SCR1M","RAV1M","LEU1M","SAV1M","URB1M",
         "LIM1F","SCR1F","RAV1F","LEU1F","SAV1F","URB1F")
order.2<-c("LIM2M","SCR2M","RAV2M","LEU2M","SAV2M","URB2M",
         "LIM2F","SCR2F","RAV2F","LEU2F","SAV2F","URB2F")
order.3<-c("LIM3M","SCR3M","RAV3M","LEU3M","SAV3M","URB3M",
         "LIM3F","SCR3F","RAV3F","LEU3F","SAV3F","URB3F")           
yu<-c(rep(600,6),rep(300,6))           
yl<-c(rep(-300,6),rep(-250,6))    
ax<-c("n","n","n","n","n","n","n","n","n","n","n","n")
labs<-c("Limestone","Scrub","Ravine","Leucaena","Savanna","Urban","","","","","","")
ns<-c("n = 55, 55, 41","n = 53, 70, 57","n = 39, 44, 50","n = 68, 63, 69","n = 65, 53, 53", "n = 55, 54, 46",
    "n = 45, 45, 58","n = 51, 30, 43","n = 61, 55, 49","n = 33, 36, 31","n = 35, 49, 48", "n = 45, 46, 54")
ny<-c(rep(-260,6), rep(-230,6))

lwd<-1; lab<-0.7; legcex<-1; hdr<-0.5
}
# Cycle through replicates
{
for(i in 1:12){
# Pull estimates
e.1<-as.numeric(rqest[rqest$cov==order.1[i],2:dim(rqest)[2]])
u.1<-e.1+(1.96*(as.numeric(rqse[rqse$cov==order.1[i],2:dim(rqest)[2]])))
l.1<-e.1-(1.96*(as.numeric(rqse[rqse$cov==order.1[i],2:dim(rqest)[2]])))
e.2<-as.numeric(rqest[rqest$cov==order.2[i],2:dim(rqest)[2]])
u.2<-e.2+(1.96*(as.numeric(rqse[rqse$cov==order.2[i],2:dim(rqest)[2]])))
l.2<-e.2-(1.96*(as.numeric(rqse[rqse$cov==order.2[i],2:dim(rqest)[2]])))
e.3<-as.numeric(rqest[rqest$cov==order.3[i],2:dim(rqest)[2]])
u.3<-e.3+(1.96*(as.numeric(rqse[rqse$cov==order.3[i],2:dim(rqest)[2]])))
l.3<-e.3-(1.96*(as.numeric(rqse[rqse$cov==order.3[i],2:dim(rqest)[2]])))

# Draw plot
plot(NULL, xlim=range(taus), ylim=c(yl[i],yu[i]), xaxt="n", 
     ylab="", xlab="", main="", bty="n")
abline(h=0, lwd=1, col="black")
axis(side=1, at=c(0.05,0.25,0.5,0.75,0.95),las=2)

polygon(x=c(taus, rev(taus)), y=c(u.1, rev(l.1)), border=NA, col=adjustcolor(repcols[1], alpha.f=alpha))
polygon(x=c(taus, rev(taus)), y=c(u.2, rev(l.2)), border=NA, col=adjustcolor(repcols[2], alpha.f=alpha))
polygon(x=c(taus, rev(taus)), y=c(u.3, rev(l.3)), border=NA, col=adjustcolor(repcols[3], alpha.f=alpha))
points(taus,e.1, type="l", lwd=lwd, col=replines[1])
points(taus,e.2, type="l", lwd=lwd, lty=2, col=replines[2])
points(taus,e.3, type="l", lwd=lwd, lty=3, col=replines[3])
text(labs[i],x=0.5,y=675,xpd=TRUE,cex=1.4)
text(ns[i],x=0.045,y=ny[i],cex=1,pos=4)
if(i==1){legend("topleft",legend=c("Rep 1","Rep 2","Rep 3"),lty=c(1,2,3),
                col=c(replines[1],replines[2],replines[3]),bty="n",seg.len=3)}

} 
}
mtext("Male SVL", side=2, outer=TRUE,at=0.80,cex=0.7,line=1.1)
mtext("Female SVL", side=2, outer=TRUE,at=0.28,cex=0.7,line=1.1)
mtext(c("Diff. from sex mean (mm)","Diff. from sex mean (mm)"),side=2,at=c(0.28,0.80),cex=0.55,line=-0.15,outer=TRUE)
dev.off()  
}
}
# FIG. 5: CI by Replicate
{
  # Regression and value extraction
  {
biqr<-rq(ci~site+sex+site*sex,tau = seq(0.05,0.95,0.025), contrasts=list(site="contr.sum"),data=qd)
qrout<-rqcoef(biqr)
rqest<-data.frame(qrout[1]); rqse <-data.frame(qrout[2]); taus <-unlist(qrout[3])
names(rqest)<-c("cov",as.character(taus)); names(rqse) <-c("cov",as.character(taus))
#  By site, alternative coding
abiqr<-rq(ci~asit+sex+asit*sex,tau = seq(0.05,0.95,0.025), contrasts=list(asit="contr.sum"),data=qd)
aqrout<-rqcoef(abiqr)
arqest<-data.frame(aqrout[1]); arqse <-data.frame(aqrout[2]); taus <-unlist(aqrout[3])
names(arqest)<-c("cov",as.character(taus)); names(arqse) <-c("cov",as.character(taus))
# Tack on last sex/site (YONM)
rqest<-rbind(rqest,arqest[arqest$cov=="asit1",])
rqest<-rbind(rqest,arqest[arqest$cov=="asit1:sexM",])
rqse <-rbind(rqse ,arqse [arqse$cov =="asit1",])
rqse <-rbind(rqse ,arqse [arqse$cov =="asit1:sexM",])
# Rename levels
rqest$cov<-as.character(rqest$cov)
rqest$cov<-as.factor(c("Intercept","URB3F", "LEU1F", "URB2F", "LIM2F", "SAV3F", "LEU3F", "SCR1F", 
                       "SAV1F", "LIM1F", "LIM3F", "RAV2F", "SAV2F", "LEU2F", "RAV3F", "RAV1F", "SCR3F",
                       "URB1F", "males","URB3M", "LEU1M", "URB2M", "LIM2M", "SAV3M", "LEU3M", "SCR1M",
                       "SAV1M", "LIM1M","LIM3M", "RAV2M", "SAV2M", "LEU2M", "RAV3M", "RAV1M", "SCR3M", 
                       "URB1M","SCR2F","SCR2M"))
rqse$cov<-as.character(rqse$cov)
rqse$cov<-as.factor(c("Intercept","URB3F", "LEU1F", "URB2F", "LIM2F", "SAV3F", "LEU3F", "SCR1F", 
                      "SAV1F", "LIM1F", "LIM3F", "RAV2F", "SAV2F", "LEU2F", "RAV3F", "RAV1F", "SCR3F",
                      "URB1F", "males","URB3M", "LEU1M", "URB2M", "LIM2M", "SAV3M", "LEU3M", "SCR1M",
                      "SAV1M", "LIM1M","LIM3M", "RAV2M", "SAV2M", "LEU2M", "RAV3M", "RAV1M", "SCR3M", 
                      "URB1M","SCR2F","SCR2M"))
}
  # Plot
  {
png(paste(path,"Fig5.png",sep=""),width=7, height=3,units="in",res=res)
par(mfrow=c(2,6), mar=c(3,2.5,1,0), oma=c(1,3,0.5,0.5))
par(cex=0.5)
# Setup
{
ns<-c("n = 55, 55, 41","n = 53, 70, 57","n = 39, 44, 50","n = 68, 63, 69","n = 65, 53, 53", "n = 55, 54, 46",
      "n = 45, 45, 58","n = 51, 30, 43","n = 61, 55, 49","n = 33, 36, 31","n = 35, 49, 48", "n = 45, 46, 54")
ny<-c(rep(-1.4,6), rep(-1.4,6))
order.1<-c("LIM1M","SCR1M","RAV1M","LEU1M","SAV1M","URB1M",
           "LIM1F","SCR1F","RAV1F","LEU1F","SAV1F","URB1F")
order.2<-c("LIM2M","SCR2M","RAV2M","LEU2M","SAV2M","URB2M",
           "LIM2F","SCR2F","RAV2F","LEU2F","SAV2F","URB2F")
order.3<-c("LIM3M","SCR3M","RAV3M","LEU3M","SAV3M","URB3M",
           "LIM3F","SCR3F","RAV3F","LEU3F","SAV3F","URB3F")           
yu<-c(rep(2,6),rep(2,6))           
yl<-c(rep(-1.5,6),rep(-1.5,6))    
labs<-c("Limestone","Scrub","Ravine","Leucaena","Savanna","Urban","","","","","","")
lwd<-1; lab<-0.7; legcex<-1; hdr<-0.5
}
# Cycle through replicates
{
for(i in 1:12){
# Pull estimates
e.1<-as.numeric(rqest[rqest$cov==order.1[i],2:dim(rqest)[2]])
u.1<-e.1+(1.96*(as.numeric(rqse[rqse$cov==order.1[i],2:dim(rqest)[2]])))
l.1<-e.1-(1.96*(as.numeric(rqse[rqse$cov==order.1[i],2:dim(rqest)[2]])))
e.2<-as.numeric(rqest[rqest$cov==order.2[i],2:dim(rqest)[2]])
u.2<-e.2+(1.96*(as.numeric(rqse[rqse$cov==order.2[i],2:dim(rqest)[2]])))
l.2<-e.2-(1.96*(as.numeric(rqse[rqse$cov==order.2[i],2:dim(rqest)[2]])))
e.3<-as.numeric(rqest[rqest$cov==order.3[i],2:dim(rqest)[2]])
u.3<-e.3+(1.96*(as.numeric(rqse[rqse$cov==order.3[i],2:dim(rqest)[2]])))
l.3<-e.3-(1.96*(as.numeric(rqse[rqse$cov==order.3[i],2:dim(rqest)[2]])))
# Draw plot
plot(NULL, xlim=range(taus), ylim=c(yl[i],yu[i]), xaxt="n", 
     ylab="", xlab="", main="", bty="n")
abline(h=0, lwd=1, col="black")
axis(side=1, at=c(0.05,0.25,0.5,0.75,0.95),las=2)
polygon(x=c(taus, rev(taus)), y=c(u.1, rev(l.1)), border=NA, col=adjustcolor(repcols[1], alpha.f=alpha))
polygon(x=c(taus, rev(taus)), y=c(u.2, rev(l.2)), border=NA, col=adjustcolor(repcols[2], alpha.f=alpha))
polygon(x=c(taus, rev(taus)), y=c(u.3, rev(l.3)), border=NA, col=adjustcolor(repcols[3], alpha.f=alpha))
points(taus,e.1, type="l", lwd=lwd, col=replines[1])
points(taus,e.2, type="l", lwd=lwd, lty=2, col=replines[2])
points(taus,e.3, type="l", lwd=lwd, lty=3, col=replines[3])
text(labs[i],x=0.5,y=2.25,xpd=TRUE,cex=1.4)
text(ns[i],x=0.045,y=ny[i],cex=1,pos=4)

if(i==1){legend("topleft",legend=c("Rep 1","Rep 2","Rep 3"),lty=c(1,2,3),seg.len=3,
                col=replines, bty="n")}
  } 
}
mtext("Male CI", side=2, outer=TRUE,at=0.80,cex=0.7,line=1.1)
mtext("Female CI", side=2, outer=TRUE,at=0.28,cex=0.7,line=1.1)
mtext(c("Diff. from sex mean (sd)","Diff. from sex mean (sd)"),side=2,at=c(0.28,0.80),cex=0.55,line=-0.15,outer=TRUE)
dev.off()  
}
}    
# FIG. 6: SVL & CI by Habitat and Sex
{
png(paste(path,"Fig6.png",sep=""),width=6, height=4,units="in",res=res)
par(mfcol=c(2,2), mar=c(2,3.5,2,0), oma=c(1.5,0,0,0.5),lend=1)
par(cex=0.5)
lwd<-1; lab<-0.6; legcex<-0.9; hdr<-0.6; ylin<-2.1; llw<-2.5; hlin<-(0.05); hlinf<-(-0.1)
# SVL Regressions
{
biqr<-rq(svl~sex+hab+sex*hab,tau = seq(0.025,0.975,0.025), contrasts=list(hab="contr.sum"),data=qd)
qrout<-rqcoef(biqr)
rqest<-data.frame(qrout[1]); rqse <-data.frame(qrout[2]); taus <-unlist(qrout[3])
names(rqest)<-c("cov",as.character(taus)); names(rqse) <-c("cov",as.character(taus))
#  By habitat, alternative coding
abiqr<-rq(svl~sex+ahab+sex*ahab,tau = seq(0.025,0.975,0.025), contrasts=list(ahab="contr.sum"),data=qd)
aqrout<-rqcoef(abiqr)
arqest<-data.frame(aqrout[1]); arqse <-data.frame(aqrout[2]); taus <-unlist(aqrout[3])
names(arqest)<-c("cov",as.character(taus)); names(arqse) <-c("cov",as.character(taus))
# Tack on last sex/site (YONM)
rqest<-rbind(rqest,arqest[arqest$cov=="ahab1",])
rqest<-rbind(rqest,arqest[arqest$cov=="sexM:ahab1",])
rqse <-rbind(rqse ,arqse [arqse$cov =="ahab1",])
rqse <-rbind(rqse ,arqse [arqse$cov =="sexM:ahab1",])
# Rename levels
rqest$cov<-as.character(rqest$cov)
rqest$cov<-as.factor(c("Intercept","males","LEUF","LIMF","RAVF","SAVF","SCRF","LEUM","LIMM",
                     "RAVM","SAVM","SCRM","URBF","URBM"))
rqse$cov<-as.character(rqse$cov)
rqse$cov<-as.factor(c("Intercept","males","LEUF","LIMF","RAVF","SAVF","SCRF","LEUM","LIMM",
                      "RAVM","SAVM","SCRM","URBF","URBM"))
}
# SVL: Males
{
# Prep
  {
g.1<-"LIMM";g.2<-"SCRM";g.3<-"RAVM";g.4<-"LEUM";g.5<-"SAVM";g.6<-"URBM"
e.1<-as.numeric(rqest[rqest$cov==g.1,2:dim(rqest)[2]])
u.1<-e.1+(1.96*(as.numeric(rqse[rqse$cov==g.1,2:dim(rqest)[2]])))
l.1<-e.1-(1.96*(as.numeric(rqse[rqse$cov==g.1,2:dim(rqest)[2]])))
e.2<-as.numeric(rqest[rqest$cov==g.2,2:dim(rqest)[2]])
u.2<-e.2+(1.96*(as.numeric(rqse[rqse$cov==g.2,2:dim(rqest)[2]])))
l.2<-e.2-(1.96*(as.numeric(rqse[rqse$cov==g.2,2:dim(rqest)[2]])))
e.3<-as.numeric(rqest[rqest$cov==g.3,2:dim(rqest)[2]])
u.3<-e.3+(1.96*(as.numeric(rqse[rqse$cov==g.3,2:dim(rqest)[2]])))
l.3<-e.3-(1.96*(as.numeric(rqse[rqse$cov==g.3,2:dim(rqest)[2]])))
e.4<-as.numeric(rqest[rqest$cov==g.4,2:dim(rqest)[2]])
u.4<-e.4+(1.96*(as.numeric(rqse[rqse$cov==g.4,2:dim(rqest)[2]])))
l.4<-e.4-(1.96*(as.numeric(rqse[rqse$cov==g.4,2:dim(rqest)[2]])))
e.5<-as.numeric(rqest[rqest$cov==g.5,2:dim(rqest)[2]])
u.5<-e.5+(1.96*(as.numeric(rqse[rqse$cov==g.5,2:dim(rqest)[2]])))
l.5<-e.5-(1.96*(as.numeric(rqse[rqse$cov==g.5,2:dim(rqest)[2]])))
e.6<-as.numeric(rqest[rqest$cov==g.6,2:dim(rqest)[2]])
u.6<-e.6+(1.96*(as.numeric(rqse[rqse$cov==g.6,2:dim(rqest)[2]])))
l.6<-e.6-(1.96*(as.numeric(rqse[rqse$cov==g.6,2:dim(rqest)[2]])))
}
# Draw plot
  {
plot(NULL, xlim=c(0.05,0.95), ylim=c(-250,300),bty="n", xaxt="n", ylab="", xlab="", main="")
abline(h=0, lwd=1, col="black")
axis(side=1, at=c(0.05,0.25,0.5,0.75,0.95))
polygon(x=c(taus, rev(taus)), y=c(u.1, rev(l.1)), border=NA, col=adjustcolor(habcols[1], alpha.f=alpha))
polygon(x=c(taus, rev(taus)), y=c(u.2, rev(l.2)), border=NA, col=adjustcolor(habcols[2], alpha.f=alpha))
polygon(x=c(taus, rev(taus)), y=c(u.3, rev(l.3)), border=NA, col=adjustcolor(habcols[3], alpha.f=alpha))
polygon(x=c(taus, rev(taus)), y=c(u.4, rev(l.4)), border=NA, col=adjustcolor(habcols[4], alpha.f=alpha))
polygon(x=c(taus, rev(taus)), y=c(u.5, rev(l.5)), border=NA, col=adjustcolor(habcols[5], alpha.f=alpha))
polygon(x=c(taus, rev(taus)), y=c(u.6, rev(l.6)), border=NA, col=adjustcolor(habcols[6], alpha.f=alpha))
points(taus,e.1, type="l", lwd=lwd, lty=1, col=hablines[1])
points(taus,e.2, type="l", lwd=lwd, lty=2, col=hablines[2])
points(taus,e.3, type="l", lwd=lwd, lty=3, col=hablines[3])
points(taus,e.4, type="l", lwd=lwd, lty=4, col=hablines[4])
points(taus,e.5, type="l", lwd=lwd, lty=2, col=hablines[5])
points(taus,e.6, type="l", lwd=lwd, lty=1, col=hablines[6])
mtext("Diff. from sex mean (mm)", side=2, line=ylin, cex=lab)
mtext(text="SVL: Males", side=3, line=hlin, cex=hdr, font=2)
legend("topleft", legend=c("Limestone (n = 151)","Scrub (n = 180)","Ravine (n = 133)"),
       ncol=1, lty=c(1,2,3), lwd=lwd, col=c(hablines[1],hablines[2],hablines[3]), 
       cex=legcex, bty="n", seg.len=llw)
legend("bottomleft", legend=c("Leucaena (n = 200)","Savanna (n = 171)","Urban (n = 155)"),
       ncol=1, lty=c(4,2,1), lwd=lwd, col=c(hablines[4],hablines[5],hablines[6]), 
       cex=legcex, bty="n", seg.len=llw)
    }
}
# SVL: Females
{
  # Prep
  {
g.1<-"LIMF";g.2<-"SCRF";g.3<-"RAVF";g.4<-"LEUF";g.5<-"SAVF";g.6<-"URBF"
e.1<-as.numeric(rqest[rqest$cov==g.1,2:dim(rqest)[2]])
u.1<-e.1+(1.96*(as.numeric(rqse[rqse$cov==g.1,2:dim(rqest)[2]])))
l.1<-e.1-(1.96*(as.numeric(rqse[rqse$cov==g.1,2:dim(rqest)[2]])))
e.2<-as.numeric(rqest[rqest$cov==g.2,2:dim(rqest)[2]])
u.2<-e.2+(1.96*(as.numeric(rqse[rqse$cov==g.2,2:dim(rqest)[2]])))
l.2<-e.2-(1.96*(as.numeric(rqse[rqse$cov==g.2,2:dim(rqest)[2]])))
e.3<-as.numeric(rqest[rqest$cov==g.3,2:dim(rqest)[2]])
u.3<-e.3+(1.96*(as.numeric(rqse[rqse$cov==g.3,2:dim(rqest)[2]])))
l.3<-e.3-(1.96*(as.numeric(rqse[rqse$cov==g.3,2:dim(rqest)[2]])))
e.4<-as.numeric(rqest[rqest$cov==g.4,2:dim(rqest)[2]])
u.4<-e.4+(1.96*(as.numeric(rqse[rqse$cov==g.4,2:dim(rqest)[2]])))
l.4<-e.4-(1.96*(as.numeric(rqse[rqse$cov==g.4,2:dim(rqest)[2]])))
e.5<-as.numeric(rqest[rqest$cov==g.5,2:dim(rqest)[2]])
u.5<-e.5+(1.96*(as.numeric(rqse[rqse$cov==g.5,2:dim(rqest)[2]])))
l.5<-e.5-(1.96*(as.numeric(rqse[rqse$cov==g.5,2:dim(rqest)[2]])))
e.6<-as.numeric(rqest[rqest$cov==g.6,2:dim(rqest)[2]])
u.6<-e.6+(1.96*(as.numeric(rqse[rqse$cov==g.6,2:dim(rqest)[2]])))
l.6<-e.6-(1.96*(as.numeric(rqse[rqse$cov==g.6,2:dim(rqest)[2]])))
}
  # Draw plot
  {
plot(NULL, xlim=c(0.05,0.95), ylim=c(-160,160),bty="n", xaxt="n", ylab="", xlab="", main="")
abline(h=0, lwd=1, col="black")
axis(side=1, at=c(0.05,0.25,0.5,0.75,0.95))
polygon(x=c(taus, rev(taus)), y=c(u.1, rev(l.1)), border=NA, col=adjustcolor(habcols[1], alpha.f=alpha))
polygon(x=c(taus, rev(taus)), y=c(u.2, rev(l.2)), border=NA, col=adjustcolor(habcols[2], alpha.f=alpha))
polygon(x=c(taus, rev(taus)), y=c(u.3, rev(l.3)), border=NA, col=adjustcolor(habcols[3], alpha.f=alpha))
polygon(x=c(taus, rev(taus)), y=c(u.4, rev(l.4)), border=NA, col=adjustcolor(habcols[4], alpha.f=alpha))
polygon(x=c(taus, rev(taus)), y=c(u.5, rev(l.5)), border=NA, col=adjustcolor(habcols[5], alpha.f=alpha))
polygon(x=c(taus, rev(taus)), y=c(u.6, rev(l.6)), border=NA, col=adjustcolor(habcols[6], alpha.f=alpha))
points(taus,e.1, type="l", lwd=lwd, lty=1, col=hablines[1])
points(taus,e.2, type="l", lwd=lwd, lty=2, col=hablines[2])
points(taus,e.3, type="l", lwd=lwd, lty=3, col=hablines[3])
points(taus,e.4, type="l", lwd=lwd, lty=4, col=hablines[4])
points(taus,e.5, type="l", lwd=lwd, lty=2, col=hablines[5])
points(taus,e.6, type="l", lwd=lwd, lty=1, col=hablines[6])
mtext("Diff. from sex mean (mm)", side=2, line=ylin, cex=lab)
mtext("Quantile", side=1, line=2.4, cex=lab)
mtext(text="SVL: Females", side=3, line=hlinf, cex=hdr, font=2)
legend("topleft", legend=c("Limestone (n = 148)","Scrub (n = 124)","Ravine (n = 165)"),
       ncol=1, lty=c(1,2,3), lwd=lwd, col=c(hablines[1],hablines[2],hablines[3]), 
       cex=legcex, bty="n", seg.len=llw)
legend("bottomleft", legend=c("Leucaena (n = 100)","Savanna (n = 132)","Urban (n = 145)"),
       ncol=1, lty=c(4,2,1), lwd=lwd, col=c(hablines[4],hablines[5],hablines[6]), 
       cex=legcex, bty="n", seg.len=llw)
}
}
# CI Regressions
{
biqr<-rq(ci~sex+hab+sex*hab,tau = seq(0.025,0.975,0.025), contrasts=list(hab="contr.sum"),data=qd)
qrout<-rqcoef(biqr)
rqest<-data.frame(qrout[1]); rqse <-data.frame(qrout[2]); taus <-unlist(qrout[3])
names(rqest)<-c("cov",as.character(taus)); names(rqse) <-c("cov",as.character(taus))
#  By habitat, alternative coding
abiqr<-rq(ci~sex+ahab+sex*ahab,tau = seq(0.025,0.975,0.025), contrasts=list(ahab="contr.sum"),data=qd)
aqrout<-rqcoef(abiqr)
arqest<-data.frame(aqrout[1]); arqse <-data.frame(aqrout[2]); taus <-unlist(aqrout[3])
names(arqest)<-c("cov",as.character(taus)); names(arqse) <-c("cov",as.character(taus))
# Tack on last sex/site (YONM)
rqest<-rbind(rqest,arqest[arqest$cov=="ahab1",])
rqest<-rbind(rqest,arqest[arqest$cov=="sexM:ahab1",])
rqse <-rbind(rqse ,arqse [arqse$cov =="ahab1",])
rqse <-rbind(rqse ,arqse [arqse$cov =="sexM:ahab1",])
# Rename levels
rqest$cov<-as.character(rqest$cov)
rqest$cov<-as.factor(c("Intercept","males","LEUF","LIMF","RAVF","SAVF","SCRF","LEUM","LIMM",
                       "RAVM","SAVM","SCRM","URBF","URBM"))
rqse$cov<-as.character(rqse$cov)
rqse$cov<-as.factor(c("Intercept","males","LEUF","LIMF","RAVF","SAVF","SCRF","LEUM","LIMM",
                      "RAVM","SAVM","SCRM","URBF","URBM"))
}
# CI: Males
{
  # Prep
  {
# Pick codes
g.1<-"LIMM";g.2<-"SCRM";g.3<-"RAVM";g.4<-"LEUM";g.5<-"SAVM";g.6<-"URBM"
# Pull estimates
e.1<-as.numeric(rqest[rqest$cov==g.1,2:dim(rqest)[2]])
u.1<-e.1+(1.96*(as.numeric(rqse[rqse$cov==g.1,2:dim(rqest)[2]])))
l.1<-e.1-(1.96*(as.numeric(rqse[rqse$cov==g.1,2:dim(rqest)[2]])))
e.2<-as.numeric(rqest[rqest$cov==g.2,2:dim(rqest)[2]])
u.2<-e.2+(1.96*(as.numeric(rqse[rqse$cov==g.2,2:dim(rqest)[2]])))
l.2<-e.2-(1.96*(as.numeric(rqse[rqse$cov==g.2,2:dim(rqest)[2]])))
e.3<-as.numeric(rqest[rqest$cov==g.3,2:dim(rqest)[2]])
u.3<-e.3+(1.96*(as.numeric(rqse[rqse$cov==g.3,2:dim(rqest)[2]])))
l.3<-e.3-(1.96*(as.numeric(rqse[rqse$cov==g.3,2:dim(rqest)[2]])))
e.4<-as.numeric(rqest[rqest$cov==g.4,2:dim(rqest)[2]])
u.4<-e.4+(1.96*(as.numeric(rqse[rqse$cov==g.4,2:dim(rqest)[2]])))
l.4<-e.4-(1.96*(as.numeric(rqse[rqse$cov==g.4,2:dim(rqest)[2]])))
e.5<-as.numeric(rqest[rqest$cov==g.5,2:dim(rqest)[2]])
u.5<-e.5+(1.96*(as.numeric(rqse[rqse$cov==g.5,2:dim(rqest)[2]])))
l.5<-e.5-(1.96*(as.numeric(rqse[rqse$cov==g.5,2:dim(rqest)[2]])))
e.6<-as.numeric(rqest[rqest$cov==g.6,2:dim(rqest)[2]])
u.6<-e.6+(1.96*(as.numeric(rqse[rqse$cov==g.6,2:dim(rqest)[2]])))
l.6<-e.6-(1.96*(as.numeric(rqse[rqse$cov==g.6,2:dim(rqest)[2]])))
}
  # Draw plot
  {
plot(NULL, xlim=c(0.05,0.95), ylim=c(-1.0,1.0),bty="n", xaxt="n", ylab="", xlab="", main="")
abline(h=0, lwd=1, col="black")
axis(side=1, at=c(0.05,0.25,0.5,0.75,0.95))
polygon(x=c(taus, rev(taus)), y=c(u.1, rev(l.1)), border=NA, col=adjustcolor(habcols[1], alpha.f=alpha))
polygon(x=c(taus, rev(taus)), y=c(u.2, rev(l.2)), border=NA, col=adjustcolor(habcols[2], alpha.f=alpha))
polygon(x=c(taus, rev(taus)), y=c(u.3, rev(l.3)), border=NA, col=adjustcolor(habcols[3], alpha.f=alpha))
polygon(x=c(taus, rev(taus)), y=c(u.4, rev(l.4)), border=NA, col=adjustcolor(habcols[4], alpha.f=alpha))
polygon(x=c(taus, rev(taus)), y=c(u.5, rev(l.5)), border=NA, col=adjustcolor(habcols[5], alpha.f=alpha))
polygon(x=c(taus, rev(taus)), y=c(u.6, rev(l.6)), border=NA, col=adjustcolor(habcols[6], alpha.f=alpha))
points(taus,e.1, type="l", lwd=lwd, lty=1, col=hablines[1])
points(taus,e.2, type="l", lwd=lwd, lty=2, col=hablines[2])
points(taus,e.3, type="l", lwd=lwd, lty=3, col=hablines[3])
points(taus,e.4, type="l", lwd=lwd, lty=4, col=hablines[4])
points(taus,e.5, type="l", lwd=lwd, lty=2, col=hablines[5])
points(taus,e.6, type="l", lwd=lwd, lty=1, col=hablines[6])
mtext("Diff. from sex mean (SD)", side=2, line=ylin, cex=lab)
mtext(text="CI: Males", side=3, line=hlin, cex=hdr, font=2)
legend("topleft", legend=c("Limestone (n = 151)","Scrub (n = 180)","Ravine (n = 133)"),
       ncol=1, lty=c(1,2,3), lwd=lwd, col=c(hablines[1],hablines[2],hablines[3]), 
       cex=legcex, bty="n", seg.len=llw)
legend("bottomleft", legend=c("Leucaena (n = 200)","Savanna (n = 171)","Urban (n = 155)"),
       ncol=1, lty=c(4,2,1), lwd=lwd, col=c(hablines[4],hablines[5],hablines[6]), 
       cex=legcex, bty="n", seg.len=llw)
}
}
# CI: Females
{
  # Prep
  {
# Pick codes
g.1<-"LIMF";g.2<-"SCRF";g.3<-"RAVF";g.4<-"LEUF";g.5<-"SAVF";g.6<-"URBF"
# Pull estimates
e.1<-as.numeric(rqest[rqest$cov==g.1,2:dim(rqest)[2]])
u.1<-e.1+(1.96*(as.numeric(rqse[rqse$cov==g.1,2:dim(rqest)[2]])))
l.1<-e.1-(1.96*(as.numeric(rqse[rqse$cov==g.1,2:dim(rqest)[2]])))
e.2<-as.numeric(rqest[rqest$cov==g.2,2:dim(rqest)[2]])
u.2<-e.2+(1.96*(as.numeric(rqse[rqse$cov==g.2,2:dim(rqest)[2]])))
l.2<-e.2-(1.96*(as.numeric(rqse[rqse$cov==g.2,2:dim(rqest)[2]])))
e.3<-as.numeric(rqest[rqest$cov==g.3,2:dim(rqest)[2]])
u.3<-e.3+(1.96*(as.numeric(rqse[rqse$cov==g.3,2:dim(rqest)[2]])))
l.3<-e.3-(1.96*(as.numeric(rqse[rqse$cov==g.3,2:dim(rqest)[2]])))
e.4<-as.numeric(rqest[rqest$cov==g.4,2:dim(rqest)[2]])
u.4<-e.4+(1.96*(as.numeric(rqse[rqse$cov==g.4,2:dim(rqest)[2]])))
l.4<-e.4-(1.96*(as.numeric(rqse[rqse$cov==g.4,2:dim(rqest)[2]])))
e.5<-as.numeric(rqest[rqest$cov==g.5,2:dim(rqest)[2]])
u.5<-e.5+(1.96*(as.numeric(rqse[rqse$cov==g.5,2:dim(rqest)[2]])))
l.5<-e.5-(1.96*(as.numeric(rqse[rqse$cov==g.5,2:dim(rqest)[2]])))
e.6<-as.numeric(rqest[rqest$cov==g.6,2:dim(rqest)[2]])
u.6<-e.6+(1.96*(as.numeric(rqse[rqse$cov==g.6,2:dim(rqest)[2]])))
l.6<-e.6-(1.96*(as.numeric(rqse[rqse$cov==g.6,2:dim(rqest)[2]])))
}
  # Draw plot
  {
plot(NULL, xlim=c(0.05,0.95), ylim=c(-1,1),bty="n", xaxt="n", ylab="", xlab="", main="")
abline(h=0, lwd=1, col="black")
axis(side=1, at=c(0.05,0.25,0.5,0.75,0.95))
polygon(x=c(taus, rev(taus)), y=c(u.1, rev(l.1)), border=NA, col=adjustcolor(habcols[1], alpha.f=alpha))
polygon(x=c(taus, rev(taus)), y=c(u.2, rev(l.2)), border=NA, col=adjustcolor(habcols[2], alpha.f=alpha))
polygon(x=c(taus, rev(taus)), y=c(u.3, rev(l.3)), border=NA, col=adjustcolor(habcols[3], alpha.f=alpha))
polygon(x=c(taus, rev(taus)), y=c(u.4, rev(l.4)), border=NA, col=adjustcolor(habcols[4], alpha.f=alpha))
polygon(x=c(taus, rev(taus)), y=c(u.5, rev(l.5)), border=NA, col=adjustcolor(habcols[5], alpha.f=alpha))
polygon(x=c(taus, rev(taus)), y=c(u.6, rev(l.6)), border=NA, col=adjustcolor(habcols[6], alpha.f=alpha))
points(taus,e.1, type="l", lwd=lwd, lty=1, col=hablines[1])
points(taus,e.2, type="l", lwd=lwd, lty=2, col=hablines[2])
points(taus,e.3, type="l", lwd=lwd, lty=3, col=hablines[3])
points(taus,e.4, type="l", lwd=lwd, lty=4, col=hablines[4])
points(taus,e.5, type="l", lwd=lwd, lty=2, col=hablines[5])
points(taus,e.6, type="l", lwd=lwd, lty=1, col=hablines[6])
mtext("Diff. from sex mean (SD)", side=2, line=ylin, cex=lab)
mtext("Quantile", side=1, line=2.4, cex=lab)
mtext(text="CI: Females", side=3, line=hlinf, cex=hdr, font=2)
legend("topleft", legend=c("Limestone (n = 148)","Scrub (n = 124)","Ravine (n = 165)"),
       ncol=1, lty=c(1,2,3), lwd=lwd, col=c(hablines[1],hablines[2],hablines[3]), 
       cex=legcex, bty="n", seg.len=llw)
legend("bottomleft", legend=c("Leucaena (n = 100)","Savanna (n = 132)","Urban (n = 145)"),
       ncol=1, lty=c(4,2,1), lwd=lwd, col=c(hablines[4],hablines[5],hablines[6]), 
       cex=legcex, bty="n", seg.len=llw)
}
}
dev.off()
}
# FIG. 7: SVL & CI by Season
{
png(paste(path,"Fig7.png",sep=""),width=6.5, height=2.5,units="in",res=res)
par(mfrow=c(1,2),mar=c(3.8,2.8,2,1),oma=c(0,1,0,0))
par(cex=0.5)
# SVL Regression 
{
biqr<-rq(svl~hab*sex*seas,tau = seq(0.05,0.95,0.025), contrasts=list(hab="contr.sum",seas="contr.sum"),data=qd)
qrout<-rqcoef(biqr)
rqest<-data.frame(qrout[1]); rqse <-data.frame(qrout[2]); taus <-unlist(qrout[3])
names(rqest)<-c("cov",as.character(taus)); names(rqse) <-c("cov",as.character(taus))
#  alternative coding for habitats
abiqr<-rq(svl~ahab*sex*seas,tau=seq(0.05,0.95,0.025),contrasts=list(ahab="contr.sum",seas="contr.sum"),data=qd)
aqrout<-rqcoef(abiqr)
arqest<-data.frame(aqrout[1]); arqse <-data.frame(aqrout[2]); taus <-unlist(aqrout[3])
names(arqest)<-c("cov",as.character(taus)); names(arqse) <-c("cov",as.character(taus))
# Tack on last sex/site (YONM)
rqest<-rbind(rqest,arqest[arqest$cov=="ahab1",])
rqest<-rbind(rqest,arqest[arqest$cov=="ahab1:sexM",])
rqest<-rbind(rqest,arqest[arqest$cov=="ahab1:seas1",])
rqest<-rbind(rqest,arqest[arqest$cov=="ahab1:sexM:seas1",])
rqse <-rbind(rqse ,arqse [arqse$cov =="ahab1",])
rqse <-rbind(rqse ,arqse [arqse$cov =="ahab1:sexM",])
rqse <-rbind(rqse ,arqse [arqse$cov =="ahab1:seas1",])
rqse <-rbind(rqse ,arqse [arqse$cov =="ahab1:sexM:seas1",])
#  alternative coding for season
abiqr<-rq(svl~hab*sex*aseas,tau=seq(0.05,0.95,0.025),contrasts=list(hab="contr.sum",aseas="contr.sum"),data=qd)
aqrout<-rqcoef(abiqr)
arqest<-data.frame(aqrout[1]); arqse <-data.frame(aqrout[2]); taus <-unlist(aqrout[3])
names(arqest)<-c("cov",as.character(taus)); names(arqse) <-c("cov",as.character(taus))
# Tack on last sex/site (YONM)
rqest<-rbind(rqest,arqest[arqest$cov=="aseas1",])
rqest<-rbind(rqest,arqest[arqest$cov=="sexM:aseas1",])
rqse <-rbind(rqse ,arqse [arqse$cov =="aseas1",])
rqse <-rbind(rqse ,arqse [arqse$cov =="sexM:aseas1",])
}
# SVL Prep
{
# Rename levels
rqest$cov<-as.character(rqest$cov)
rqest$cov<-as.factor(c("Intercept","LEUFD", "LIMFD", "RAVFD", "SAVFD", "SCRFD", "MALE", "FDRY", 
                       "LEUMD", "LIMMD", "RAVMD", "SAVMD", "SCRMD", "LEUFW", "LIMFW", "RAVFW", "SAVFW",
                       "SCRFW", "MDRY","LEUMW", "LIMMW", "RAVMW", "SAVMW", "SCRMW", "URBFD", "URBMD",
                       "URBFW", "URBMW","FWET", "MWET"))
rqse$cov<-as.character(rqse$cov)
rqse$cov<-as.factor(c("Intercept","LEUFD", "LIMFD", "RAVFD", "SAVFD", "SCRFD", "MALE", "FDRY", 
                      "LEUMD", "LIMMD", "RAVMD", "SAVMD", "SCRMD", "LEUFW", "LIMFW", "RAVFW", "SAVFW",
                      "SCRFW", "MDRY","LEUMW", "LIMMW", "RAVMW", "SAVMW", "SCRMW", "URBFD", "URBMD",
                      "URBFW", "URBMW","FWET", "MWET"))
g1<-"MWET";g2<-"MDRY";g3<-"FWET";g4<-"FDRY"
e.1<-as.numeric(rqest[rqest$cov==g1,2:dim(rqest)[2]])
u.1<-e.1+(1.96*(as.numeric(rqse[rqse$cov==g1,2:dim(rqest)[2]])))
l.1<-e.1-(1.96*(as.numeric(rqse[rqse$cov==g1,2:dim(rqest)[2]])))
e.2<-as.numeric(rqest[rqest$cov==g2,2:dim(rqest)[2]])
u.2<-e.2+(1.96*(as.numeric(rqse[rqse$cov==g2,2:dim(rqest)[2]])))
l.2<-e.2-(1.96*(as.numeric(rqse[rqse$cov==g2,2:dim(rqest)[2]])))
e.3<-as.numeric(rqest[rqest$cov==g3,2:dim(rqest)[2]])
u.3<-e.3+(1.96*(as.numeric(rqse[rqse$cov==g3,2:dim(rqest)[2]])))
l.3<-e.3-(1.96*(as.numeric(rqse[rqse$cov==g3,2:dim(rqest)[2]])))
e.4<-as.numeric(rqest[rqest$cov==g4,2:dim(rqest)[2]])
u.4<-e.4+(1.96*(as.numeric(rqse[rqse$cov==g4,2:dim(rqest)[2]])))
l.4<-e.4-(1.96*(as.numeric(rqse[rqse$cov==g4,2:dim(rqest)[2]])))
}
# SVL Plot
{
plot(NULL, xlim=range(taus), ylim=c(-100,100), xaxt="n", ylab="", xlab="", main="", bty="n")
abline(h=0, lwd=1, col="black")
axis(side=1, at=c(0.05,0.25,0.5,0.75,0.95),las=1)
polygon(x=c(taus, rev(taus)), y=c(u.1, rev(l.1)), border=NA, col=adjustcolor(seascols[1], alpha.f=alpha))
polygon(x=c(taus, rev(taus)), y=c(u.2, rev(l.2)), border=NA, col=adjustcolor(seascols[1], alpha.f=alpha))
polygon(x=c(taus, rev(taus)), y=c(u.3, rev(l.3)), border=NA, col=adjustcolor(seascols[2], alpha.f=alpha))
polygon(x=c(taus, rev(taus)), y=c(u.4, rev(l.4)), border=NA, col=adjustcolor(seascols[2], alpha.f=alpha))
points(taus,e.1, type="l", lwd=lwd, col=seaslines[1])
points(taus,e.2, type="l", lwd=lwd, lty=2, col=seaslines[1])
points(taus,e.3, type="l", lwd=lwd, col=seaslines[2])
points(taus,e.4, type="l", lwd=lwd, lty=2, col=seaslines[2])
legend("topleft",legend=c("Males (Wet)","Males (Dry)","Females (Wet)","Females(Dry)"),lty=c(1,2,1,2),
       col=c(seaslines[1],seaslines[1],seaslines[2],seaslines[2]), bty="n",cex=1.1, seg.len=3)
mtext("SVL",side=3,cex=0.9, line=0.45)  
mtext("Diff. from sex mean(mm)",side=2,cex=0.6,line=2.1)
mtext("Quantile",side=1,cex=0.6,line=2.2)
} 
# CI Regression
{
biqr<-rq(ci~hab*sex*seas,tau = seq(0.05,0.95,0.025), contrasts=list(hab="contr.sum",seas="contr.sum"),data=qd)
qrout<-rqcoef(biqr)
rqest<-data.frame(qrout[1]); rqse <-data.frame(qrout[2]); taus <-unlist(qrout[3])
names(rqest)<-c("cov",as.character(taus)); names(rqse) <-c("cov",as.character(taus))
#  alternative coding for habitats
abiqr<-rq(ci~ahab*sex*seas,tau=seq(0.05,0.95,0.025),contrasts=list(ahab="contr.sum",seas="contr.sum"),data=qd)
aqrout<-rqcoef(abiqr)
arqest<-data.frame(aqrout[1]); arqse <-data.frame(aqrout[2]); taus <-unlist(aqrout[3])
names(arqest)<-c("cov",as.character(taus)); names(arqse) <-c("cov",as.character(taus))
# Tack on last sex/site (YONM)
rqest<-rbind(rqest,arqest[arqest$cov=="ahab1",])
rqest<-rbind(rqest,arqest[arqest$cov=="ahab1:sexM",])
rqest<-rbind(rqest,arqest[arqest$cov=="ahab1:seas1",])
rqest<-rbind(rqest,arqest[arqest$cov=="ahab1:sexM:seas1",])
rqse <-rbind(rqse ,arqse [arqse$cov =="ahab1",])
rqse <-rbind(rqse ,arqse [arqse$cov =="ahab1:sexM",])
rqse <-rbind(rqse ,arqse [arqse$cov =="ahab1:seas1",])
rqse <-rbind(rqse ,arqse [arqse$cov =="ahab1:sexM:seas1",])
#  alternative coding for season
abiqr<-rq(ci~hab*sex*aseas,tau=seq(0.05,0.95,0.025),contrasts=list(hab="contr.sum",aseas="contr.sum"),data=qd)
aqrout<-rqcoef(abiqr)
arqest<-data.frame(aqrout[1]); arqse <-data.frame(aqrout[2]); taus <-unlist(aqrout[3])
names(arqest)<-c("cov",as.character(taus)); names(arqse) <-c("cov",as.character(taus))
# Tack on last sex/site (YONM)
rqest<-rbind(rqest,arqest[arqest$cov=="aseas1",])
rqest<-rbind(rqest,arqest[arqest$cov=="sexM:aseas1",])
rqse <-rbind(rqse ,arqse [arqse$cov =="aseas1",])
rqse <-rbind(rqse ,arqse [arqse$cov =="sexM:aseas1",])
}  
# CI Prep
{  
# Rename levels
rqest$cov<-as.character(rqest$cov)
rqest$cov<-as.factor(c("Intercept","LEUFD", "LIMFD", "RAVFD", "SAVFD", "SCRFD", "MALE", "FWET", 
                       "LEUMD", "LIMMD", "RAVMD", "SAVMD", "SCRMD", "LEUFW", "LIMFW", "RAVFW", "SAVFW",
                       "SCRFW", "MWET","LEUMW", "LIMMW", "RAVMW", "SAVMW", "SCRMW", "URBFD", "URBMD",
                       "URBFW", "URBMW","FDRY", "MDRY"))
rqse$cov<-as.character(rqse$cov)
rqse$cov<-as.factor(c("Intercept","LEUFD", "LIMFD", "RAVFD", "SAVFD", "SCRFD", "MALE", "FWET", 
                      "LEUMD", "LIMMD", "RAVMD", "SAVMD", "SCRMD", "LEUFW", "LIMFW", "RAVFW", "SAVFW",
                      "SCRFW", "MWET","LEUMW", "LIMMW", "RAVMW", "SAVMW", "SCRMW", "URBFD", "URBMD",
                      "URBFW", "URBMW","FDRY", "MDRY"))
g1<-"MWET";g2<-"MDRY";g3<-"FWET";g4<-"FDRY"
e.1<-as.numeric(rqest[rqest$cov==g1,2:dim(rqest)[2]])
u.1<-e.1+(1.96*(as.numeric(rqse[rqse$cov==g1,2:dim(rqest)[2]])))
l.1<-e.1-(1.96*(as.numeric(rqse[rqse$cov==g1,2:dim(rqest)[2]])))
e.2<-as.numeric(rqest[rqest$cov==g2,2:dim(rqest)[2]])
u.2<-e.2+(1.96*(as.numeric(rqse[rqse$cov==g2,2:dim(rqest)[2]])))
l.2<-e.2-(1.96*(as.numeric(rqse[rqse$cov==g2,2:dim(rqest)[2]])))
e.3<-as.numeric(rqest[rqest$cov==g3,2:dim(rqest)[2]])
u.3<-e.3+(1.96*(as.numeric(rqse[rqse$cov==g3,2:dim(rqest)[2]])))
l.3<-e.3-(1.96*(as.numeric(rqse[rqse$cov==g3,2:dim(rqest)[2]])))
e.4<-as.numeric(rqest[rqest$cov==g4,2:dim(rqest)[2]])
u.4<-e.4+(1.96*(as.numeric(rqse[rqse$cov==g4,2:dim(rqest)[2]])))
l.4<-e.4-(1.96*(as.numeric(rqse[rqse$cov==g4,2:dim(rqest)[2]])))
}
# CI Plot
{
plot(NULL, xlim=range(taus), ylim=c(-0.35,0.35), xaxt="n", ylab="", xlab="", main="", bty="n")
abline(h=0, lwd=1, col="black")
axis(side=1, at=c(0.05,0.25,0.5,0.75,0.95),las=1)
polygon(x=c(taus, rev(taus)), y=c(u.1, rev(l.1)), border=NA, col=adjustcolor(seascols[1], alpha.f=alpha))
polygon(x=c(taus, rev(taus)), y=c(u.2, rev(l.2)), border=NA, col=adjustcolor(seascols[1], alpha.f=alpha))
polygon(x=c(taus, rev(taus)), y=c(u.3, rev(l.3)), border=NA, col=adjustcolor(seascols[2], alpha.f=alpha))
polygon(x=c(taus, rev(taus)), y=c(u.4, rev(l.4)), border=NA, col=adjustcolor(seascols[2], alpha.f=alpha))
points(taus,e.1, type="l", lwd=lwd, col=seaslines[1])
points(taus,e.2, type="l", lwd=lwd, lty=2, col=seaslines[1])
points(taus,e.3, type="l", lwd=lwd, col=seaslines[2])
points(taus,e.4, type="l", lwd=lwd, lty=2, col=seaslines[2])
mtext("CI",side=3,cex=0.9, line=0.45)  
mtext("Diff. from sex mean(sd)",side=2,cex=0.6,line=2.1)
mtext("Quantile",side=1,cex=0.6,line=2.2)
} 
dev.off()  
}
# FIG. 8: SVL by Habitat, Sex & Season
{
  # Prep
  {
biqr<-rq(svl~hab*sex*seas,tau = seq(0.05,0.95,0.025), contrasts=list(hab="contr.sum",seas="contr.sum"),data=qd)
qrout<-rqcoef(biqr)
rqest<-data.frame(qrout[1]); rqse <-data.frame(qrout[2]); taus <-unlist(qrout[3])
names(rqest)<-c("cov",as.character(taus)); names(rqse) <-c("cov",as.character(taus))
#  alternative coding for habitats
abiqr<-rq(svl~ahab*sex*seas,tau=seq(0.05,0.95,0.025),contrasts=list(ahab="contr.sum",seas="contr.sum"),data=qd)
aqrout<-rqcoef(abiqr)
arqest<-data.frame(aqrout[1]); arqse <-data.frame(aqrout[2]); taus <-unlist(aqrout[3])
names(arqest)<-c("cov",as.character(taus)); names(arqse) <-c("cov",as.character(taus))
# Tack on last sex/site (YONM)
rqest<-rbind(rqest,arqest[arqest$cov=="ahab1",])
rqest<-rbind(rqest,arqest[arqest$cov=="ahab1:sexM",])
rqest<-rbind(rqest,arqest[arqest$cov=="ahab1:seas1",])
rqest<-rbind(rqest,arqest[arqest$cov=="ahab1:sexM:seas1",])
rqse <-rbind(rqse ,arqse [arqse$cov =="ahab1",])
rqse <-rbind(rqse ,arqse [arqse$cov =="ahab1:sexM",])
rqse <-rbind(rqse ,arqse [arqse$cov =="ahab1:seas1",])
rqse <-rbind(rqse ,arqse [arqse$cov =="ahab1:sexM:seas1",])
#  alternative coding for season
abiqr<-rq(svl~hab*sex*aseas,tau=seq(0.05,0.95,0.025),contrasts=list(hab="contr.sum",aseas="contr.sum"),data=qd)
aqrout<-rqcoef(abiqr)
arqest<-data.frame(aqrout[1]); arqse <-data.frame(aqrout[2]); taus <-unlist(aqrout[3])
names(arqest)<-c("cov",as.character(taus)); names(arqse) <-c("cov",as.character(taus))
# Tack on last sex/site (YONM)
rqest<-rbind(rqest,arqest[arqest$cov=="aseas1",])
rqest<-rbind(rqest,arqest[arqest$cov=="sexM:aseas1",])
rqse <-rbind(rqse ,arqse [arqse$cov =="aseas1",])
rqse <-rbind(rqse ,arqse [arqse$cov =="sexM:aseas1",])
# Rename levels
rqest$cov<-as.character(rqest$cov)
rqest$cov<-as.factor(c("Intercept","LEUFD", "LIMFD", "RAVFD", "SAVFD", "SCRFD", "MALE", "FDRY", 
                       "LEUMD", "LIMMD", "RAVMD", "SAVMD", "SCRMD", "LEUFW", "LIMFW", "RAVFW", "SAVFW",
                       "SCRFW", "MDRY","LEUMW", "LIMMW", "RAVMW", "SAVMW", "SCRMW", "URBFD", "URBMD",
                       "URBFW", "URBMW","FWET", "MWET"))
rqse$cov<-as.character(rqse$cov)
rqse$cov<-as.factor(c("Intercept","LEUFD", "LIMFD", "RAVFD", "SAVFD", "SCRFD", "MALE", "FDRY", 
                      "LEUMD", "LIMMD", "RAVMD", "SAVMD", "SCRMD", "LEUFW", "LIMFW", "RAVFW", "SAVFW",
                      "SCRFW", "MDRY","LEUMW", "LIMMW", "RAVMW", "SAVMW", "SCRMW", "URBFD", "URBMD",
                      "URBFW", "URBMW","FWET", "MWET"))
}
  # Plot
  {
png(paste(path,"Fig8.png",sep=""),width=7, height=3,units="in",res=res)
par(mfrow=c(2,6), mar=c(3,2.5,1,0), oma=c(1,3,0.5,0.5))
par(cex=0.5)
# Prep
{
order.1<-c("LIMMW","SCRMW","RAVMW","LEUMW","SAVMW","URBMW",
           "LIMFW","SCRFW","RAVFW","LEUFW","SAVFW","URBFW")
order.2<-c("LIMMD","SCRMD","RAVMD","LEUMD","SAVMD","URBMD",
           "LIMFD","SCRFD","RAVFD","LEUFD","SAVFD","URBFD")
yl<-c(rep(-200,6),rep(-150,6)) 
yu<-c(rep(300,6),rep(150,6))    
labs<-c("Limestone","Scrub","Ravine","Leucaena","Savanna","Urban","","","","","","")
ns<-c("n = 93, 58","n = 97, 83","n = 69, 64","n = 103, 97","n = 84, 87","n = 80, 75",
      "n = 96, 52","n = 59, 65","n = 79, 86","n = 47, 53", "n = 69, 63","n = 70, 75")
ny<-c(rep(-185,6),rep(-140,6))
lwd<-1; lab<-0.7; legcex<-1; hdr<-0.5
}   
# Cycle through habitats & sexes
for(i in 1:12){
# Pull estimates
e.1<-as.numeric(rqest[rqest$cov==order.1[i],2:dim(rqest)[2]])
u.1<-e.1+(1.96*(as.numeric(rqse[rqse$cov==order.1[i],2:dim(rqest)[2]])))
l.1<-e.1-(1.96*(as.numeric(rqse[rqse$cov==order.1[i],2:dim(rqest)[2]])))
e.2<-as.numeric(rqest[rqest$cov==order.2[i],2:dim(rqest)[2]])
u.2<-e.2+(1.96*(as.numeric(rqse[rqse$cov==order.2[i],2:dim(rqest)[2]])))
l.2<-e.2-(1.96*(as.numeric(rqse[rqse$cov==order.2[i],2:dim(rqest)[2]])))
# Draw plot
plot(NULL, xlim=range(taus), ylim=c(yl[i],yu[i]), xaxt="n", 
     ylab="", xlab="", main="", bty="n")
abline(h=0, lwd=1, col="black")
axis(side=1, at=c(0.05,0.25,0.5,0.75,0.95),las=2)
polygon(x=c(taus, rev(taus)), y=c(u.1, rev(l.1)), border=NA, col=adjustcolor(seascols[1], alpha.f=alpha))
polygon(x=c(taus, rev(taus)), y=c(u.2, rev(l.2)), border=NA, col=adjustcolor(seascols[2], alpha.f=alpha))
points(taus,e.1, type="l", lwd=lwd, col=seaslines[1])
points(taus,e.2, type="l", lwd=lwd, lty=2, col=seaslines[2])
text(labs[i],x=0.5,y=yu[i]+50,xpd=TRUE,cex=1.4)
text(ns[i],x=0.045,y=ny[i], pos=4,cex=legcex)
if(i==1){legend("topleft",legend=c("Wet","Dry"),lty=c(1,2),col=seaslines,seg.len=3, bty="n")}
} 
mtext("Male SVL", side=2, outer=TRUE,at=0.80,cex=0.7,line=1.1)
mtext("Female SVL", side=2, outer=TRUE,at=0.28,cex=0.7,line=1.1)
mtext(c("Diff. from sex mean (mm)","Diff. from sex mean (mm)"),side=2,at=c(0.28,0.80),cex=0.55,line=-0.15,outer=TRUE)
dev.off()  
}
}
# FIG. 9: CI by Habitat, Sex & Season
{
  # Prep
  {
biqr<-rq(ci~hab*sex*seas,tau = seq(0.05,0.95,0.025), contrasts=list(hab="contr.sum",seas="contr.sum"),data=qd)
qrout<-rqcoef(biqr)
rqest<-data.frame(qrout[1]); rqse <-data.frame(qrout[2]); taus <-unlist(qrout[3])
names(rqest)<-c("cov",as.character(taus)); names(rqse) <-c("cov",as.character(taus))
#  alternative coding for habitats
abiqr<-rq(ci~ahab*sex*seas,tau=seq(0.05,0.95,0.025),contrasts=list(ahab="contr.sum",seas="contr.sum"),data=qd)
aqrout<-rqcoef(abiqr)
arqest<-data.frame(aqrout[1]); arqse <-data.frame(aqrout[2]); taus <-unlist(aqrout[3])
names(arqest)<-c("cov",as.character(taus)); names(arqse) <-c("cov",as.character(taus))
# Tack on last sex/site (YONM)
rqest<-rbind(rqest,arqest[arqest$cov=="ahab1",])
rqest<-rbind(rqest,arqest[arqest$cov=="ahab1:sexM",])
rqest<-rbind(rqest,arqest[arqest$cov=="ahab1:seas1",])
rqest<-rbind(rqest,arqest[arqest$cov=="ahab1:sexM:seas1",])
rqse <-rbind(rqse ,arqse [arqse$cov =="ahab1",])
rqse <-rbind(rqse ,arqse [arqse$cov =="ahab1:sexM",])
rqse <-rbind(rqse ,arqse [arqse$cov =="ahab1:seas1",])
rqse <-rbind(rqse ,arqse [arqse$cov =="ahab1:sexM:seas1",])
#  alternative coding for season
abiqr<-rq(ci~hab*sex*aseas,tau=seq(0.05,0.95,0.025),contrasts=list(hab="contr.sum",aseas="contr.sum"),data=qd)
aqrout<-rqcoef(abiqr)
arqest<-data.frame(aqrout[1]); arqse <-data.frame(aqrout[2]); taus <-unlist(aqrout[3])
names(arqest)<-c("cov",as.character(taus)); names(arqse) <-c("cov",as.character(taus))
# Tack on last sex/site (YONM)
rqest<-rbind(rqest,arqest[arqest$cov=="aseas1",])
rqest<-rbind(rqest,arqest[arqest$cov=="sexM:aseas1",])
rqse <-rbind(rqse ,arqse [arqse$cov =="aseas1",])
rqse <-rbind(rqse ,arqse [arqse$cov =="sexM:aseas1",])
# Rename levels
rqest$cov<-as.character(rqest$cov)
rqest$cov<-as.factor(c("Intercept","LEUFD", "LIMFD", "RAVFD", "SAVFD", "SCRFD", "MALE", "FWET", 
                       "LEUMD", "LIMMD", "RAVMD", "SAVMD", "SCRMD", "LEUFW", "LIMFW", "RAVFW", "SAVFW",
                       "SCRFW", "MWET","LEUMW", "LIMMW", "RAVMW", "SAVMW", "SCRMW", "URBFD", "URBMD",
                       "URBFW", "URBMW","FDRY", "MDRY"))
rqse$cov<-as.character(rqse$cov)
rqse$cov<-as.factor(c("Intercept","LEUFD", "LIMFD", "RAVFD", "SAVFD", "SCRFD", "MALE", "FWET", 
                      "LEUMD", "LIMMD", "RAVMD", "SAVMD", "SCRMD", "LEUFW", "LIMFW", "RAVFW", "SAVFW",
                      "SCRFW", "MWET","LEUMW", "LIMMW", "RAVMW", "SAVMW", "SCRMW", "URBFD", "URBMD",
                      "URBFW", "URBMW","FDRY", "MDRY"))
}
  # Plot
  {
png(paste(path,"Fig9.png",sep=""),width=7, height=3,units="in",res=res)
par(mfrow=c(2,6), mar=c(3,2.5,1,0), oma=c(1,3,0.5,0.5))
par(cex=0.5)
# Prep
{
order.1<-c("LIMMW","SCRMW","RAVMW","LEUMW","SAVMW","URBMW",
         "LIMFW","SCRFW","RAVFW","LEUFW","SAVFW","URBFW")
order.2<-c("LIMMD","SCRMD","RAVMD","LEUMD","SAVMD","URBMD",
         "LIMFD","SCRFD","RAVFD","LEUFD","SAVFD","URBFD")
yl<-c(rep(-1.0,6),rep(-1.0,6)) 
yu<-c(rep(1.25,6),rep(1.25,6))    
labs<-c("Limestone","Scrub","Ravine","Leucaena","Savanna","Urban","","","","","","")
ns<-c("n = 93, 58","n = 97, 83","n = 69, 64","n = 103, 97","n = 84, 87","n = 80, 75",
    "n = 96, 52","n = 59, 65","n = 79, 86","n = 47, 53", "n = 69, 63","n = 70, 75")
ny<-c(rep(-0.95,6),rep(-0.95,6))
lwd<-1; lab<-0.7; legcex<-1; hdr<-0.5
}
# Cycle through habitats & sexes
{
for(i in 1:12){
# Pull estimates
e.1<-as.numeric(rqest[rqest$cov==order.1[i],2:dim(rqest)[2]])
u.1<-e.1+(1.96*(as.numeric(rqse[rqse$cov==order.1[i],2:dim(rqest)[2]])))
l.1<-e.1-(1.96*(as.numeric(rqse[rqse$cov==order.1[i],2:dim(rqest)[2]])))
e.2<-as.numeric(rqest[rqest$cov==order.2[i],2:dim(rqest)[2]])
u.2<-e.2+(1.96*(as.numeric(rqse[rqse$cov==order.2[i],2:dim(rqest)[2]])))
l.2<-e.2-(1.96*(as.numeric(rqse[rqse$cov==order.2[i],2:dim(rqest)[2]])))
# Draw plot
plot(NULL, xlim=range(taus), ylim=c(yl[i],yu[i]), xaxt="n", 
     ylab="", xlab="", main="", bty="n")
abline(h=0, lwd=1, col="black")
axis(side=1, at=c(0.05,0.25,0.5,0.75,0.95),las=2)
polygon(x=c(taus, rev(taus)), y=c(u.1, rev(l.1)), border=NA, col=adjustcolor(seascols[1], alpha.f=alpha))
polygon(x=c(taus, rev(taus)), y=c(u.2, rev(l.2)), border=NA, col=adjustcolor(seascols[2], alpha.f=alpha))
points(taus,e.1, type="l", lwd=lwd, col=seaslines[1])
points(taus,e.2, type="l", lwd=lwd, lty=2, col=seaslines[2])
text(labs[i],x=0.5,y=yu[i]+0.2,xpd=TRUE,cex=1.4)
text(ns[i],x=0.045,y=ny[i], pos=4,cex=legcex)
if(i==1){legend("topleft",legend=c("Wet","Dry"),lty=c(1,2),
                col=seaslines, seg.len=3, bty="n")}
} 
}
mtext("Male CI", side=2, outer=TRUE,at=0.80,cex=0.7,line=1.1)
mtext("Female CI", side=2, outer=TRUE,at=0.28,cex=0.7,line=1.1)
mtext(c("Diff. from sex mean (sd)","Diff. from sex mean (sd)"),side=2,at=c(0.28,0.80),cex=0.55,line=-0.15,outer=TRUE)
dev.off()  
}
}
}    

####    END
